# Supplementary material for: Dual transcriptional activities of PAX3 and PAX7 spatially encode spinal cell fates through distinct gene networks
Source: PLoS Biol. 2025 Oct 24;23(10):e3003448. doi: 10.1371/journal.pbio.3003448 (PMC12574859; doi:10.1371/journal.pbio.3003448)
Supplement: S1 Table — Excel file containing additional data too large to fit a PDF. Sheet 1: Column A: Gene IDs. Columns B to Y: Gene expression levels (FPKM) in day 6 wild-type (WT), Pax7−/−, Pax3−/− and Pax3−/−; Pax7−/− (DKO) organoids. Columns Z to AK: Fold changes and q-values from all pairwise differential analyses performed using DE-Seq2 between the indicated sample pairs. Sheet 2: Gene signatures defining spinal pools of neural progenitors and INs. (XLSX) [file pbio.3003448.s008.xlsx]

## Sheet: D6_fpkm-DESeq
gene_symbol	fpkm_DKO_F12_BMPtreated_D6	fpkm_DKO_I28_BMPtreated_D6	fpkm_DKO_I35_BMPtreated_D6	fpkm_WT_1_BMPtreated_D6	fpkm_WT_2_BMPtreated_D6	fpkm_WT_3_BMPtreated_D6	fpkm_Pax3--_A29_BMPtreated_D6	fpkm_Pax3--_A37_BMPtreated_D6	fpkm_Pax3--_E8_BMPtreated_D6	fpkm_Pax7--_B16_BMPtreated_D6	fpkm_Pax7--_B29_BMPtreated_D6	fpkm_Pax7--_B34_BMPtreated_D6	fpkm_DKO_F12_BMPuntreated_D6	fpkm_DKO_I28_BMPuntreated_D6	fpkm_DKO_I35_BMPuntreated_D6	fpkm_WT_1_BMPuntreated_D6	fpkm_WT_2_BMPuntreated_D6	fpkm_WT_3_BMPuntreated_D6	fpkm_Pax3--_A29_BMPuntreated_D6	fpkm_Pax3--_A37_BMPuntreated_D6	fpkm_Pax3--_E8_BMPuntreated_D6	fpkm_Pax7--_B16_BMPuntreated_D6	fpkm_Pax7--_B29_BMPuntreated_D6	fpkm_Pax7--_B34_BMPuntreated_D6	diffexp_log2fc_WT_BMPtreated_D6-vs-DKO_BMPtreated_D6	diffexp_deseq2_qvalue_WT_BMPtreated_D6-vs-DKO_BMPtreated_D6	diffexp_log2fc_WT_BMPtreated_D6-vs-Pax3--_BMPtreated_D6	diffexp_deseq2_qvalue_WT_BMPtreated_D6-vs-Pax3--_BMPtreated_D6	diffexp_log2fc_WT_BMPtreated_D6-vs-Pax7--_BMPtreated_D6	diffexp_deseq2_qvalue_WT_BMPtreated_D6-vs-Pax7--_BMPtreated_D6	diffexp_log2fc_WT_BMPuntreated_D6-vs-DKO_BMPuntreated_D6	diffexp_deseq2_qvalue_WT_BMPuntreated_D6-vs-DKO_BMPuntreated_D6	diffexp_log2fc_WT_BMPuntreated_D6-vs-Pax3--_BMPuntreated_D6	diffexp_deseq2_qvalue_WT_BMPuntreated_D6-vs-Pax3--_BMPuntreated_D6	diffexp_log2fc_WT_BMPuntreated_D6-vs-Pax7--_BMPuntreated_D6	diffexp_deseq2_qvalue_WT_BMPuntreated_D6-vs-Pax7--_BMPuntreated_D6
Klhl1	0.18	0.16	0.11	0.16	0.13	0.06	0.15	0.15	0.08	0.24	0.14	0.13	0.28	0.19	0.36	0.74	0.52	0.73	0.28	0.31	0.21	0.63	0.23	0.34	0.337526367359043	0.793595488509836	0.0838368852137158	0.980830544664713	0.507698462404239	0.883888808266248	-1.26106920559271	0.0560473576375659	-1.32477600100001	0.104814346517066	-0.737315507965882	0.549637642678034
Hmbox1	19.92	18.81	19.01	16.63	15.88	17.25	18.32	18.66	18.57	16.62	16.62	16.57	15.04	19.02	19.17	18.73	17.18	17.94	17.4	17.11	19.61	16.75	19.23	20.38	0.130649985408008	0.0830955557212049	0.0752167750436592	0.524330407633374	-0.0667351354638431	0.633004948526239	-0.00606194811053753	0.99791812871568	-0.0220598737235566	0.99996275947239	0.0276621567616815	0.958113976134667
Eif2ak3	9.62	8.44	8.94	7.43	7.59	7.83	7.09	7.42	8.32	6.56	7.96	7.97	10.03	11.49	10.45	11.4	11.81	10.55	10.66	10.98	12.3	10.64	11.12	10.8	0.188814714494404	0.11134251425163	-0.00384302698635948	0.999997988044132	-0.0478021020333569	0.952395933950911	-0.089807988234969	0.997713016372777	-0.00670622205967934	0.99996275947239	-0.0734474968859692	0.884293619831703
Atoh1	0.54	0	0.03	88.85	90.61	87.77	7.21	15.84	11.66	148.62	42.34	29.75	0	0.07	0	0	0.37	0.31	0	0	0.03	0	0.51	0.14	-8.92163337324402	5.77319630960651E-09	-2.9533023519584	8.73216379570062E-19	-0.305436259879471	0.94572117034818	-3.27463484886992	0.488924125087244	-4.2494436700881	0.692409402920491	-0.113405233645762	0.993328472056384
Asb13	10.01	13.68	10.6	5.74	5.66	5.64	6.33	6.76	5.8	6.38	6.83	7.01	14.75	16.42	13.96	15.42	14.22	14.21	15.16	14.11	12.19	16.5	10.36	10.99	0.963304620624022	4.10701273005658E-09	0.139446559598255	0.741869372775674	0.215130315193403	0.505130032163822	0.0424604275611805	0.997713016372777	-0.0907715189704167	0.99996275947239	-0.227607066763797	0.713232920749905
Bbs1	8.32	7.58	7.59	6.49	6.12	6.47	8.1	7.5	7.79	6.16	5.87	5.72	7.29	6.56	7.71	7.55	7.62	7.77	7.59	8.01	8.25	7.28	7.22	7.28	0.257174166824803	0.0185871470068329	0.28239970763793	0.0231355692579159	-0.133462140272058	0.563390739976179	-0.0875038189273802	0.997713016372777	0.0462566119900854	0.99996275947239	-0.0922533609860971	0.818067263163928
Dhx8	19.94	19.52	20.28	18.49	18.25	18.17	19.09	19.18	17.95	19.62	17.05	18.22	18.53	17.06	18.66	18.75	18.2	17.81	18.7	18.64	18.15	19.09	17.89	15.68	0.0752417260009049	0.440225121271936	0.0230291774101689	0.94414549410976	-0.0326081074706011	0.953201144875003	-0.0135315598811177	0.99791812871568	0.00757089400651647	0.99996275947239	-0.0734550252099907	0.898394604872504
Klhl8	6.18	6.26	6.03	4.53	4.64	4.52	4.55	3.55	3.62	4.91	5.92	5.27	7.56	7.66	7.26	6.53	6.49	6.66	6.89	7.3	7.03	6.73	8.39	8.01	0.387729466895731	0.00845878470613768	-0.233822776761716	0.451739197842654	0.203209918075735	0.552429928572425	0.190353487074991	0.734015415487187	0.0957642171371424	0.99996275947239	0.211062757886333	0.586780576283815
Trim62	4.61	4.57	5.32	3.07	3.48	2.81	2.93	2.26	2.8	3.6	4.79	4.66	6.62	6.71	7.68	7.45	7.93	7.21	6.95	7.91	5.87	7.55	5.27	5.27	0.581462932527664	0.00117524263818833	-0.240795682607576	0.549476052378966	0.44100144478337	0.15342445117678	-0.103007621621266	0.997713016372777	-0.134481902611479	0.99996275947239	-0.33615941810789	0.419194720396293
Ccdc22	15.62	13.2	13.72	11.46	13.78	14.33	14.34	13.75	14.05	12.43	11.77	12.63	13.23	10.04	11.96	11.05	11.53	10.35	11.2	11.82	11.45	12.6	11.7	11.2	0.0582957671703645	0.798544562819542	0.0797982992358947	0.845302957208651	-0.135349554731787	0.717455909788269	0.097685888099504	0.997713016372777	0.0543317570951103	0.99996275947239	0.0887675657793969	0.904483169313628
Lrrc32	0.04	0	0.03	0.1	0.07	0.05	0.03	0	0.07	0.03	0.26	0.4	0.02	0	0.05	0.05	0.05	0.02	0.03	0.04	0.15	0.02	0.14	0.21	-1.71004242139938	0.327937457220244	-1.12029213658728	0.758217156431139	1.6628386497214	0.397725195948958	-0.75774169327649	0.997713016372777	0.8624485096527	0.99996275947239	1.57706988400907	0.661154177468226
Myo18b	0.08	0.1	0.08	0.12	0.08	0.12	0.04	0.04	0.07	0.07	0.08	0.07	0.28	0.35	0.23	0.37	0.38	0.28	0.31	0.35	0.19	0.27	0.41	0.36	-0.349413081467378	0.711285748256781	-1.16781500874232	0.327319157532251	-0.550907579630163	0.781541798429826	-0.251370833308345	0.997713016372777	-0.288506990377741	0.99996275947239	-0.00242364496174837	0.999126186114336
Atad3a	27.4	30.76	28.31	38.11	35.95	38.95	30.45	36.92	33.21	34.33	36.33	38.48	22.02	22.89	22.5	23.14	23.14	24.69	22.08	23.86	24.97	24.17	26.69	25.35	-0.431985807960141	8.82269571797685E-07	-0.178643103138314	0.178770300101534	-0.082409420970588	0.711004230235543	-0.0739356379686159	0.997713016372777	-0.0128653001160815	0.99996275947239	0.0823425396235027	0.849409429633982
Gm8256	0.36	0	0.21	0	0	0	0	0.07	0	0	0	0	1.15	0.22	0.21	0.73	0.79	0.89	0.64	0.54	0	0.81	0.11	0.07	3.85123268387055	0.206101496244798	0.976629490561012	0.94414549410976	0	1	-0.707237471573362	0.997713016372777	-1.09704275461941	0.99996275947239	-1.34466040030697	0.654284461400456
Mtnr1a	0	0.18	0.07	0.12	0.12	0.31	0.16	0.19	0	0.09	0.4	0.18	0.12	0.2	0.41	0.1	0.19	0.17	0.03	0.07	0.21	0.3	0.28	0.19	-1.1286939009387	0.548892577418696	-0.669047096446386	0.901647188869841	0.172958320094543	0.967252739059236	0.459795166020296	0.997713016372777	-0.617995275188674	0.99996275947239	0.467376422070649	0.958113976134667
Eif2s3y	0.02	32.29	0	9.57	8.43	8.03	0.21	0.05	0.05	0.91	0.65	0.75	0.34	31.71	0	8.09	7.99	8.89	0.42	0.22	0.08	1.32	0.48	0.48	0.366393430038355	0.930942328561094	-6.64200823626608	2.39447526904474E-28	-3.54106906156267	2.91625322824206E-38	0.342946593660001	0.99791812871568	-5.05715705535363	8.02520585867619E-36	-3.65232988769294	1.90680403230253E-22
Cnn2	5.68	4.62	5	13.31	14.22	14.36	8.91	8.57	7.2	16.09	26.38	28.05	4.07	3.95	3.45	3.31	3.82	3.16	4.08	4.28	5.41	4.75	5.74	5.99	-1.49905332838116	1.20184165908952E-22	-0.774356173642245	7.95314227818861E-07	0.719344206929036	0.00720240617375418	0.157790597767808	0.997713016372777	0.408842127364547	0.99996275947239	0.656694703294932	0.109985329565437
Tmem126a	58.3	60.79	55.19	50.56	45.1	43.56	47.8	48.69	54.84	51.12	56.09	52.84	64.57	61.26	52.88	52.6	47.01	56.93	63.84	59.95	56.21	57.49	60.58	58.25	0.28237838424669	0.0339014741397272	0.111143314006836	0.735587648525439	0.171837931027286	0.522084727190267	0.19487289170101	0.777739909345936	0.192109341906862	0.99996275947239	0.135393414343835	0.765553045977759
Nmnat1	5.28	6.83	6.08	6.48	6.38	6.46	6.37	6.62	6.37	7.25	6.72	7.09	5.19	5.08	4.88	5.18	4.43	4.99	4.28	4.88	5.46	5.32	5.38	5.32	-0.129984246012519	0.593844687178326	-0.0057237253387364	0.999997988044132	0.0927317570668496	0.89405643428146	0.0573149302373669	0.997713016372777	-0.00676111550365179	0.99996275947239	0.116559014792795	0.911591558365557
Kit	5.52	6.63	5.96	6.26	5.79	6.13	4.98	5.32	5.82	6.46	7.3	7.39	6.86	6.51	6.28	9.77	9.19	8.86	7.36	6.31	8.94	10.24	6.84	6.05	-0.051571585672496	0.798544562819542	-0.184893729734808	0.345952440437768	0.183836375116847	0.382525063812862	-0.50118115567918	0.000030501475949443	-0.310263043472324	0.701189967807865	-0.281740516454558	0.58630252752321
Raet1d	0.44	0.77	0.85	1.46	1.1	1.12	1.36	1.07	2.33	1.55	1.94	1.91	0.67	0.68	0.74	0.77	0.47	1.09	0.7	0.76	1.07	0.89	1.58	1.11	-0.90194840775427	0.171131512951085	0.385907787670932	0.7807566835623	0.545716353226153	0.602244069900195	-0.150399113168746	0.997713016372777	0.0817604955215163	0.99996275947239	0.54199820572831	0.81863969892366
Dstyk	5.95	5.8	6.59	5.5	5.09	5.53	5.91	5.31	5.28	6.04	5.85	5.91	6.12	6.01	6.87	6.64	6.55	6.43	6.06	6.73	6.27	6.35	5.52	5.81	0.146545438100628	0.27544157561141	0.0260983016380357	0.94414549410976	0.116482961931869	0.648240334656652	-0.0715092084782236	0.997713016372777	-0.066581900422274	0.99996275947239	-0.186241871350392	0.511102020268086
Prkg2	0.09	0.09	0.11	0.61	0.8	0.59	0.18	0.16	0.11	0.95	0.61	1.03	0.19	0.38	0.18	0.4	0.32	0.59	0.24	0.12	0.38	0.12	0.57	0.44	-2.84661985829022	1.52990861021713E-06	-2.0853471450219	0.00058474922115514	0.32574991346665	0.785847606792255	-0.686378740687176	0.866324311395351	-0.562140081959528	0.99996275947239	0.0534178202916122	0.986940978188326
Lrrc47	33.49	34.31	32.58	28.97	31.06	32.7	30.94	30.67	31.73	30.84	28.5	27.55	33.82	33.37	35.49	34.9	35.35	34.81	35.45	35.56	33.85	33	31.52	28.88	0.0675806224778063	0.540336412114128	-0.00182147724650541	0.999997988044132	-0.126213374021831	0.462904393259229	-0.0327476800973792	0.997713016372777	-0.0140377266455483	0.99996275947239	-0.187820920256552	0.316190280505047
Trim27	50	53.05	52.71	49.31	50.44	50.34	53.82	55.23	53.09	51.64	49.34	50.1	35.54	37.99	34.25	37.7	38.12	36.82	35.3	37.11	38.08	38.88	37.71	36.88	0.0101561539231141	0.923011759719505	0.098700386951392	0.397124260161089	-0.0217000842560978	0.953201144875003	-0.0638606904551263	0.997713016372777	-0.0440027939601143	0.99996275947239	-0.0108952827170776	0.976918464161311
Sec61b	195.67	208.65	190.9	195.69	189.68	201.45	195.04	175.25	200.25	203.56	210.08	199.52	221.05	215.17	200.02	178.43	189.97	209.74	214.34	220.61	243.24	222.23	195.74	205.95	-0.0155856649848686	0.90322483655893	-0.0473723641106961	0.89871076012374	0.038112549381918	0.941650927442226	0.143623657470642	0.861370362093782	0.218763598717583	0.883841037492452	0.0567007754523897	0.958113976134667
Akap5	1.7	1.57	1.48	0.59	0.54	0.51	0.9	0.6	0.87	0.89	0.9	0.82	2.37	2.32	2.36	2.22	2.11	2.27	2.83	2.47	2.59	2.75	1.83	1.61	1.46851940555237	6.49236763901644E-12	0.514609380824909	0.232837607623274	0.6339053610213	0.090749784788258	0.100867420340529	0.997713016372777	0.247954731784907	0.99996275947239	-0.0894409498875421	0.958113976134667
Barhl1	0.19	0.05	0	21.48	24.47	24.07	0.76	2.43	1.32	37.55	7.96	6.09	0	0.1	0.02	0.06	0.31	0.11	0.08	0.08	0.03	0	0.16	0.08	-8.49919305467651	5.1861011540992E-65	-3.91760256938065	3.34549920188142E-18	-0.464006856460236	0.912143884077259	-1.74921340075401	0.773814455227062	-1.40266318322641	0.99996275947239	-1.09565385429423	0.818067263163928
Psors1c2	0.97	1.07	0.42	0.31	0	0.1	0.11	0.11	0.42	0	0.1	0.53	0.56	0.79	1	0	0.11	0.66	0.64	0.66	0.32	0.74	0.22	0.33	2.51567584684181	0.076003423194119	0.586356536252692	0.94414549410976	0.563927792049339	0.953201144875003	1.61975527764503	0.797255091012687	1.07056742343332	0.99996275947239	0.723367336296881	0.958113976134667
Bmper	2.87	1.21	3.23	4.66	5.24	4.11	0.76	1.14	1.83	3.35	2.36	2.25	2.72	1.61	3.04	2.05	2.64	2.06	3.49	3.05	1.59	2.77	0.83	0.66	-0.984904589979225	0.0018508315744063	-1.91792771347691	5.57665142682693E-15	-0.847273801910039	0.00167777254818659	0.125076846202925	0.997713016372777	0.25989099080868	0.99996275947239	-0.676927318102651	0.605209210057479
4933427D14Rik	7.77	7.19	7.02	7.31	7.11	7.15	7.84	8.48	7.24	7.5	6.67	6.83	7.89	6.59	7.9	8.61	6.93	7.26	6.85	7.56	7.51	8.17	7.39	7.86	-0.0260718207851568	0.882572215694816	0.105630924145803	0.700874184833849	-0.0644936236641553	0.909412880800266	-0.0439921908735308	0.997713016372777	-0.0725716071231456	0.99996275947239	0.0244750082734228	0.966120660686859
Gp5	0	0	0	0	0	0	0.03	0	0	0.03	0.06	0	0.07	0	0	0	0	0.03	0	0.07	0.03	0	0.03	0.03	0	1	0.976629490561012	0.94414549410976	2.40230170699891	0.897034445468733	0.939921239880001	0.997713016372777	1.4695032353195	0.99996275947239	0.879720188626245	0.958113976134667
Crls1	19.11	19.74	18.52	25.81	21.7	23.75	20.98	21.8	23.47	24.54	22.15	20.44	24.95	24.72	23.28	22.29	18.21	21	21.39	22.12	20.68	21.39	22.22	23.96	-0.354997235753637	0.00215646347972504	-0.112277741804204	0.641013937113824	-0.114182609524462	0.749536250503933	0.247271986681858	0.331697502953384	0.0507796757523318	0.99996275947239	0.113863024193958	0.822563320447719
Itgav	6.44	5.47	5.57	8.36	8.41	7.42	6	6	5.22	11.99	7.61	7.65	4.81	6.35	6.33	5.17	6.13	5.26	5.12	5.37	5.68	5.92	6.32	7.23	-0.523729507104192	1.30573423622789E-06	-0.507770740798897	1.98294976577003E-06	0.144299177982911	0.813612425082264	0.0747515179062417	0.997713016372777	-0.034231670983184	0.99996275947239	0.224402795185916	0.475492459757517
Acat3	0.89	0.75	0.8	0.74	1.09	0.45	1.49	0.56	0.34	0.82	0.63	0.99	1.09	1.11	0.92	0.87	1.09	0.61	0.56	0.88	0.79	1	0.7	0.82	0.0529266545337934	0.950542280956721	0.0133219515085075	0.999997988044132	0.0753406766902819	0.973497410423839	0.243236699305821	0.997713016372777	-0.211694851498155	0.99996275947239	-0.0683415327658196	0.973826068478543
Ccnb1ip1	0.1	0.49	0.39	0.29	0.24	0.29	0.3	0.51	0.43	0.34	0.05	0.15	0.89	0.53	0.73	0.35	0.15	0.15	0.55	0.72	0.39	0.69	0.3	0.47	0.220853200172694	0.882572215694816	0.574219964638233	0.827468560874029	-0.657757354327406	0.898301262103479	1.71027009865579	0.249832702285001	1.33733978649239	0.99996275947239	1.13267315655931	0.665586656577668
Gm46696	0	0	0	0.03	0	0	0	0	0	0	0	0	0	0	0	0	0	0	0	0	0	0	0.03	0	-0.972714990701864	0.882572215694816	-0.946923861081477	0.94414549410976	-0.993431930704596	0.953201144875003	0	1	0	1	0.93412425008808	0.958113976134667
Gm4305	0	0.03	0.03	0	0	0	0	0	0	0	0	0	0.03	0.07	0.07	0	0	0	0	0.03	0	0	0	0	0	0	0	0	0	0	0	1	0	1	0	1
Gja10	0.05	0	0	0	0.05	0	0	0	0	0	0.1	0	0	0.21	0	0	0	0.05	0	0	0	0	0	0	-0.0109330350084442	0.999380222335215	-0.946923861081477	0.94414549410976	0.852176510512482	0.953201144875003	1.96533486890451	0.997713016372777	-0.979646820285036	0.99996275947239	-0.989429101554409	0.958113976134667
Zfp850	5.58	5.33	5.55	4.76	5.28	5.03	6.1	5.25	5.45	4.73	4.83	4.63	7.48	5.34	6.74	6.25	6.01	6.14	6.69	7.42	6.41	6.56	5.99	6.61	0.107447446983534	0.525423698649869	0.12854689231829	0.662662182553506	-0.133513085914801	0.691249968528015	0.0803482070978693	0.997713016372777	0.114714822341165	0.99996275947239	0.0425638411117374	0.958113976134667
Gm3685	1.74	2.37	1.67	2.06	2.11	1.5	2.35	0.87	2.25	2.71	1.81	3.01	2.58	2.53	2.35	2.3	1.72	1.86	2.79	1.85	1.51	3.54	2.12	1.99	-0.053499569828992	0.963262459435663	-0.0806602391239373	0.97433301939225	0.394934495031385	0.884947902646566	0.382494113935299	0.997713016372777	0.0671691070840324	0.99996275947239	0.394880307269168	0.909421399656253
Zfp971	12.45	7.93	11.98	17.1	15.28	17.08	16.42	17.38	14.5	21.18	17.13	17.45	15.42	10.63	13.91	12	10.18	11.35	11.28	12.22	13.42	13.69	14.6	17.19	-0.231680605749963	0.2170792322187	0.0475988775696765	0.939023131793083	0.104284230052058	0.814516686584092	0.194491029691996	0.830000001106972	0.0842040782941233	0.99996275947239	0.212602259070857	0.545521372437342
Rab11fip5	5.76	5.14	5.96	4.36	4.02	4.23	4.45	4.2	3.37	5.32	3.39	3.21	6.54	6.76	7.18	7.34	6.82	7.02	6.58	7.13	6.28	7.31	6.07	5.85	0.390964838133535	0.00294213016056352	-0.0539320574461935	0.938117824976498	-0.0993009329764808	0.941650927442226	-0.0741731175875722	0.997713016372777	-0.129677315384977	0.99996275947239	-0.178063396200292	0.645762431275545
Cdk14	11.96	10.87	12.35	8.74	8	8.3	8.31	8.72	7.83	8.31	8.46	7.81	15.08	14.62	15.34	18.52	18.02	17.09	16.97	16.63	16.12	19.03	12.41	13.66	0.441405162054634	0.0000096768653099367	-0.0233305003076872	0.94414549410976	-0.060449553490341	0.895061732130494	-0.258641038255172	0.0300549951273462	-0.122478893689018	0.99996275947239	-0.273029448103389	0.49279572099426
Rnf219	13.34	13.41	14.01	12.36	11.98	11.89	12.22	12.17	11.73	11.33	11.74	10.82	13.89	11.59	13.35	13.45	14.8	13.36	13.67	13.72	13.12	13.3	11.42	12.36	0.126794863058672	0.274940079198006	-0.0150076356194811	0.962402231699102	-0.129902665145538	0.54578316090543	-0.101683259693637	0.997713016372777	-0.0494873924534595	0.99996275947239	-0.182803046541902	0.536214264503229
Sycp3	0.66	2.01	0.29	0.21	0.14	0.42	0.93	1.11	0.49	0.14	0.7	0.85	1.51	1.83	1.66	0.07	0.29	0.22	0.87	1.05	1	0.64	1.39	2.41	1.8875322690712	0.0903985115811908	1.69497457083566	0.200175561505079	1.09701126983888	0.716514520460161	3.09357540990009	0.000814777068227979	2.30049853671819	0.252555750911081	2.8871365691508	0.0539274126913325
Galnt11	19.87	19.46	19.5	18.56	18.58	17.84	18.71	18.7	18.87	21.89	22.35	20.92	23.31	23.34	24.25	24.01	25.11	24.92	24.21	25.48	24.51	25.29	23.77	23.89	0.051598093158987	0.720810927050946	0.0225177687515014	0.94414549410976	0.212136153790242	0.111141775862017	-0.0620684449550236	0.997713016372777	-0.0084103457828243	0.99996275947239	-0.0409521460362786	0.958113976134667
Kdm1a	87.13	90.32	84.5	90.92	86.81	87.28	81.15	87.88	87.61	88.88	94.84	100.43	88.18	92.93	92.52	94.48	98.15	91.17	91.17	94.83	91.58	90.89	96.87	92.95	-0.0612980075212874	0.445262919295629	-0.0578489169048243	0.693061755566229	0.0689995953029834	0.676546747045417	-0.049938366339349	0.997713016372777	-0.0411935846860548	0.99996275947239	-0.0341149950449156	0.958113976134667
Nufip1	16.43	20.57	17.09	21.41	18.97	20.75	19.45	21.02	18.55	22.53	23.71	21.59	15.84	18.04	15.68	16.7	15.06	15.99	14.95	14.87	15.54	17.49	18.54	16.18	-0.281103146806965	0.0262061233046927	-0.118547384442772	0.594374805115678	-0.00187267240827518	0.998165269753362	0.0413338795393088	0.997713016372777	0.00645652876618413	0.99996275947239	0.120334959962282	0.817482714456649
Zfp951	0.02	0.37	0.02	0	0.05	0.07	0.09	0	0.07	0.05	0.02	0	0.3	0.35	0.1	0.16	0.05	0.1	0.21	0.41	0.26	0.07	0.07	0.07	1.83325639250278	0.35694768740717	0.482108746703336	0.94414549410976	-0.771658354766683	0.953201144875003	1.26528663012623	0.773814455227062	1.49952115561854	0.974777025501384	-0.552969676248992	0.958113976134667
B230307C23Rik	5.22	5.65	4.72	4.98	4.85	4.95	4.8	4.53	4.66	6.05	5.87	5.03	5.81	7.21	5.48	5.01	5.03	5.53	5.39	5.21	4.72	5.72	6.24	6.59	0.00671486906645006	0.994374618120251	0.0353394333441037	0.950414779905368	0.208509607335086	0.642194886927101	0.31140393277463	0.589385078758656	-0.00326501334606617	0.99996275947239	0.271325785047594	0.559608651921831
Zbtb44	2.72	2.61	2.35	2.98	2.83	2.87	2.97	3.27	3.47	3.41	2.82	3.23	2.43	2.46	2.41	2.42	2.32	2.01	2.43	2.37	2.19	2.27	2.98	3.02	-0.227195400808493	0.0988572015300241	0.143552218388439	0.545301944908187	0.0901361783895848	0.862551108743138	0.117980601528182	0.997713016372777	0.0605528749413497	0.99996275947239	0.279959743819	0.49279572099426
Zfp316	11.11	10.52	12.09	8.14	8.54	8.26	10.3	9.34	9.19	8.3	7.94	7.35	13.2	11.32	12.89	12.07	13.05	12.59	13.08	12.8	11.43	12.97	11.16	11.21	0.388310812812313	0.0000253843830479131	0.197714866416694	0.0997113908594641	-0.112357427290588	0.593290480541964	-0.011634061497024	0.99791812871568	-0.0267043580710413	0.99996275947239	-0.10929663277216	0.762046547923752
Bclaf3	6.95	6.07	5.65	5	5.27	5.22	5.55	5.72	5.4	5.86	5.18	5.54	8.2	8.61	6.98	7.61	7.08	7.43	6.88	6.61	7.09	7.61	7.57	8.25	0.220514929767468	0.201297255264933	0.092807575142996	0.840257682733265	0.06674366412417	0.941650927442226	0.106503088461018	0.997713016372777	-0.113207599725482	0.99996275947239	0.0621740824223437	0.958113976134667
Xiap	16.34	15.04	15.98	12.6	13.43	12.18	14.61	13.5	13.74	13.66	12.96	13.6	14.99	15.08	16.52	15.29	15.38	15.58	15.2	15.84	16.54	14.39	16.93	17.98	0.255567366820014	0.00191858323527263	0.122041480569671	0.345892611768598	0.0365241532456398	0.941650927442226	0.021731047648106	0.997713016372777	0.0386474110570167	0.99996275947239	0.0785010769840224	0.87187588108721
Plk4	16.64	19.95	16.75	21.54	21.22	21.52	22.38	23.68	26.95	20.05	22.29	21.2	9.53	11.99	9.9	11.86	10.87	12.81	10.69	11.67	17.98	11.7	14.7	15.53	-0.317247814838672	0.00259948926335157	0.169631134698153	0.191075858413375	-0.0504581141700767	0.881910303754235	-0.18486622035015	0.801161671950654	0.166785814887224	0.99996275947239	0.216318361887568	0.553231731710519
Thrap3	89.94	94.23	92.95	80.22	79.92	77.06	88.57	92.32	89.34	75.43	82.63	83.96	73.41	79.27	78.41	78.37	76.37	78.23	76	73.66	81.19	75.75	81.04	83.32	0.178705148940641	0.00252125639954987	0.176863432040293	0.00590278388983484	-0.00271324550157894	0.998165269753362	-0.0145013478419395	0.997713016372777	-0.0270780649756688	0.99996275947239	0.0263972295916642	0.958113976134667
Adtrp	0.27	0	0.11	0	0	0	0.09	0	0.06	0	0	0	0.09	0.12	0.09	0.03	0.06	0.11	0.25	0.21	0.03	0.09	0.13	0.13	4.17272833608866	0.132104772678652	3.17464308037466	0.588029098006299	0	1	0.558829093248833	0.997713016372777	0.881299378566801	0.99996275947239	0.326481634567687	0.958113976134667
Tln2	3.03	3.82	3.45	3.36	3.41	3.58	3.54	3.59	3.68	3.18	3.78	4.23	2.37	2.6	2.81	2.58	2.28	2.24	2.52	2.51	2.73	2.03	2.93	2.63	-0.0543941302804241	0.786628984181548	0.0518470717435539	0.892502056024935	0.0749037745017274	0.896194317564709	0.116308542627621	0.997713016372777	0.102298478076456	0.99996275947239	0.0845133118389129	0.955223015408572
Aim2	0.18	0.43	0.21	0.1	0.17	0.11	0.3	0.2	0.2	0.05	0.23	0.23	0.38	0.27	0.19	0.46	0.22	0.31	0.24	0.32	0.51	0.37	0.31	0.38	0.834853365394725	0.393784883500435	0.688021270946184	0.726161490434943	0.230651234271392	0.953201144875003	-0.267362152755061	0.997713016372777	-0.0251290811009601	0.99996275947239	-0.088935065844991	0.971947948612622
Fam222b	13.82	13.42	14.18	10.06	10.28	9.8	10.08	9.6	10.38	9.95	9.45	9.72	15.46	13.95	16.32	16.73	16.81	14.62	15.66	15.68	13.61	14.12	13.2	11.4	0.416384203906432	9.15540379234959E-06	-0.0166428479818203	0.959463919581079	-0.0831975241843362	0.790665630614068	-0.0747867104367588	0.997713016372777	-0.111715919488583	0.99996275947239	-0.330719620003182	0.152829409968994
Tmem9	93.43	97.8	95.31	95.35	90.14	94.01	92.27	89.14	91.95	99.41	97.86	95.21	106.74	98.31	96.4	96.02	89.18	93.5	98.58	100.53	92.76	92.73	93.53	92.83	-0.00835132792695541	0.939737252749346	-0.0422471698177442	0.854436378869027	0.033815474756654	0.922213143157253	0.114790443053489	0.794381362456345	0.0561268676595067	0.99996275947239	-0.0213756680964908	0.958113976134667
Gm41885	0.1	0	0	0	0.08	0	0.06	0.03	0.03	0.06	0	0	0	0.1	0.07	0	0.03	0	0	0	0	0.02	0	0.06	0.577637622553041	0.900248831344778	1.00697496020516	0.923695149896086	-0.0395168518653153	0.998165269753362	3.23695261249575	0.914521694550784	0	1	1.86315752505695	0.958113976134667
Tppp	1.1	0.76	1.16	0.95	0.9	0.67	0.68	0.74	0.59	1.4	0.62	0.77	3.63	3.02	3.49	3.14	3.71	3.74	3.96	3.36	2.87	4.11	2.59	2.58	0.21953604532213	0.606773543074581	-0.328882028186114	0.615650889248748	0.117443950588641	0.953201144875003	-0.0627112312074626	0.997713016372777	-0.0660883800266509	0.99996275947239	-0.205799380992825	0.817118037662537
Sost	0.07	0	0.03	9.25	9.79	9.92	0.31	1.05	1.47	23.58	7.09	6.03	0.12	0.28	0	0.04	0.18	0.04	0.04	0.08	0.11	0	0.11	0.15	-8.17912549770005	1.42933052579564E-20	-3.36720370594606	4.35470244607257E-08	0.314997849700696	0.941650927442226	0.575220830035093	0.997713016372777	-0.246731196281007	0.99996275947239	-0.0142583079056961	0.999126186114336
Tkt	150.73	153.12	147.77	251.35	249.12	252.23	227.5	242.46	230.17	215.43	257.37	260.64	107.08	122.48	103	128.21	121.85	119.48	102.42	109.13	126.92	112.21	164.3	159.97	-0.783452830065961	5.55298190082075E-64	-0.115417228241576	0.0994055459406733	-0.0701653351579103	0.758853808776867	-0.151489425509288	0.589435308448598	-0.138641191858591	0.99996275947239	0.220421613936479	0.528562799179037
Nod2	0.01	0.04	0.09	0.14	0.12	0.15	0.02	0.07	0.07	0.11	0.17	0.11	0.06	0.11	0.05	0.07	0.07	0	0.07	0.03	0.05	0.07	0.12	0.1	-1.5981612583264	0.150766654954337	-1.27833107486468	0.465826820031563	-0.144298794612608	0.959423482731876	0.598225693375837	0.997713016372777	-0.177626955726323	0.99996275947239	0.902871765851344	0.867188234386392
ccdc198	0	0.07	0	6.58	6.65	6.26	0.61	0.21	1.32	6.12	13.51	9.87	0	0	0	0.07	0	0	0	0	0	0	0.07	0.07	-8.09675424435898	2.33081208631024E-10	-3.18500106913519	5.25192847245696E-14	0.568108718591501	0.306426872259691	-0.911231064911592	0.997713016372777	-0.979646820285036	0.99996275947239	0.87975126083419	0.958113976134667
Mrps28	24.12	29.28	25.45	37.23	34.97	41.99	37.69	35.55	38.93	32.28	42.39	41.39	30.13	28.73	26.41	25.23	27.84	24.41	27.65	24.08	27.15	27.54	32.8	28.49	-0.574273817791677	0.000540791930732672	-0.03398287400596	0.94414549410976	-0.00473826804842958	0.998165269753362	0.142166863885518	0.997713016372777	0.0164529882355671	0.99996275947239	0.158192862490349	0.817453370790592
Akt1	125.63	122.7	130.82	109.77	112.24	110.83	107.09	105.97	116.48	119.7	126.44	121.05	140.02	128.94	129.85	132.83	134.43	127.29	138.91	134.11	124.96	141.96	124.19	121.59	0.144367195924428	0.0231297134316903	-0.0239777825340413	0.929401552940055	0.110206796791953	0.145068066299641	0.0162883365435812	0.997713016372777	0.00144315059226243	0.99996275947239	-0.0438311707859965	0.958113976134667
Rfxank	5.91	7.67	8.76	5.25	5.01	5.47	5.53	4.92	5.12	4.75	4.23	4.5	5.28	7.23	7.67	4.93	6.07	4.91	4.89	5.22	4.66	4.66	4.96	5.04	0.459219334691234	0.0108785044203976	-0.0255261567608612	0.954144349874578	-0.255866773510548	0.314892224699295	0.343048277220779	0.445815683585675	-0.119916833313705	0.99996275947239	-0.1374957248857	0.83695047273216
Barhl2	0.03	0.06	0	7.15	7.24	7.02	0.36	0.89	0.44	14.63	3.73	2.17	0	0	0	0	0.15	0.03	0	0.13	0.06	0	0.03	0.06	-7.93578025452716	2.59630562408111E-19	-3.68371463621391	1.94992067014846E-40	-0.0897965310741203	0.980892409417197	-3.39683097591679	0.874738180410061	-0.0163030935579136	0.99996275947239	-1.01683937958353	0.958113976134667
Mvd	44.93	59.46	42.33	69.35	75.05	74.82	66.33	66.57	54.13	59.83	83.18	90.67	37.15	49.11	33.01	49.51	48.45	44.37	35.41	36.37	40.61	37.68	53.62	42.88	-0.624824816458247	1.35279832608102E-06	-0.239823744992754	0.0374203312053424	0.0599472997294748	0.941980497169451	-0.252966530292279	0.5889538074518	-0.351807232816711	0.0241041544015764	-0.107933195480725	0.866276269329001
Slc25a27	8.9	7.05	8.44	5.75	6.49	6.85	7.78	6.93	6.1	6.18	4.68	5.32	10.74	9.59	11.7	10.18	9.36	9.28	9.67	10.68	7.77	9.73	9.18	9.84	0.248767751260006	0.0505873924805479	0.190819683596112	0.350589736621122	-0.11878869800867	0.774169178149588	0.189657181922465	0.599024045550303	-0.0231330716250522	0.99996275947239	0.0238383510915695	0.961104292359341
Zfp354b	0.88	0.55	0.76	0.86	0.6	0.72	0.68	0.73	0.89	0.67	0.68	0.64	1.31	0.88	0.98	0.76	0.78	1.34	1.05	0.83	0.81	1.32	0.83	1.08	-0.211224689222418	0.761288468856016	-0.0178946276827863	0.999997988044132	-0.162780054017261	0.953201144875003	0.137075645499142	0.997713016372777	-0.120723956528164	0.99996275947239	0.192642669050208	0.958113976134667
Sv2a	7.19	6.63	8.46	2.27	2.6	2.5	2.82	2.19	3.41	1.83	2.12	1.73	23.01	17.46	22.46	20.95	23.49	22.68	25.95	21.67	15.16	22.08	10.79	11.52	1.54975929074299	1.77590707347436E-23	0.181651893644626	0.729097462526109	-0.405202826288541	0.245664634750674	-0.0928434817818713	0.997713016372777	-0.106183230120421	0.99996275947239	-0.612255892998006	0.48891461315711
Efemp1	0.71	0.28	0.42	1.61	1.16	1.16	0.56	0.94	0.51	1.84	1.76	1.27	0.82	0.86	0.7	1.27	1.28	1.18	0.68	0.96	1.22	0.63	1.41	1.68	-1.51981831238172	0.00331523525621043	-0.978423216964934	0.120575711878859	0.294282198403976	0.81749939043376	-0.64856581934914	0.629892108368524	-0.399506344445465	0.99996275947239	-0.0342827307339667	0.993595532232528
Med13	13.17	11.8	13.01	10.8	10.63	10.97	10.68	10.81	11.28	11.79	9.64	10.66	12	12.86	14.16	12.97	13.17	12.99	12.17	12.89	12.77	11.74	11.98	12.54	0.182187560206257	0.0257941423901594	0.0051982190533049	0.989618702240224	-0.0461287907185164	0.932044523364211	-0.00385896241738914	0.99791812871568	-0.0606048810238077	0.99996275947239	-0.126330171129101	0.484039647138889
Psen2	3.06	2.97	2.89	3.15	2.62	3.67	3.07	2.73	2.41	3.63	3.83	4.25	2.92	3.01	2.53	2.33	2.65	2.4	3.1	2.85	2.19	2.53	2.82	2.6	-0.126172330465379	0.755633198770165	-0.213311531185932	0.764252135445459	0.27851931853743	0.651518556582352	0.199449490251044	0.997713016372777	0.13317210329556	0.99996275947239	0.088000767522957	0.958113976134667
Chst9	0.04	0.09	0.04	0.07	0.04	0	0.04	0	0.04	0	0.04	0.04	0.05	0	0	0.04	0	0	0	0.05	0	0	0.09	0	0.403015089239526	0.890081792394585	-0.588314889477196	0.94414549410976	-0.617660056495742	0.953201144875003	0.0505525282095684	0.99791812871568	-0.0178661408561779	0.99996275947239	0.861087403241759	0.958113976134667
Gal	0	0	0	0.35	0.23	0.35	0	0	0	0	0.46	0.12	0	0.12	0.12	0	0.36	0.48	0.47	0	0.35	0.12	0.36	0.86	-3.86769994626102	0.122810622237426	-3.84175794088543	0.267416358092599	-0.714487337504284	0.941650927442226	-1.76895519577838	0.997713016372777	-0.0427295412916913	0.99996275947239	0.626842704406098	0.958113976134667
Bax	107.74	124.08	114.15	130.36	134.78	143.79	132.93	142.03	155.42	122.31	131.25	124.77	120.64	112.45	104.28	103.78	117.54	109.92	135.57	119.08	128.35	114.43	97.49	103.95	-0.28332455586557	0.0027863379369831	0.0647034938491605	0.789322352022334	-0.141979439731206	0.296780170853706	0.0287708347787181	0.997713016372777	0.198604170645375	0.919545379936906	-0.101473152967363	0.820554401393034
Csmd3	0.01	0.01	0.01	0	0	0	0	0	0	0	0	0.01	0.01	0.01	0.02	0.03	0.01	0.02	0.03	0.01	0	0	0.01	0.01	2.84943457921968	0.43671103499939	0	1	0.930121420937893	0.953201144875003	-0.308626716618292	0.997713016372777	-0.169259690849111	0.99996275947239	-1.60338044223758	0.805812309668615
Ccdc71l	7.9	7.63	8.1	6.79	7.09	6.8	6.64	6.56	7.2	7.22	6.54	6.57	10.46	9.01	9.72	9.08	9.02	9.48	10.02	10.26	8.98	9.41	8.32	8.93	0.146109301708011	0.270270544446308	-0.0304611132566168	0.94414549410976	-0.0567781554755669	0.938549858177799	0.0824447720222781	0.997713016372777	0.0744341044518945	0.99996275947239	-0.0662775256844501	0.933742214146896
Rspo3	0.15	0.06	0	15.8	15.93	14.93	1.2	2.31	3.24	19.03	22.21	18.41	0.06	0.09	0.09	0.12	0.12	0.18	0.03	0.03	0.03	0.06	0.26	0.15	-7.89437545576563	1.91087499328713E-43	-2.79807772093444	3.90411952746942E-12	0.322347431147104	0.0440060053970177	-0.759318710026592	0.997713016372777	-2.24384250634552	0.99996275947239	0.164314119944102	0.970715563015258
Mtrr	3.56	4.41	3.84	4.6	4.49	4.57	4.58	4.72	4.89	4.45	4.64	5.94	3.36	3.69	3.9	3.32	2.97	2.87	2.75	3.53	4.8	3.52	4.02	3.98	-0.264109025401947	0.153111816218219	0.0318088713025385	0.94414549410976	0.100819307335511	0.898658193089535	0.265123129639084	0.724461043314621	0.26981971816079	0.99996275947239	0.301328609946451	0.508705144150386
Noc3l	8.14	7.82	7.11	6.08	5.7	6.21	6.66	7.23	6.02	6.06	5.97	6.1	7.02	6.74	7.95	6.89	6.23	6.7	7.76	7.15	7.21	7.46	6.31	6.98	0.311711751724245	0.0162793714407905	0.135293111300923	0.635593184582289	-0.0210830778287207	0.962552726593529	0.130751582322598	0.984475962552467	0.146964533473235	0.99996275947239	0.0479592897081115	0.958113976134667
Vipr2	0.78	1.02	1.32	0.43	0.33	0.46	0.66	0.77	0.39	0.79	0.43	0.52	0.58	0.85	0.75	0.72	0.63	1.12	0.63	0.28	0.84	0.78	0.6	0.95	1.09590887541856	0.00685053306055228	0.521529631660469	0.580773402022193	0.388852077584383	0.822094319136448	0.010544455152883	0.99791812871568	-0.467201610369795	0.99996275947239	-0.0673851750217067	0.966431004309726
Ehf	0	0	0	0.03	0	0.03	0	0	0	0.01	0.01	0.02	0	0	0	0	0	0	0	0	0	0	0.02	0	-2.86465308330596	0.509919846566193	-2.83832181374829	0.702999327701679	-0.443617670822769	0.953201144875003	0	1	0	1	0.93412425008808	0.958113976134667
Syt4	16.53	12.55	19.57	3.75	3.91	4.24	4.69	4.21	3.19	3.56	2.37	1.54	55.72	36.59	60.38	43.37	44.37	43.93	64.46	57.83	18.8	40.32	19.78	22.7	1.98801782664395	2.17362063343332E-34	0.0112384266453376	0.993865301080835	-0.701555953891209	0.110601123426377	0.213646922607684	0.824496137382032	0.0917689241471071	0.99996275947239	-0.684711632966004	0.389641798603601
Golga3	6.06	4.99	5.14	5.61	5.48	5.91	5.11	5.43	5.37	5.75	5.8	5.29	5.7	5.48	6.46	6.43	6.12	6.16	6.64	5.74	6.88	6.37	5.7	5.54	-0.122359623728071	0.390834864659851	-0.111479136989129	0.569742949664239	-0.0463235844515516	0.938596046745791	-0.0838830817287488	0.997713016372777	0.0315902866778111	0.99996275947239	-0.103016881015682	0.805812309668615
Tmem132b	0.39	0.21	0.44	2.6	2.61	2.72	0.76	0.98	0.84	3.92	4.2	3.86	2.05	1.41	3.02	2.11	1.83	2.09	4.25	3.03	1.53	1.27	2.12	1.9	-2.96597376725805	2.10213283023566E-41	-1.62813291301926	6.11028095394614E-23	0.562495884388853	0.0000266903158163935	0.104581794594626	0.997713016372777	0.538413515677039	0.99996275947239	-0.206766002917603	0.803814806438265
Ahnak2	0.04	0.07	0.02	0.04	0.05	0.05	0.03	0.04	0.06	0.06	0.1	0.1	0.08	0.04	0.04	0.04	0.02	0.02	0.06	0.08	0.06	0.04	0.06	0.06	-0.175243115250835	0.882572215694816	0.0613680795256854	0.987361345428816	0.888225630468249	0.52179919364355	0.805494390466181	0.991571473079646	1.11404873801855	0.99996275947239	0.833471444829491	0.761661732413747
Ifitm10	0	0	0	0	0.07	0.15	0.02	0.08	0	0.09	0	0.15	0	0.04	0.08	0.15	0.08	0.23	0.09	0.08	0	0.18	0	0.08	-2.45318595029868	0.642575017582772	-0.554660373796419	0.94414549410976	0.390102282443528	0.963503941575699	-1.53641047593145	0.997713016372777	-1.59596688797585	0.99996275947239	-1.03556255956716	0.937313326652549
Ddo	0	0	0	0	0	0	0	0	0	0	0	0.11	0	0	0	0	0	0.03	0	0	0	0	0	0	0	1	0	1	2.42461044342901	0.905067465390174	-0.911231064911592	0.997713016372777	-0.979646820285036	0.99996275947239	-0.989429101554409	0.958113976134667
Zfp689	9.08	8.14	8.88	7.49	6.63	7.12	8.41	7.44	7.3	6.16	5.98	6.4	8.61	8.28	8.49	8.82	8.83	8.61	8.96	8.36	8.58	8.25	8.08	7.24	0.250219110090771	0.0598426738427392	0.112210716511392	0.718586547440928	-0.22913362179094	0.298891062990233	-0.0497409998834776	0.997713016372777	-0.0313717586037163	0.99996275947239	-0.174168617423303	0.603303237070865
Rhbdl1	2.49	2.21	2.82	2.12	1.85	1.83	1.82	1.83	2.15	2.4	2.29	3.19	2.34	2.57	2.98	2.96	2.95	2.7	2.44	2.46	2.3	2.68	3.68	2.93	0.331916752779344	0.427145677858392	-0.0107809228533954	0.999997988044132	0.410820102775751	0.610589710515706	-0.124114034580762	0.997713016372777	-0.268274945657911	0.99996275947239	0.0839583190957881	0.958113976134667
Prxl2c	2.07	2.26	2.45	3.06	3.04	3.77	3.32	3.19	3.15	3.64	3.64	3.61	2.89	2.86	2.55	2.91	3.24	3.73	3.5	3	3.04	3.38	3.24	3.52	-0.589617037292221	0.00846043810993304	-0.0438269272805002	0.94414549410976	0.108805463498147	0.907599834235323	-0.252012924800402	0.879392478718135	-0.0639669725035948	0.99996275947239	0.0169603846038646	0.989910465595961
Fezf1	0	0	0	0	0	0	0	0	0.03	0	0	0.06	0	0	0	0	0.03	0	0.03	0	0.03	0.03	0	0	0	1	0.976629490561012	0.94414549410976	1.83906746825782	0.941650927442226	-0.911231064911592	0.997713016372777	0.865066401693957	0.99996275947239	-0.0276484221255515	0.999126186114336
Mfap4	6.98	8.88	7.32	7.19	8.79	8.75	8.36	8.16	8.12	6.13	18.83	25.12	13.6	17.82	12.82	19.66	17.85	17.34	16.63	16.93	17.57	12.56	17.12	16.81	-0.144338576504998	0.604917663649682	-0.0220230808997287	0.972420043436478	0.986747232807181	0.378648436805218	-0.300945513075463	0.490242779953832	-0.104925349299387	0.99996275947239	-0.256131229032669	0.540313894621486
Hs3st2	0.1	0.09	0.16	0.13	0.21	0.19	0.08	0.13	0.04	0.09	0.22	0.11	0.84	1.29	0.49	0.66	0.52	0.5	0.63	0.75	0.98	0.15	0.96	0.4	-1.09043628758344	0.396993328246889	-1.64016325681191	0.427897058627587	-0.281381156165056	0.953201144875003	0.640500331460629	0.83697200298418	0.581780724056065	0.99996275947239	-0.320677559103513	0.958113976134667
Kcnk3	0.49	0.38	0.24	0.24	0.24	0.14	0.17	0.11	0.22	0.2	0.19	0.34	0.68	0.82	0.75	0.98	0.89	0.71	0.81	0.96	0.48	0.74	0.55	0.85	0.820258430525721	0.238412323981689	-0.305831536954514	0.923295939976645	0.226204147040436	0.953201144875003	-0.195645081195576	0.997713016372777	-0.19973885103708	0.99996275947239	-0.284423162392924	0.858621905672056
H2bc13	0.9	0.3	0.6	0.29	0	0.61	0	0	0.63	0.34	0.32	0.33	1.22	0	0.61	0.3	0.29	0.59	0.29	0.3	0.31	0.29	0	1.23	0.993911394789527	0.733145357570897	-0.595586088855317	0.94414549410976	-0.0281432868809126	0.998165269753362	1.03640522825533	0.997713016372777	-0.613848917890246	0.99996275947239	0.721524239449631	0.958113976134667
Dusp1	13.22	13.7	13.48	11.43	10.94	10.23	9.34	8.24	9.25	13.45	9.49	8.17	19.78	20.12	18.2	17.49	18.68	18.26	19.41	17.4	16.98	19.7	15.43	18.03	0.264352800513479	0.0616188927766628	-0.291982848022303	0.166389555696114	-0.0990866435899238	0.941650927442226	0.0948089397257328	0.997713016372777	-0.0277494147523475	0.99996275947239	-0.0547865780525669	0.958113976134667
Ucp1	0.18	0.27	0.09	0	0	0	0	0.05	0	0	0	0.04	0.05	0.19	0.09	0.09	0.09	0.14	0.09	0.28	0.04	0.22	0.18	0	4.43221357903467	0.0402865484693236	0.976629490561012	0.94414549410976	0.930121420937893	0.953201144875003	0.0524014038486417	0.99791812871568	0.356049569337099	0.99996275947239	0.316660585375386	0.958113976134667
Terb1	0	0	0.09	0.06	0.12	0.03	0.03	0.06	0.03	0.04	0.08	0	0.07	0.17	0	0	0	0.09	0.06	0	0	0.04	0	0.09	-1.24089986740587	0.672828371422514	-0.787356812337959	0.915483462339958	-1.26245663652785	0.865581545083236	1.85130561834713	0.997713016372777	-0.034816631593044	0.99996275947239	0.968024839852325	0.958113976134667
Ddn	0.04	0.02	0.04	6.98	6.51	6.7	1.27	2.27	2.83	8.34	1.87	2.19	0	0.02	0.04	0.04	0.05	0.06	0	0.02	0	0.05	0.05	0.02	-7.87745634052641	3.70558680597671E-31	-1.67603347297606	9.80193790750136E-16	-0.732356533803028	0.712872567645124	-1.36830787758718	0.997713016372777	-2.91714091426365	0.99996275947239	-0.22982186597882	0.967807295250888
Vwa1	0.34	0.33	0.13	1.42	1.63	1.78	0.45	0.43	0.96	1.05	4.2	4.42	0.35	0.44	0.26	0.58	0.76	0.77	0.71	0.52	1.94	0.65	1.31	1.36	-2.69009552362767	1.37947838471285E-09	-1.42708799005398	0.00192366854876754	0.930294682391977	0.241341610416095	-1.10540672911232	0.25532548272007	0.393395361258926	0.99996275947239	0.417795407335147	0.801452448973623
Rap2b	14.53	12.85	14.08	13.57	13.44	12.69	13.41	13.17	13.78	12.19	14.11	11.74	14.06	13.38	14.77	13.14	12.57	12.88	15.39	14.13	13.95	13.26	11.94	10.63	0.0156138724342194	0.910973975307875	0.0127113081710121	0.965213331045387	-0.0937903905234188	0.766374603996303	0.129112171598968	0.810828611036164	0.160662567028717	0.99996275947239	-0.124547652176743	0.766406771570007
Cfap298	24.78	25.8	22.06	34.09	34.21	37.36	30.91	34	33.16	32.47	35.37	37.11	20.74	20.13	18.82	22.41	22.13	22.67	21.64	24.04	23.52	19.21	28.09	26.78	-0.584662961553753	1.60572826423158E-06	-0.117437993275897	0.637063489406869	-0.0405062378946919	0.953201144875003	-0.169466190185685	0.863302642639459	0.0305583809295723	0.99996275947239	0.111830150314441	0.911258636381348
Rnf144a	16.74	16.36	17.48	15.02	15.76	15.2	15.91	16.47	16.93	14.96	15.3	15.08	12.07	12.98	13.55	13.47	13.22	12.8	12.55	13.56	14.78	12.72	14.28	13.91	0.0846647179498738	0.399108187201039	0.0899294709178224	0.567218152397113	-0.0551049837323119	0.826723279567972	-0.0344693433819952	0.997713016372777	0.0316799918959896	0.99996275947239	0.0276993575858651	0.958113976134667
Srsf12	0.67	0.54	0.79	0.5	0.81	0.67	0.55	0.81	0.75	0.71	0.48	0.65	1.68	1.59	2.21	2.15	1.89	2.24	1.81	1.61	1.73	1.74	1.27	1.58	-0.0428163267955942	0.950294232128083	0.0752457679191767	0.954144349874578	-0.142982427496793	0.953201144875003	-0.195390424160378	0.997713016372777	-0.293974638729092	0.99996275947239	-0.467595879203038	0.435083297657634
Tmod3	9.54	9.84	9.81	9.83	10.05	9.85	9.77	9.67	10.24	10.84	12.13	11.82	8.86	9.99	8.94	8.2	8.46	8.7	7.79	8.72	9.4	9.22	10.75	13.04	-0.0737461949499734	0.620397679037268	-0.0136833584565074	0.969492949959713	0.193975306664986	0.263109487261193	0.129072544619468	0.952931679872415	0.018407103789609	0.99996275947239	0.355538201520036	0.237500917903249
Ky	0.43	0.62	0.58	0.13	0.25	0.26	0.34	0.22	0.09	0.32	0.2	0.22	0.43	0.84	0.49	0.49	0.53	0.48	0.3	0.43	0.7	0.58	0.83	0.49	1.83371686527204	0.0000505715792597198	0.366266995392517	0.875377977972831	0.217113397963449	0.953201144875003	0.226913151907791	0.997713016372777	-0.316760444563174	0.99996275947239	0.0957114691844022	0.958113976134667
Swsap1	13.83	13.72	16.62	11.78	9.81	10.85	14.28	11.97	11.4	11.72	9.84	9.28	10.36	11.5	10.96	10.12	12.59	11.12	11.91	11.22	9.96	11.05	9.75	10.32	0.400172972581187	0.0118554573033921	0.20353591688461	0.453033058368234	-0.104593643209518	0.884947902646566	-0.0426919297761747	0.997713016372777	-0.0429483274742527	0.99996275947239	-0.142091987330266	0.829554873190153
Erg28	34.91	36.33	35.71	42.12	39.99	42.85	39.52	35.34	41.42	37.04	46.61	44	30.29	31.38	30.1	34.13	31.79	33.85	34.08	33.54	30.55	31.27	38.03	37.74	-0.27186972410149	0.0037279770124798	-0.108127960983734	0.578271690388328	0.00404285872347561	0.998165269753362	-0.123901098517823	0.886309349434076	-0.0346706403870738	0.99996275947239	0.0779847449091419	0.909421399656253
Dcdc2b	0.39	0.32	0.33	0.27	0.56	0	0.54	0.36	0.25	0.22	0.28	0.46	0.64	0.35	0.23	0.26	0.25	0.34	0.09	0.1	0.25	0.44	0.23	0.23	0.249278164710849	0.882572215694816	0.565575341102208	0.890997722384705	0.452130681665407	0.953201144875003	0.488702812759957	0.997713016372777	-0.941238313028485	0.99996275947239	0.207265599173351	0.958113976134667
Mfsd6	3.24	2.57	2.93	1.44	1.32	1.69	1.35	1.34	1.37	1.75	1.54	1.54	4.19	3.81	4.6	4.22	4.04	4.23	5.21	4.48	3.66	4.41	3.07	3.11	0.91378628967693	0.0000104935865398371	-0.113089919775061	0.908032707436951	0.0823477893842968	0.953201144875003	0.0117067923707447	0.99791812871568	0.111347697298658	0.99996275947239	-0.251011865027397	0.643623724166386
Cdh9	0.02	0	0	0.02	0.02	0	0.04	0.02	0.02	0.08	0.02	0	0.12	0.11	0.06	0.1	0.04	0.13	0.08	0.14	0.06	0.02	0.02	0.08	-0.908851456826936	0.882572215694816	1.01126037271434	0.918287955468834	1.54857008764264	0.876074585496307	0.148995609033506	0.99791812871568	-0.0135624779710627	0.99996275947239	-1.24230133878405	0.800321657325439
Prr15l	0	0.05	0	0.04	0.16	0	0	0.04	0.05	0	0.05	0.04	0	0.12	0	0	0.08	0.06	0	0	0	0	0.05	0	-1.91164013081157	0.635433045519131	-0.9876002275282	0.924822234809202	-1.03610376724806	0.942210737524569	-0.527667952043206	0.997713016372777	-2.4705527947614	0.99996275947239	-1.51723799247284	0.9562236526007
Wnt1	0.62	0.67	0.52	91.83	92.62	99.48	18.37	32.31	36.01	91.89	51.21	44.48	0.06	0.03	0	0.12	0.45	0.4	0.06	0.12	0.03	0.29	1.46	0.64	-7.33549622351838	4.51501634660052E-299	-1.72163013443121	1.32913008273157E-07	-0.62897594085543	0.346429173262324	-3.37142490396147	0.0900591679228967	-2.20999519783905	0.675270571248828	1.28838300749951	0.479412258349629
Cyp4f39	0	0.06	0.03	0.03	0.03	0.05	0.03	0	0.03	0.03	0.03	0.03	0	0.06	0	0.06	0	0	0.14	0.06	0.05	0.03	0.03	0.03	-0.428635194207098	0.882572215694816	-0.999001710209857	0.920285938480065	-0.445521376245836	0.953201144875003	0.0913665997265283	0.99791812871568	2.17110709644596	0.99996275947239	0.577949659761783	0.958113976134667
Plcl2	7.47	6.76	7.64	6.26	6.42	6.57	6.14	6.25	5.62	5.86	5.66	5.76	8.59	7.53	9.62	8.19	8.84	8.64	9.4	8.78	5.82	9.84	6.4	6.08	0.138752103171928	0.348765296068731	-0.110572935653398	0.722295429637666	-0.189252178649964	0.397062972169628	0.00350322487090209	0.99791812871568	-0.108495661324382	0.99996275947239	-0.217904802356885	0.738552440291628
1810037I17Rik	34.05	38.88	37.6	46.31	49.5	47.71	44.35	43.97	46.16	53.87	54.93	45.52	35.01	30.57	32.62	33.49	35.7	38.47	35.99	34.17	41.65	37.72	38.61	36.63	-0.419620432718996	0.000301329076948445	-0.103660489567478	0.673625796626766	0.0745425616477126	0.883976647509364	-0.130892844856538	0.992307499802088	0.0431623403947684	0.99996275947239	0.0387840719678862	0.958113976134667
F2rl3	0.04	0.07	0.25	0.03	0.03	0.03	0.04	0.07	0.07	0	0.07	0.04	0.08	0.19	0.19	0.11	0.11	0.11	0.14	0	0.07	0.11	0.04	0.04	1.72204410514274	0.406211798039457	0.753371869984144	0.93216672356701	-0.034579924934534	0.998165269753362	0.466939868861095	0.997713016372777	-0.607803550118736	0.99996275947239	-0.882379256525961	0.913521853528712
Lmx1a	0.18	0.12	0.04	14.73	14.09	13.08	1.5	2.14	3.7	23.11	20.69	16.74	0.06	0.06	0.06	0.04	0.08	0.04	0.08	0	0.08	0	0.12	0.08	-7.00348060293261	3.70948808399388E-78	-2.53453142724122	2.39158353148363E-10	0.500002483575918	0.00363715782482388	0.220467090287568	0.99791812871568	0.136924075472882	0.99996275947239	0.301899286988402	0.958871655817802
Asap1	14.87	14.35	13.91	15	14.75	14.24	14.84	15.42	14.56	16.21	18.69	21.23	16.43	14.19	17.43	16.17	15.78	15.29	15.97	15.76	14.87	15.89	19.28	19.33	-0.075132310275062	0.443011499611731	0.0121827855977791	0.959463919581079	0.316771534109035	0.028996043014981	0.0237584920701587	0.997713016372777	-0.0326586051964665	0.99996275947239	0.186940063163281	0.435606895861166
Cyp26b1	8.96	6.32	8.06	1.7	1.63	1.46	5.87	6.95	6.36	2.05	0.83	0.68	10.19	11.28	12.03	9.52	10.97	10.86	7.22	7.16	13.21	13.05	7.22	8.91	2.24838978000273	2.8857597935013E-39	1.99684727830719	5.08087150601306E-43	-0.455302255433102	0.655143247387312	0.11190988444899	0.997713016372777	-0.177258015156096	0.99996275947239	-0.0616469900748416	0.958113976134667
Basp1	248.81	249.77	274.91	169.1	198.47	172.3	175.03	163.08	152.13	183.93	158.54	131.64	412.11	317.77	380.69	340.56	346.4	353.46	447.96	385.05	283.92	348.1	262.34	262.93	0.473434399735882	2.55632586286981E-08	-0.150012954366479	0.181287171198568	-0.218855224863462	0.310181893725521	0.0943614488824412	0.997713016372777	0.0930137961780692	0.99996275947239	-0.273587738323515	0.275351970004815
Zfp583	1.87	1.52	1.67	1.51	1.41	1.27	1.44	1.37	0.98	1.22	1.41	1.63	4.3	2.91	3.47	3.64	2.93	3.03	3.76	2.66	2.47	3.11	2.66	3.13	0.21264159910013	0.552184897231415	-0.200541868580592	0.816643588385838	0.014610904118033	0.998165269753362	0.148459577541385	0.997713016372777	-0.11074287007965	0.99996275947239	-0.121202751290003	0.940844642109457
Wdfy2	19.01	18.4	19.93	15.52	16.87	16.68	18.53	18.52	17.53	17.67	16.47	16.52	17.21	18.75	18.4	18.05	16.85	16.64	17.57	17.78	16.57	17.27	17.41	17.23	0.212048468531345	0.0188877099896953	0.157364722474024	0.17108171111963	-0.0532760122717856	0.847209136410655	0.00934080857754673	0.99791812871568	-0.0172996739209529	0.99996275947239	-0.0795334280078667	0.796459383967169
Olig3	1.56	1.36	0.75	138.46	134.94	139.54	26.42	65.5	47.26	156.06	56.71	42.28	3.07	3.73	3.66	4.65	6.65	6.07	6.5	5.89	7.86	3.9	5.98	4.83	-6.8620940566146	0	-1.57740629254255	0.000220510364790249	-0.72497558471918	0.619538563054624	-0.730291090191814	0.015589449636552	0.209519226602904	0.99996275947239	-0.262151617854342	0.746691359428205
Nlrc5	0.02	0.06	0	0.02	0.01	0.02	0.03	0.03	0.02	0.01	0.01	0.02	0.01	0.03	0	0.01	0.02	0	0.01	0	0.04	0.01	0.02	0.01	0.668051452605025	0.805621952519496	0.864330151396152	0.86712370701654	-0.350125614465069	0.953863160632499	0.482859538625924	0.997713016372777	0.69943318340901	0.99996275947239	0.392485450124547	0.961423537788044
L2hgdh	5.95	5.23	5.23	7.89	8.15	8.01	7.12	7.73	8.1	8.91	8.38	8.08	3.86	4.45	3.98	4.66	4.34	3.8	3.82	4.23	5.24	4.53	5.5	6.06	-0.597949961266136	3.63580057950685E-06	-0.0780391119735674	0.84780529121677	0.0447290079137954	0.953201144875003	-0.057613926727363	0.997713016372777	0.0439670805886831	0.99996275947239	0.311189755262205	0.472117563964472
Dmgdh	0	0.02	0.02	0	0	0	0	0	0	0	0	0	0	0.02	0	0	0	0	0	0	0	0.04	0	0	1.84129776770491	0.791314906790491	0	1	0	1	1.0123222867309	0.997713016372777	0	1	1.80458019863751	0.958113976134667
Zfyve9	16.38	15.04	16.12	13.22	13.27	12.93	14.64	14.9	14.09	13.11	14.2	13.95	15.47	14.14	16.6	13.95	13.75	14.47	14.81	15.43	14.28	15.58	14.02	14.67	0.184188465121875	0.0400117725015272	0.127485067505676	0.329799451774982	0.0628172332716316	0.817989542195762	0.119458870591839	0.878107166105305	0.0639480081619955	0.99996275947239	0.0730151123783559	0.849409429633982
Ano4	0.16	0.3	0.17	0.3	0.16	0.12	0.13	0.1	0.22	0.12	0.2	0.15	0.74	0.46	0.58	0.49	0.51	0.32	0.46	0.79	0.54	0.28	0.47	0.29	0.140522773397932	0.88707176963694	-0.356594951239673	0.912422333115128	-0.344691469912604	0.941650927442226	0.466367129653353	0.93080517556218	0.496665983320258	0.99996275947239	-0.31152054007853	0.909973209175556
Cd276	16.61	16.93	17.09	12.88	13.06	12.64	13.92	13.67	13.51	15.63	17.36	17.72	18.78	19.34	18.79	19.29	20.1	18.2	19.66	19.23	18.14	18.73	18.75	18.54	0.345844562082882	0.00020575823979474	0.0804521813789451	0.760169026480335	0.361970018926235	0.00316725287346291	-0.0170801858859994	0.99791812871568	-0.0253620822911588	0.99996275947239	-0.0590369666439033	0.916834034250066
Tspyl3	1.94	1.44	2.05	2.33	2.18	1.81	1.98	1.57	2.08	2.84	2.68	2.56	2.53	1.74	2.77	2.32	2.07	2.35	2.21	2.34	2.36	3.52	2.74	2.48	-0.267127461601787	0.419709356103824	-0.176808209415743	0.813475338911713	0.321743216372004	0.491485668485949	0.0627286610687943	0.997713016372777	0.0243419476207744	0.99996275947239	0.358719782732882	0.55782339404438
Ube2c	264.15	301.72	269.42	314.65	313.47	326.71	321.94	321.59	358.93	281.6	299.34	278.9	144.5	174.04	144.47	172.01	164.15	179.46	140.21	163.38	260.81	169.51	235.69	218.67	-0.235580957428112	0.00259960459961218	0.0606269496366251	0.693810332938481	-0.18104993323922	0.0156330084377266	-0.151888141898471	0.776682799088844	0.116094609801081	0.99996275947239	0.242716384970804	0.404362016649401
Mapre1	38.07	37.68	38.35	29.6	29.82	29.18	29.99	29.86	32.23	30.27	30.2	28.98	44.72	41.95	42.3	44.87	44.87	44.12	44.87	45.56	42.79	45.13	38.86	38.92	0.317884539395853	5.08011889996817E-09	0.0441155331783079	0.8026938597146	-0.0190636431979129	0.953201144875003	-0.053781924835841	0.997713016372777	-0.0183409144258232	0.99996275947239	-0.139200447601034	0.539677379649656
Irx6	2.09	1.13	2.19	0.37	0.25	0.31	1.5	1.24	0.6	0.08	0.5	0.24	0.59	0.55	0.69	1.32	1.51	1.38	0.85	0.75	0.71	1.87	0.73	0.42	2.49255990555446	5.92037403833189E-10	1.82896811537183	0.000299312929957629	-0.227412581172666	0.953201144875003	-1.20086067637782	0.00206541625094392	-0.878281015910064	0.123626659549806	-0.49651314476371	0.78973546809998
Smoc1	3.07	2.77	2.12	7.57	8.2	7.9	5.4	4.11	5	5.15	13.44	14.02	1.89	1.57	1.94	8.67	10.12	7.45	3.92	4.04	5.69	7.9	5.21	5.98	-1.6230936324076	3.14656051528142E-24	-0.717427474475257	1.27669345975772E-06	0.428521695090706	0.749536250503933	-2.28494464321147	1.0454489272077E-37	-0.95481578312733	0.000191167128900999	-0.474157007085184	0.213791156066685
Churc1	38.26	41.5	36.8	38.78	40.11	39.67	42.85	41.73	45.24	46.54	50.25	48.27	53.11	49.11	42.76	49.02	49.41	48.65	50.28	47.6	50.4	55.03	48.77	46.11	-0.0641541759576195	0.790415395361244	0.122621417407883	0.73515786071008	0.263232616362478	0.2363075576673	-0.016161105254332	0.99791812871568	0.00222558046587672	0.99996275947239	-0.0130630805514642	0.987193149455859
Trim52	0	0.08	0	0	0	0	0.02	0	0.08	0	0	0	0	0.02	0.02	0	0.16	0	0	0	0	0	0	0.02	0.950838360940624	0.882572215694816	1.84996726527547	0.915483462339958	0	1	-0.531653887648983	0.997713016372777	-2.46129267030529	0.99996275947239	-1.5088499615927	0.958113976134667
Laptm4b	73.83	68.49	72.95	69.12	66.26	66.65	62.7	61.44	64.01	68.79	73.96	72.33	51.79	47.35	52.49	49.36	48.95	48.09	50.57	52.25	52.7	47.15	55.25	53.26	0.046046470434243	0.671063768440351	-0.11344978135545	0.304226705943057	0.0584116244189166	0.767156961522279	0.0514042568214411	0.997713016372777	0.0758316271915298	0.99996275947239	0.0660483008725204	0.894618395960328
Fstl4	0.23	0.33	0.33	0.51	0.51	0.51	0.13	0.25	0.24	0.65	0.59	0.69	0.62	0.53	0.84	0.76	0.81	0.81	0.97	1.04	0.38	0.51	0.73	0.69	-0.590945850113265	0.214255660284149	-1.16729490348797	0.0396429222500315	0.399144769783185	0.620004229992392	-0.192898903811848	0.997713016372777	-0.00754687294443656	0.99996275947239	-0.454298638633831	0.495123823904186
Prr16	0.03	0.03	0.06	0.15	0.06	0.09	0.19	0.06	0.06	0.15	0	0.09	0.17	0.03	0.1	0.13	0.35	0.26	0.38	0.33	0.03	0.19	0.06	0.13	-1.33264288391682	0.489169165288792	0.0136326307990626	0.999997988044132	-0.348919640035206	0.953201144875003	-1.31095622041227	0.845747219408134	-0.0074635347505825	0.99996275947239	-0.972637348248347	0.782524739393209
Fchsd1	3.3	2.75	4.11	2.62	2.93	2.52	3.04	2.6	2.59	4.14	3.23	2.72	4.09	2.87	3.26	3.28	4.04	3.25	3.29	3.16	3.87	4.15	3.75	4.15	0.283765572448859	0.235530223245788	0.0138460303548787	0.989281479207344	0.290806359015816	0.523563949788977	-0.0506977460361816	0.997713016372777	-0.0485664547415059	0.99996275947239	0.167110471515373	0.789074755804311
Als2	8.81	8.6	10.09	6.75	7.88	7.21	9.26	9.32	9.16	7.6	8.21	8.29	7.09	7.97	8.78	8.91	8.78	8.65	8.99	9.15	10.26	8.87	8.45	8.38	0.330029248787807	0.00197193335986852	0.360200435419629	0.000421486828478648	0.13126035976865	0.499837088141066	-0.168653987411062	0.679471927619068	0.0775783190225951	0.99996275947239	-0.0529845472789671	0.944753305565453
Rtf2	48.91	49.55	50.33	31.61	32.84	30.54	41.92	33.91	37.81	33.12	33.64	30.35	43.45	38.4	43.76	43.2	43.13	46.14	49.01	49.87	40.18	45.92	34.04	35	0.601768980066783	1.77330030033217E-15	0.247513421572579	0.0382990975600626	0.0000533281535944076	0.999896488076575	-0.0763688167694164	0.997713016372777	0.0590405554756739	0.99996275947239	-0.224431537871614	0.514950078947159
Wnt3a	0.28	0.1	0.05	14.94	13.04	13.7	2.13	5.57	3.37	27.69	12.83	9.65	0	0	0	0.07	0.05	0.03	0.03	0.03	0	0.02	0.35	0.05	-6.67691642633405	2.80545946322866E-69	-1.92096759308415	0.0000402700132493804	0.237041744548313	0.938910738317618	-3.3836026154972	0.766021899475993	-1.58422915471521	0.99996275947239	1.47803502167868	0.756796545932623
Col14a1	0.33	0.22	0.16	22.78	24.83	21.79	5.1	6.8	12.6	12.53	22.88	26.18	0.01	0	0	0.04	0.16	0.11	0.03	0.06	0	0.08	0.32	0.24	-6.6521550740466	1.46342916762378E-256	-1.5122770323243	0.00258952582235728	-0.205504073207774	0.890073722921009	-4.70891178239827	0.0420004611634374	-1.69452221767816	0.99996275947239	1.0917852565355	0.585617457343519
Stk3	7.84	8.72	8.99	13.73	12.53	13.87	11.36	12.33	12.17	15.3	14.39	15.73	7.09	8.14	7.66	8.2	6.94	8.29	5.8	6.21	8.73	8.55	8.04	9.79	-0.63982948102764	1.34137744253002E-07	-0.192474631504704	0.316989114939332	0.185781467401583	0.333024410442562	0.00600043111693727	0.99791812871568	-0.0920315003437735	0.99996275947239	0.173600009604464	0.752418923444957
Nup98	18.31	19.02	17.52	20.5	20.69	21.55	20.36	22.17	22.1	20.26	21.46	22.89	12.11	14.49	14.66	13.32	13.03	12.72	12.51	13.17	15.62	12.57	16.08	15.54	-0.308496719437748	0.0000137666527191577	0.0269124406159868	0.93446301470261	-0.0189544483634851	0.953201144875003	0.0551986744925181	0.997713016372777	0.0353345777538798	0.99996275947239	0.13020593539817	0.74574080850223
4930444P10Rik	0.31	0.31	0.31	0.3	0.21	0.51	0	0.19	0.3	0.37	0.1	0.08	0.76	0.87	0.75	1.05	0.53	0.43	0.63	0.32	0.41	0.93	0.49	1.52	-0.00885363166023641	0.999380222335215	-0.986199018955924	0.836622360144277	-0.767185461873263	0.916826441354363	0.452970641645854	0.997713016372777	-0.558604472578189	0.99996275947239	0.596257137906724	0.891113496476756
Samd15	0.07	0.27	0.32	0.15	0.12	0.11	0.21	0	0.13	0.11	0.1	0.08	0.37	0.29	0.26	0.41	0.24	0.28	0.31	0.43	0.17	0.27	0.2	0.18	1.14381027577064	0.271915349712894	0.202239371227089	0.956244741063565	-0.564569596734705	0.937908786284006	0.301059406942129	0.997713016372777	0.238302200482654	0.99996275947239	-0.441116468124103	0.918272105962463
Pcbp1	293.56	317.13	299.68	250.01	270.32	251.62	326.39	306.73	363.22	243.89	305.25	277.84	242.2	242.67	229.09	252.29	242.72	239.79	240.47	241.34	269.36	237.61	240.62	215.02	0.192698113723212	0.00506684253131918	0.357109402866004	4.11812880665086E-07	0.0673503157882039	0.822595197339149	-0.040311879107651	0.997713016372777	0.0204300375945945	0.99996275947239	-0.106300571298579	0.622027487275648
Stac2	2.69	1.81	1.91	1.97	2.37	1.87	1.49	1.31	1.93	1.66	1.91	1.7	3.79	5.18	3.32	3.78	4.92	5.2	3.74	3.35	3.65	4.38	4.56	3.96	-0.000224684793737138	0.999554142062702	-0.400364514679521	0.375572510032156	-0.266708178552629	0.685418364836757	-0.178678255001913	0.997713016372777	-0.383252867757557	0.851424845269609	-0.12631844653645	0.908923255641903
Etfrf1	11.58	10.7	10.87	10.34	9.92	10.66	9.39	8.91	10.92	13.65	10.79	11.29	12.27	11.15	9.83	9.81	9.33	10.46	10.08	9.87	10.22	10.48	12.99	11.22	0.0612712224627373	0.811445515143937	-0.0953800668189062	0.881051682005775	0.194574133669454	0.6325334001657	0.19250711925159	0.924390463995421	0.0268570716055531	0.99996275947239	0.21029553152095	0.683441732241902
Dusp18	7.09	7.52	7.38	7.62	7.97	8.09	6.98	6.79	6.94	7.46	6.3	6.55	5.22	6.2	6.52	7.02	7.54	7.12	5.02	5.45	6.3	6.18	7.58	7.01	-0.153661535021042	0.212889241605365	-0.205281449288178	0.189132018967232	-0.254925901216258	0.163010737679625	-0.273413790354912	0.321044232132933	-0.382071248401651	0.148883014897712	-0.0800479375113704	0.914012365553791
Fndc7	0	0	0	0.02	0.03	0	0	0	0	0.03	0	0	0.03	0.07	0.01	0	0.02	0	0	0	0	0	0.06	0.03	-1.87090776307995	0.790415395361244	-1.84603973275813	0.915483462339958	-0.930358292215986	0.953201144875003	1.95062201352369	0.997713016372777	-0.979646820285036	0.99996275947239	1.45892445658154	0.958113976134667
Ppdpf	175.54	156.78	172.57	131.58	139.94	129.77	167.31	162.3	154.16	148.47	142.28	134.13	159.21	129.61	139.79	132.56	142.12	141.31	151.93	147.64	172.2	152.75	147.57	136.88	0.279405249126391	0.00192937321620269	0.253117050341314	0.00576963724934545	0.0491164250803074	0.89189888262878	0.0384033623636266	0.997713016372777	0.171637003930888	0.99996275947239	0.0334721907219679	0.958113976134667
Aoc3	0.06	0.11	0.1	0.08	0.04	0.08	0.01	0.16	0.09	0.04	0.01	0.06	0.11	0.11	0.08	0.11	0.11	0.06	0.11	0.08	0.03	0.06	0.11	0.06	0.436049991643049	0.798544562819542	0.566331875285529	0.903714214781518	-0.486657803992932	0.952938627602532	0.153023027977423	0.99791812871568	-0.231071765229824	0.99996275947239	-0.510520720339424	0.958113976134667
Aph1b	5.18	4.82	5.37	4.01	3.93	3.84	4.15	4.27	4	5.39	4.08	3.26	7.29	6.48	7.11	6.87	6.9	6.8	8.12	7.6	6.72	7.82	6.2	6.1	0.313620182724525	0.0240279073722671	0.0515709160056726	0.938814084540178	0.0654252967233736	0.953201144875003	0.0162768616398552	0.99791812871568	0.113204964811914	0.99996275947239	-0.0548646225555262	0.958113976134667
Hnf1b	0.1	0.08	0.08	5.05	5.91	4.41	0.77	1.02	1.72	8.45	9.63	7.02	0.03	0.18	0	0.16	0.09	0.08	0.04	0	0.54	0	0.25	0.15	-6.05075011950219	3.59856257026739E-29	-2.15734171952491	3.92495864049561E-14	0.632137347250726	0.011477362251414	-0.251212103659621	0.99791812871568	1.15225733991698	0.99996275947239	0.471333397637641	0.958113976134667
Ift80	12.7	14.44	12.9	15.26	14.63	14.82	15.97	16.57	16.84	15.68	15.12	14.88	7.3	9.88	8.62	8.78	9.07	9.12	6.79	8.05	12.45	9.54	11.76	13.3	-0.208395646211068	0.0478511906636121	0.140049215725055	0.297431560841571	0.00123134144024866	0.998165269753362	-0.0657982175830474	0.997713016372777	0.00241060324839806	0.99996275947239	0.331642847640092	0.247247997080258
Dtd1	5.22	5.2	5.41	7.38	8.46	7.39	8.12	8.07	6.28	9.62	11	7.48	7.72	7.35	5.26	8.36	6.72	7.32	7.9	7.18	5.05	6.79	7.33	5.19	-0.598111936682796	0.00782950579528057	-0.0589138923112155	0.94414549410976	0.243633725735623	0.678143958877878	-0.138297760556568	0.997713016372777	-0.16332405651466	0.99996275947239	-0.23839992092982	0.784677200105959
Heca	9.61	7.59	9.23	11.91	11.29	11.38	9.25	10.26	9.63	13.16	10.03	10.35	8.64	8.45	9.17	8.95	9.24	9.07	8.22	8.56	9.53	8.04	9.61	12.03	-0.433612195997583	0.000502428809138721	-0.264852774561434	0.0413759369166333	-0.0641412099231841	0.941650927442226	-0.050024312923198	0.997713016372777	-0.0679302229629736	0.99996275947239	0.130411010606371	0.857053710232156
Lum	0	0	0	0	0	0	0.07	0	0	0	0.1	0.17	0.04	0	0.07	0.07	0.1	0.14	0	0.14	0.07	0.03	0.17	0.25	0	1	1.86456186901847	0.923695149896086	3.82983750840119	0.545258289400671	-1.54525134854038	0.997713016372777	-0.60308466165709	0.99996275947239	0.509264265149468	0.958113976134667
Gprc5a	0.62	1.09	0.64	2.63	2.78	2.89	1.15	1.43	1.39	5.91	2.58	2.56	0.36	0.91	0.32	0.96	0.98	0.78	0.35	0.53	0.88	0.68	1.04	0.78	-1.86295017769908	5.04283272940889E-08	-1.07452596141839	0.00166925589697487	0.383179797124048	0.713918247724208	-0.768432204898308	0.776682799088844	-0.63636842674506	0.99996275947239	-0.141519544188777	0.958113976134667
Klhl24	20.68	18.25	19.64	16.48	16.53	17.26	15.29	15.59	12.47	18.8	17.61	17.95	25.46	22.71	26.07	23.47	24.97	23.54	23.79	24.4	20.08	23.58	25.77	30.08	0.173543365947269	0.0347307701477393	-0.229845908731165	0.0392973148077217	0.0873940083865404	0.536667717649955	0.0481657904009121	0.997713016372777	-0.0829444950879277	0.99996275947239	0.133521742260665	0.681244012327105
Nefm	18.17	113.33	5.63	28.81	33.22	34.12	10.98	23.3	0.52	15.41	8.18	7.68	16.57	159.54	8.69	104.03	100.2	108.79	38.7	99.86	1.9	72.14	18.94	16.09	0.466238146666137	0.811964877488281	-1.47131295714451	0.574576747474595	-1.65154315167082	0.0000723107298573966	-0.756129840002643	0.997713016372777	-1.16533229536104	0.99996275947239	-1.56041710780402	0.334904444032625
Opn3	9.35	9.11	9.55	8.07	9.99	9.7	9.6	9.95	10.24	9.33	9.75	8.99	6.4	7.27	5.54	7.55	7.41	6.46	7.11	6.19	8.06	6.42	9.25	7.42	-0.0300952958979349	0.898505445064325	0.093105904447596	0.870508359533007	-0.0134628800991457	0.989982444912795	-0.155877571179044	0.997713016372777	-0.0137890210031582	0.99996275947239	0.0850439565529651	0.958113976134667
Prss37	0.08	0	0	0	0	0	0	0	0	0	0	0	0.08	0	0	0	0	0	0	0	0	0	0	0	0.950838360940625	0.882572215694816	0	1	0	1	1.0123222867309	0.997713016372777	0	1	0	1
Sct	0.49	0.25	0	14.64	13.82	17.9	1.23	2.28	0.72	27.41	16.31	21.84	1.01	0.61	0	0.25	0.83	0.35	0.49	0.25	1.89	0.45	3.37	3.75	-5.97197662684963	3.47251453914185E-10	-3.43898437777989	9.29437768608444E-11	0.461640439008557	0.473937674664379	0.31486301084041	0.99791812871568	0.962174607957331	0.99996275947239	2.46907505866062	0.339727657398835
Rspo1	0.48	0.71	0.39	27.97	27.01	29.55	3.72	6.03	7.34	60.67	31.14	21.91	0.17	0.25	0.14	0.36	0.48	0.49	0.09	0.18	0.31	0.13	1.22	1.07	-5.79149653253055	1.22573703735689E-112	-2.31790262586103	1.50400396255186E-45	0.396391565490901	0.796699235564658	-1.29334033224201	0.62490819182594	-1.26561742286209	0.99996275947239	0.817813818996851	0.777283677153884
Gnat3	0.14	0.07	0.07	0.2	0.2	0.2	0.13	0.07	0	0.2	1.05	1.14	0	0.07	0	0.14	0	0.28	0.14	0	0.13	0	0.76	0.5	-1.17925607147899	0.559618197172276	-1.56404135504942	0.701335071113286	1.96901538067913	0.258678977060283	-2.43912500866622	0.976529250548668	-0.623110554103621	0.99996275947239	1.55828336140997	0.78973546809998
Itga9	0.6	0.9	0.56	3.03	3.14	3.35	0.8	0.7	0.9	4.97	8.28	9.62	0.52	0.71	0.52	0.75	0.95	0.91	0.84	0.67	1.3	0.73	2.18	2.05	-2.28391747152797	3.25109770227352E-34	-1.99837956126676	1.19010218875527E-32	1.22723805093117	7.43808915896466E-07	-0.58953025570506	0.263709426575457	0.0913121146034146	0.99996275947239	0.903283065713308	0.210926659291448
Ptchd4	0.05	0	0.04	0.12	0.07	0.11	0.08	0.1	0.09	0.15	0.1	0.05	0.04	0.03	0.06	0.11	0.04	0.05	0.09	0.02	0.04	0.07	0.02	0	-1.7924653311544	0.112057659463605	-0.181954956315314	0.94414549410976	0.0126474552257128	0.998165269753362	-0.566680812091132	0.997713016372777	-0.426002604444791	0.99996275947239	-1.18886254744367	0.800321657325439
Srrm3	8.65	10.96	9.32	4.88	6.43	5.03	4.78	3.93	5.38	4.55	5.15	4.48	15.76	13.65	14.19	14.24	13.98	14.32	16.61	14.07	11.62	14.9	11.37	11.04	0.826044330223343	2.39101780605638E-09	-0.152528049663738	0.731328349011246	-0.164085658728783	0.745158495652247	0.105745028512102	0.965785628036793	0.0194736226309706	0.99996275947239	-0.145934754382757	0.741434255490328
Ntng1	0.78	0.48	1.01	0.56	0.45	0.44	0.81	1.05	0.65	0.53	0.51	0.55	3.14	1.52	2.9	2.31	3.1	2.57	2.95	2.67	0.86	4.22	1.48	1.27	0.617028683885413	0.16777402171431	0.850839021430205	0.0716059099279924	0.10743285853814	0.953201144875003	-0.106199702597876	0.997713016372777	-0.267132469260006	0.99996275947239	-0.323970477086095	0.85950778555607
Wnt9a	0.29	0.32	0.38	16.83	15.97	16.43	2.13	3.9	3.59	29.02	15.97	13.49	0.23	0.21	0.17	0.28	0.12	0.13	0.14	0.25	0.38	0.18	0.47	0.44	-5.68624548322352	1.48818306037615E-132	-2.36659206827269	1.61016404821794E-54	0.217729580368689	0.896194317564709	0.214793886849482	0.997713016372777	0.529193232725317	0.99996275947239	1.01163712440779	0.598780068143102
Csf2rb	0	0.01	0.03	0	0.01	0	0	0	0.03	0	0	0	0	0	0.03	0	0	0	0	0	0	0	0	0.03	1.46451385234052	0.758695825601191	0.875570688374963	0.94414549410976	-0.993431930704596	0.953201144875003	1.89596788662014	0.997713016372777	0	1	1.86315752505695	0.958113976134667
Tmem203	16.77	13.99	13.76	16.89	13.78	13.5	18.35	18.34	16.9	17.46	19.7	19.35	11.48	14.16	11.01	10.35	10.1	10.74	9.94	11.02	11.78	12.46	13.65	13.71	-0.0316332652982394	0.914013076315126	0.268845553563757	0.39921485427776	0.32514767542531	0.337638429755545	0.235850904069014	0.949321610266661	0.058955636311113	0.99996275947239	0.320142719590456	0.533415796714512
Uhrf1bp1	8.07	8.09	8.42	12.78	11.53	13.33	10.93	11.87	12.89	12.57	12.26	12.63	7.65	8.36	8.74	8.79	8.56	8.2	8.63	8.54	9.83	8.5	9.67	8.06	-0.662482648314187	5.62198851549793E-15	-0.0885226973610881	0.644630533228433	-0.0401147049704965	0.932324917916031	-0.0454509845656651	0.997713016372777	0.0682213104540144	0.99996275947239	0.0217169363356129	0.960098818284072
Unc5c	0.18	0.13	0.08	6.11	6.35	5.85	1.6	3.08	2.48	7.91	5.31	4.87	0.13	0.15	0.15	0.25	0.21	0.22	0.33	0.17	0.1	0.2	0.27	0.24	-5.61199637358219	3.76316544147595E-143	-1.36338511600689	8.18450452180863E-06	-0.0490964117302938	0.953201144875003	-0.655781705909064	0.659596370969768	-0.198394131077884	0.99996275947239	0.0321212286542129	0.990123219289284
Zc3h10	16.93	16.75	16.14	16.11	17.34	15.35	15.53	14.71	14.44	14.98	16.68	15.38	17.75	18.4	15.82	14.76	16.95	16.2	18.01	15.88	17.02	16.87	18.24	16.74	-0.0233549979791635	0.885751529949933	-0.137710490396365	0.542564540760584	-0.0977845157581668	0.787950546531405	0.115717370473903	0.997713016372777	0.0674702690665553	0.99996275947239	0.0861108881955808	0.883985976155055
Pthlh	0	0	0	0.41	0.31	0.31	0.1	0.05	0	0.56	0.2	0.36	0.06	0	0	0.05	0	0	0	0.05	0	0.1	0.05	0.11	-5.19025909024756	0.0034171339462636	-2.71766716344417	0.176507175471681	0.107250176012947	0.976109491483517	0.0505525282095684	0.99791812871568	-0.0178661408561779	0.99996275947239	2.19174603324489	0.805576829002959
Ttc9b	8.91	6.67	10.25	4.15	4.09	3.59	3.94	2.97	4.03	3.87	3.38	2.1	21.7	10.6	15.11	16.74	19.83	17.06	21.93	19.19	12.45	18.7	12.1	11.4	1.08382664930673	0.000480961302839777	-0.122071665442115	0.94414549410976	-0.369813727882828	0.758637339879633	-0.177402843831229	0.997713016372777	-0.0100757633203493	0.99996275947239	-0.3762516945485	0.545521372437342
March2	24.06	19.61	22.98	14.56	14.89	14.75	18.69	17.35	18.01	17.55	13.5	14.5	27.95	25.39	24.35	26.65	26.94	26.34	29.96	26.35	22.71	27.31	22.42	23.8	0.555726170947709	0.0000435155012467845	0.25138670306785	0.187450124752434	0.0187055302001282	0.977200894452161	-0.0309411977722011	0.997713016372777	-0.0446207665081675	0.99996275947239	-0.162548886084832	0.658133109509523
Gpr183	0	0	0	0	0	0	0	0	0	0	0	0.05	0	0	0.02	0	0	0.02	0	0	0	0	0	0	0	1	0	1	1.83906746825782	0.941650927442226	0.0505526722249356	0.99791812871568	-0.979646820285036	0.99996275947239	-0.989429101554409	0.958113976134667
Eif3j1	0.16	0.21	0.17	0	0.11	0	0	0.06	0.38	0.14	0.13	0	0.19	0.17	0	0	0.39	0.19	0	0	0	0	0.19	0	2.15348189228115	0.202672402368544	1.88796103676664	0.605731989786684	1.12553125199802	0.934673344182484	-0.742269736918241	0.997713016372777	-5.13358271205106	0.504859763249441	-1.70684770148961	0.812803095566419
Zdhhc13	14.2	14.22	14.18	17.08	15.99	15.44	15.19	17.51	15.54	15.49	16.11	16.97	12.48	13.22	13.86	12.56	12.72	12.52	12.89	12.83	12.81	12.96	13.47	12.57	-0.233607695805656	0.0431509134516824	-0.0202089093641063	0.954144349874578	-0.0306602823346923	0.953201144875003	0.0673740402655902	0.997713016372777	0.0164558180217909	0.99996275947239	0.0247741528123656	0.959122215022911
Insig2	8.35	5.95	6.8	7.3	7.2	7.6	7.63	7.37	6.64	8.02	7.43	7.53	9.53	9.3	10.21	8.6	8.79	9.41	9.71	9.8	9.09	7.72	9.04	9.67	-0.122024241242509	0.619858399299372	-0.0160279053683988	0.975864832862365	0.017491332216342	0.974912893034195	0.0890382404675461	0.997713016372777	0.0809995906606732	0.99996275947239	-0.0567100593503909	0.958113976134667
Capn2	43.5	43.53	46.69	34.19	33.37	35.23	38.54	37.49	31.77	36.41	33.47	33.62	37.03	39.64	39.76	38.34	40.81	38.43	39.09	39.05	38.7	38.55	36.31	36.64	0.333068480157338	4.94115494363292E-06	0.0575093183936127	0.82687537094615	-0.0224602003288309	0.953201144875003	-0.0137672000156901	0.99791812871568	-0.0204512032442681	0.99996275947239	-0.0949463050189071	0.717226129111161
Tspan2	4.72	4.45	4.22	2.18	1.68	2.1	2.92	2.76	2.77	2.94	2.96	3.85	6.13	7.24	5.93	5.16	5.35	5.14	5.04	4.66	6.61	5.92	7.13	7.26	1.12197933665062	2.59671711103381E-11	0.493995652746415	0.0439187925805384	0.678205537216254	0.0170576186529096	0.302406967494443	0.258900816244546	0.0486391004253471	0.99996275947239	0.357602726602099	0.171809205542702
Ccnc	27.15	26.07	28.99	21.13	21.25	21.26	27.05	25.45	26.99	22.43	20.4	18.92	28.86	26.72	25.07	28.59	28.61	29.11	25.58	25.16	23.77	27.39	26.05	24.34	0.399331371879183	0.0000594697059318396	0.344431754840035	0.00204912540944979	-0.0975020494353533	0.822580313610693	-0.119393752797432	0.879362776777685	-0.234381967644799	0.404534621962565	-0.230350803890189	0.281925754549184
Abca7	5.91	5.15	5.46	4.13	4.57	4.09	4.8	3.55	4.59	4.36	5.88	6.76	7.15	8.3	7.19	8.98	7.94	7.79	5.95	7.03	9.13	7.1	10.43	11.03	0.316101029300708	0.00862438358573945	0.00984467829134329	0.990239374859508	0.364431708992008	0.170097062267039	-0.105485044550623	0.997713016372777	-0.157103516197287	0.99996275947239	0.196091586049603	0.704788980501341
Klhdc8b	10.95	8.81	11.22	20.74	21.18	21.55	9.71	11.41	14.68	29	23.66	19.15	11.41	13.13	9.69	11.16	12.97	12.15	8.53	10.18	14.96	10.84	15.65	15.3	-1.07897090111915	7.27480773313349E-19	-0.839962085240534	9.24518174782917E-10	0.148868065574749	0.728522823019127	-0.0908500248235495	0.997713016372777	-0.121622997224198	0.99996275947239	0.1798804793543	0.760633147581427
4931414P19Rik	5.04	5.32	4.04	5.41	6.03	5.19	5.99	5.69	5.18	5.8	5.7	5.59	5.22	4.9	5.62	5	6.3	4.95	4.9	5.58	5.22	4.59	5.93	4.84	-0.246120240601957	0.261210283350021	0.0192832741598353	0.973320074558468	0.00545986837157922	0.998165269753362	-0.0362695661156875	0.997713016372777	-0.0515947965571561	0.99996275947239	-0.0888835469043662	0.958113976134667
Cyld	3.2	4.69	3.18	3.25	3.38	3.34	2.76	3.28	3.09	2.98	2.55	2.55	4.23	5.35	4.44	4.48	4.63	4.76	4.22	4.04	3.89	4.06	3.85	3.91	0.106657061470467	0.683275113419755	-0.139144488335877	0.596331032542319	-0.329209858986189	0.0781798254101201	0.0103254316400367	0.99791812871568	-0.202210049459843	0.954744209845212	-0.249766906428857	0.268978631211021
Mios	7.55	7.73	8.65	8.88	8.78	8.04	7.78	8.16	8.18	8.88	8.4	8.14	8.25	7.83	8.55	7.62	7.71	8.17	7.87	8.13	8.16	8.29	7.37	7.26	-0.144379275626849	0.329433782877406	-0.102681934124179	0.717625508999083	-0.0427535377204953	0.953201144875003	0.0706926623929865	0.997713016372777	0.0231789565904829	0.99996275947239	-0.052070125876289	0.958113976134667
Nrip3	0.75	0.54	0.54	0.28	0.25	0.11	0.52	0.36	0.59	0.1	0.26	0.15	0.84	0.49	0.59	0.53	0.95	0.72	0.53	0.48	0.4	0.84	0.6	0.78	1.45918860868853	0.0056523201082134	1.18162656832802	0.108748188881015	-0.366180117107569	0.938596046745791	-0.200253129486421	0.997713016372777	-0.649518811061795	0.99996275947239	-0.00752821390461336	0.999126186114336
Acot9	3.07	3.67	3.67	4.36	4.69	4.52	2.84	3.74	3.65	5	4.66	4.75	4.5	5.05	4.39	5.01	4.87	4.94	6.06	5.39	4.04	5.82	4.12	4.73	-0.456933906632107	0.0681936088075449	-0.41874295856162	0.2582034303771	0.0560116242398588	0.953201144875003	-0.0869636283381912	0.997713016372777	0.0540388477123937	0.99996275947239	-0.0332686081450731	0.973826068478543
Adamts10	9.53	8.11	9.61	8.44	7.59	7.33	10.06	9.47	9.3	8.15	9.39	9.95	10.48	9.66	10.79	11.97	10.76	9.59	10.64	11.16	10.59	11.16	11.8	13.46	0.147478974795841	0.333194409613731	0.272438692169569	0.0506753776461979	0.203311293268852	0.369886704977677	-0.0566344607905213	0.997713016372777	-0.00956382201683012	0.99996275947239	0.162479388334728	0.65038071215749
Calb2	4.38	13.3	7.59	5	4.61	5.48	4.81	3.15	8.22	3.09	1.62	1.18	0.89	1.05	0.93	1.42	1.36	0.7	0.58	0.53	1.5	1.03	1.43	1.31	0.702274568193137	0.0802378791754304	0.0923613295492858	0.94414549410976	-1.38372845995483	0.00610585247468165	-0.266047707381219	0.997713016372777	-0.433803654074998	0.99996275947239	0.105556560975915	0.958871655817802
Pdgfra	0.19	0.15	0.14	0.28	0.32	0.26	0.21	0.32	0.32	0.84	0.71	0.98	0.15	0.3	0.27	0.11	0.31	0.18	0.32	0.24	1.52	0.24	0.39	0.32	-0.912822873808599	0.0826000046158352	0.0313128063193558	0.990504721923207	1.57132850636719	0.0000467453870134296	0.254586498406013	0.997713016372777	1.79757053423265	0.379041895333825	0.643128898131895	0.696913398655301
Brinp1	4.69	1.65	4.75	0.58	0.55	0.66	1.38	0.59	0.95	0.39	0.48	0.26	9.63	3.66	8.49	6.4	6.75	6.39	8.86	7.96	2.9	10.62	3.22	2.92	2.58329127015113	4.57125425802291E-11	0.694690511292964	0.268888855251507	-0.698855246471786	0.471641714070448	0.155605516949514	0.997713016372777	0.00443252003027287	0.99996275947239	-0.234546590086621	0.958113976134667
Asic4	20.19	14.52	19.88	10.95	10.05	9.95	7.64	8.41	7.15	6.38	7.42	4.77	44.85	30.18	33.48	35.13	39.25	37.69	35.88	30.48	23.99	39.92	24.7	23.01	0.772390385330828	2.17599584691493E-07	-0.427509266600759	0.00660724115226128	-0.768750976037864	0.000592543030849163	-0.0468471504348951	0.997713016372777	-0.320878438862528	0.774667240973477	-0.37290364479696	0.392632603736973
Stambp	10.07	7.98	9.31	10.84	10.39	9.76	8.85	8.57	8.46	10.57	10.31	8.82	10.48	10.1	11.49	11.56	11.94	10.5	11.68	11.62	9.37	11.82	11.3	11.35	-0.220920279286948	0.215506878812309	-0.262913378448426	0.196032475659727	-0.0914979431263059	0.881798131075522	-0.090290791965939	0.997713016372777	-0.0673917294416549	0.99996275947239	0.00731899583788227	0.999126186114336
Tnfrsf19	0.35	0.68	0.14	17.88	16.76	15.96	3.28	7.47	6.71	20.69	17.86	16	0.28	0.5	0.12	0.41	0.32	0.2	0.37	0.41	0.55	0.4	1.49	1.03	-5.48845616770271	5.39608558332089E-24	-1.53828143116588	0.00020149745819261	0.0795868457931776	0.867635937481382	-0.115932407305792	0.99791812871568	0.48497977532453	0.99996275947239	1.59915632461861	0.0913234672598305
Gm30679	0.02	0.09	0.09	0.06	0.09	0	0.04	0	0	0	0.04	0.02	0	0	0.05	0.02	0.05	0	0	0.05	0.02	0.07	0.02	0	0.346047011076788	0.882572215694816	-1.80152973112143	0.757296448995295	-1.26048191277232	0.89405643428146	-0.535784766086468	0.997713016372777	-0.00501231814751674	0.99996275947239	0.376397499628293	0.968649140522719
Pla2g7	0.61	0.56	0.52	20.24	20.53	18.35	3.05	5.51	3.61	38.11	16.91	13.5	0.2	0.18	0.33	0.33	0.38	0.27	0.34	0.35	0.64	0.19	0.8	0.31	-5.19250096782717	7.79258003288828E-95	-2.29617566781232	1.56909998208824E-40	0.180261329173756	0.953201144875003	-0.425144994487959	0.997713016372777	0.500949424035538	0.99996275947239	0.416314093575126	0.954661255842637
Gm4737	106.27	130.33	115.21	179.26	182	191.43	167.05	167.02	176.16	167.13	191.3	180.31	71.84	76.47	65.53	76.03	70.07	68.48	65.6	68.19	84.09	76.18	96.24	96.47	-0.697184944089734	2.80391137337584E-16	-0.126094731170061	0.101282030136712	-0.0690779592121822	0.691976778092041	-0.00373377027670183	0.99791812871568	0.010489802501698	0.99996275947239	0.304039564620655	0.145565791250503
Gm14440	4.34	3.94	4.82	5.89	5.3	5.42	5.54	6.25	5.34	7	5.96	5.62	5.02	3.78	5.35	4	3.41	3.74	4.87	4.76	4.02	4.1	4.73	6.4	-0.390617959155186	0.0171757888522702	0.0315710407847348	0.94414549410976	0.128360221123806	0.79601976114874	0.34491644339682	0.478550110437482	0.280077110997698	0.99996275947239	0.430660599740947	0.337308751075571
Pex11g	2.11	3.58	2.09	2.04	3.15	2.23	1.8	2.4	1.75	2.03	2.65	2.12	2.52	3.26	1.63	1.76	1.33	2.04	2.34	0.84	2.09	2.41	1.99	1.5	0.00846464333771907	0.999380222335215	-0.0543736287907325	0.961190144188946	-0.0205464755777242	0.997902015550262	0.103739961586857	0.997713016372777	-0.372106973164999	0.99996275947239	-0.0525612774247362	0.973826068478543
Coro2b	9.92	12.36	10.26	5.27	5.57	6.56	5.59	4.26	6.21	5.07	7.93	9.92	12.66	15.15	13.18	15.74	16.2	14.55	14.84	14.21	14.23	13.98	15.52	14.38	0.834878473071346	4.32112903476233E-09	-0.109896655266397	0.827468560874029	0.362505956214101	0.430177013013786	-0.171276211583442	0.707874627825825	-0.138176312823701	0.99996275947239	-0.116889948344567	0.732876360577084
Zyg11b	21	16.63	21.33	17	15.71	17.19	17.94	15.93	16.24	18.13	16.04	15.88	23.15	26.61	29.13	25.81	25.73	25.72	27.16	25.61	24.06	27.28	21.16	22.84	0.21795132781586	0.031011634006541	-0.036359642337983	0.876127954915824	0.0152458144302723	0.953201144875003	0.0135582778791494	0.99791812871568	-0.0545906916690122	0.99996275947239	-0.148433531193342	0.538762987359068
Zcrb1	67.13	65.47	60.64	60.68	55.2	50.78	54.2	55.08	65.78	60.73	59.99	51.93	79.35	73.13	71.56	77.07	83.22	83.36	87.23	83.34	81.15	74.99	80.75	78.06	0.167305680481456	0.217177011074127	0.0632312146208784	0.896382436857695	0.0218465392280802	0.962478754364007	-0.116597461354723	0.937402533601378	0.0377934648424826	0.99996275947239	-0.0923522041037691	0.821510622800075
Ccm2	38.86	32.97	38.17	33.22	33.31	34.39	36.89	33.1	41.88	33.2	33.24	32.41	40.66	37.52	36.3	38.58	37.19	39.36	38.67	39.59	42.34	40.8	35.8	35.57	0.0776226000521866	0.577937105706183	0.13913361355589	0.431826814355235	-0.0599704871213088	0.838972596477723	-0.00596606224138119	0.99791812871568	0.056412538947597	0.99996275947239	-0.0586270583676884	0.940226125906497
Paxbp1	20.31	19.37	19.43	18.07	17.44	18.1	18.12	19.45	20.15	18.41	15.63	18.58	21.86	21.09	23.77	20.75	19.55	18.98	20.14	20.11	19	20.21	20.27	23.25	0.0940050364008896	0.346217628688817	0.0955052908012359	0.581479800385926	-0.0594858228680542	0.895596718331648	0.170889322631423	0.482852974717228	-0.011712802147641	0.99996275947239	0.0861654593772621	0.842668138541548
Rabepk	11.49	12.42	11.99	17	14.55	16.83	16.35	15.62	17.99	14.57	17.48	15.16	9.68	9.53	8.96	9.53	10.43	8.76	8.76	8.33	10.53	9.99	11.61	10.75	-0.459026619461387	0.000433068011199384	0.0656551884746428	0.894798585756581	-0.0600167820600299	0.941650927442226	-0.0200127020027179	0.99791812871568	-0.0952484559644882	0.99996275947239	0.129486424527676	0.841288911740986
Vwc2l	0.03	0	0	0	0	0	0	0	0	0.03	0.01	0.05	0.17	0.08	0.17	0.04	0.1	0.08	0.1	0.11	0.03	0.09	0.16	0.06	0.950838360940625	0.882572215694816	0	1	3.1504476105013	0.652841364733984	0.531180268900058	0.997713016372777	-0.00782169633812909	0.99996275947239	0.229002726087395	0.958113976134667
Mrpl2	63.46	62.31	58.2	74.11	75.43	77.42	72.66	71.5	77.21	72.92	78.47	72.13	47.06	45.4	40.28	48.7	52.55	45.52	43.96	43.33	49.88	49.95	53.3	50.41	-0.348020355568565	0.000109354434434185	-0.0461407843598102	0.893564512287888	-0.0525976293505267	0.884553548858338	-0.142654026673661	0.899882900374713	-0.109605152168866	0.99996275947239	0.0370577213183922	0.958113976134667
Ldb2	0.52	0.49	0.22	14.23	13.37	15.91	2.8	5.74	5.85	25.87	13.42	11.39	0.2	0.21	0.09	0.22	0.31	0.17	0.22	0.16	0.25	0.19	0.51	0.7	-5.19054308178646	1.00423234760629E-83	-1.60451480931915	0.0000515003778122747	0.22160626520224	0.927222378455199	-0.249215807600595	0.997713016372777	-0.240878870451189	0.99996275947239	1.17842658043885	0.551701846629464
Slc39a10	26.08	25.47	26.26	35.46	35.9	33.96	31.04	33.73	31.43	36.21	33.73	32.39	24.97	25.5	25.52	25.47	27.18	25.57	25.15	24.57	26.47	26.89	27.34	25.51	-0.485081455030456	1.02085348174669E-14	-0.144306329644613	0.118572492300447	-0.0752950913156826	0.666768304519252	-0.0414490746791691	0.997713016372777	-0.0490161153448838	0.99996275947239	0.0125226837800769	0.971821266701325
Mamstr	0.21	0.2	0.13	0.74	0.54	0.62	0.39	0.37	0.15	0.54	0.62	0.66	0.29	0.32	0.13	0.33	0.13	0.36	0.2	0.25	0.24	0.25	0.38	0.33	-1.67922623405215	0.00182469272246616	-1.09833177479758	0.129383812578694	0.0479844008275762	0.978342969967753	-0.259211242813697	0.997713016372777	-0.41465622311409	0.99996275947239	0.290233306223197	0.95785858556609
Pde4a	0.9	1.09	1.32	0.47	0.55	0.52	0.66	0.41	0.81	0.42	0.99	0.88	1.93	1.81	1.57	2.26	2.72	2.67	1.51	1.63	1.46	1.47	2.62	2.27	0.885507605682918	0.0105975766385459	0.0356854911905131	0.985486506189961	0.425682601466112	0.712714286781111	-0.498772525220204	0.162740128445173	-0.67561417684401	0.0587419603670532	-0.232022571942906	0.817453370790592
Ankrd66	0	0	0	0.11	0.06	0.11	0	0	0.06	0.28	0.06	0.17	0	0	0	0	0.06	0	0	0	0	0	0	0	-3.18905940086725	0.319750624467268	-2.20132949037963	0.704574317077101	0.819591514199327	0.913753017318675	-0.911231064911592	0.997713016372777	-0.979646820285036	0.99996275947239	-0.989429101554409	0.958113976134667
Chac1	2.54	1.98	1.97	74.2	63.41	83.51	39.7	60.52	67.12	47.45	29.05	35.4	1.99	3.13	1.09	3.47	3.47	2.89	1.53	1.77	9.49	1.97	6.68	3.02	-5.13685122825626	1.26749774197458E-196	-0.41173371666696	0.345099996149013	-1.01322631154825	4.42218812136884E-07	-0.661474748580115	0.564457789224664	0.361560726068528	0.99996275947239	0.220258761744897	0.957035306948089
Tmem271	1.5	1.86	2.25	0.26	0.2	0.37	0.58	0.36	0.23	0.25	0.11	0.09	3.2	2.68	4.19	2.28	2.29	2.24	2.84	2.28	0.81	2.74	0.8	0.88	2.72294137788844	9.927118544787E-10	0.482133743104924	0.81999821705267	-0.889191689832702	0.713747279131657	0.562851395349252	0.245868981080369	-0.209326580799794	0.99996275947239	-0.638948429579397	0.633160476943832
Slc35c2	25.97	23.98	25	23.71	25.01	24.19	25.83	24.6	27.29	24.88	21.97	20.59	23.78	19.95	22.27	24.1	22.89	21.41	24.35	22.69	22.11	22.54	21.36	22.31	-0.00479299808067575	0.985230923458608	0.0794888713984083	0.755584256822788	-0.142838717667009	0.570491301392434	-0.050886947744073	0.997713016372777	0.00373054304548786	0.99996275947239	-0.0729464899515487	0.901980117271519
Dpf1	14.97	16.43	14.79	5.68	5.11	4.37	8.33	5.16	10.08	2.51	3.97	3.21	32.17	27.75	30.53	27.58	29.76	30.69	35.26	28.98	24.89	27.44	16.67	17.95	1.5662274813863	5.00203046739933E-29	0.63204902210134	0.0193239266910368	-0.67555774170258	0.04862077352947	0.0382504438083193	0.997713016372777	0.0105097406163669	0.99996275947239	-0.521732918420719	0.130409682106587
Atp6v1a	37.93	37.04	38.09	45.59	44.96	43.94	40.84	43.43	44.73	42.43	46.74	47.96	43.3	41.44	41.19	43.85	46	44.69	43.95	42.49	44.1	43.32	43.92	45.05	-0.296873288262847	1.22687284752029E-06	-0.0711578680785324	0.597994398106316	-0.00484676508063254	0.993218474278509	-0.09549713620945	0.819503774379682	-0.0543941208025963	0.99996275947239	-0.04203378615082	0.927397031062846
Gpm6b	48.87	31.18	51.7	14.32	15.27	14.93	30.87	24.22	17.62	21.58	14.86	19.74	45.88	40.6	48.82	47.86	48.57	48.91	51.29	48.38	34.71	47.95	40.91	43.35	1.53126860159147	9.086823336032E-22	0.700666414608896	0.0225070121273697	0.323922517124347	0.163448543931054	-0.107206884980096	0.895204375724853	-0.112023744317024	0.99996275947239	-0.156414163268539	0.506301969526674
Pak2	32.55	29.75	30.72	30.64	31.19	29.8	29.35	28.83	30.89	31.4	28.8	29.81	29.26	30.01	32.04	32.25	33.67	30.41	30.42	30.16	31.45	29.43	31.39	31.12	-0.025374413759434	0.826850473179134	-0.0522774155048515	0.753784906181674	-0.0584976199875156	0.752410358321333	-0.077043629121234	0.997713016372777	-0.0773524686242763	0.99996275947239	-0.0845617578243662	0.747258728935296
Ccdc84	5.16	3.72	3.94	2.44	2.07	2.55	3.2	2.5	3.12	2.06	2.74	2.59	3.71	3.91	4.24	4.14	3.26	3.37	4.16	3.42	4.18	4.15	3.56	3.99	0.806767836723074	0.0186647770489412	0.300593725747245	0.744846329896797	0.0310329089071941	0.988938163814261	0.144932462009659	0.997713016372777	0.131464166141219	0.99996275947239	0.0992310502594562	0.958113976134667
Scn2b	1.08	1.28	1.52	0.71	0.56	0.54	0.81	0.71	0.68	0.89	0.64	0.67	2.53	2.1	2.61	2.31	2.57	2.42	2.58	2.69	1.58	2.74	1.95	1.55	1.04275659495287	0.00061532612891963	0.259056865778827	0.785345003294302	0.23146997910073	0.874890492542486	-0.0132712987441575	0.99791812871568	-0.0995192019805594	0.99996275947239	-0.236483575104602	0.804004516906395
LOC115490334	0	0.04	0.07	0	0.07	0	0.04	0.04	0	0.04	0.04	0	0	0	0.04	0	0.04	0	0	0	0	0	0.04	0.04	0.562427188671621	0.887528033240478	0.0233662564224523	0.999997988044132	-0.0439508349308764	0.998165269753362	0.0505525929745034	0.99791812871568	-0.979646820285036	0.99996275947239	0.879735601388171	0.958113976134667
Nacc2	3.12	2.74	3.19	2.47	2.31	2.18	2.18	2.16	2.35	3.2	2.51	2.3	2.83	2.73	3.06	3.01	2.96	2.53	2.98	3.15	2.77	2.63	2.1	2.26	0.360046207834701	0.0220767177215843	-0.0676581339811177	0.923695149896086	0.157239213298376	0.786214946895847	0.0121641744356434	0.99791812871568	0.0474119636729414	0.99996275947239	-0.31511253253255	0.403133288819637
Gdf7	0.76	0.32	0.32	14.22	15.08	14.74	2.06	4.8	4.23	26.86	15.67	11.62	0.23	0.23	0.95	0.21	0.33	0.17	0.59	0.22	0.53	0.32	0.6	0.28	-5.03456469442379	3.5334713885826E-51	-2.00001090149736	4.48559952483457E-18	0.267674202859853	0.744948928761602	0.989910567952103	0.977319534238803	0.921303827335802	0.99996275947239	0.730169809324788	0.859986862646567
Wnt8a	0.05	0.1	0	0	0	0.05	0.1	0	0	0.05	0.19	0.15	0	0.05	0.05	0	0	0	0	0	0	0.05	0	0	1.47080707806746	0.757658710133664	0.903530263442126	0.94414549410976	2.86303409460805	0.545756023442914	1.91181852363761	0.997713016372777	0	1	0.93412425008808	0.958113976134667
Eml5	12.77	9.72	12.52	6.69	6.74	6.73	9.75	8.74	7.63	7.08	7.26	7.32	12.15	14.21	14.45	11.21	10.31	10.31	10.84	11.71	12.31	10.48	11.86	12.97	0.777274386562926	3.15917558448772E-13	0.351714912594096	0.00225658077856335	0.102735543630496	0.560802909207494	0.371422368950352	0.00415756061001919	0.117166182677765	0.99996275947239	0.129516656976998	0.730651117902944
Pced1b	2.37	3.08	2.25	2.17	1.74	1.57	2.52	2.43	2.02	1.62	2.08	2.27	2.42	2.48	2.56	1.77	2.42	2.09	2.52	2.41	2.48	1.75	2.02	2.39	0.510375200522186	0.10528486536031	0.429449127951812	0.346364766143584	0.164142617303308	0.928203189491664	0.282544658477589	0.916214723998243	0.228844884420349	0.99996275947239	-0.012336167360566	0.999126186114336
Pclaf	64.98	71.48	66.03	70.49	75	64.87	76.46	77.24	84.18	65.3	86.24	82.26	34.67	44.59	37.04	45.48	44.15	46.38	36.53	41.22	65.8	40.18	59.44	60.5	-0.100913210368381	0.337797719430265	0.166373521172563	0.102597575400877	0.1197912464993	0.685765898167032	-0.225055735004685	0.391288241919221	0.0640882562908804	0.99996275947239	0.213746892627763	0.615080396397632
Kdm2b	44.19	40.07	43.82	29.35	31.43	31.22	33.97	32.57	34.42	31.63	30.25	28.78	42.87	37.6	43.1	42.54	43.73	41.31	43.45	44.12	39.92	42.54	35.46	34.16	0.301913273375086	0.0000616201675637416	0.109716042866009	0.300451647499659	-0.0506381605163027	0.828586934020198	-0.0420626184589516	0.997713016372777	-0.0204089517615288	0.99996275947239	-0.163739165534224	0.515572635740886
Nrl	0.05	0	0	0.06	0.03	0.14	0	0	0	0	0.38	0.11	0	0	0	0.1	0	0.1	0.03	0	0	0.05	0.09	0.06	-2.48994083602479	0.373339778601031	-3.4253008333094	0.439648318250269	1.18769878135192	0.829999577221055	-2.80735658454459	0.997713016372777	-1.913652933686	0.99996275947239	0.559958254049668	0.958113976134667
Npsr1	0.04	0.02	0.02	0	0.03	0	0	0	0	0	0	0	0	0	0	0	0	0	0	0.02	0	0	0	0	0.568351312304461	0.882572215694816	-1.85206811814036	0.923695149896086	-1.89682432572331	0.941650927442226	0	1	0.943906531357453	0.99996275947239	0	1
Scoc	32.94	43.09	30.46	39.41	39.88	34.07	30.99	32.87	38.51	33.59	29.25	23.63	38.01	52.91	36.7	42.53	40.52	40.39	38.04	34.47	34.41	39	33.95	31.72	-0.135635629771311	0.471449911519313	-0.157374002909036	0.376074055877495	-0.42130996145092	0.0322946248624131	0.0484485065517364	0.997713016372777	-0.217739560546311	0.507458927623098	-0.259321809881417	0.248796894180379
Pkn1	20.93	30.44	21.96	20.18	21.81	20.28	19.63	21.22	17.74	16.91	18.4	17.13	16.27	22.65	18.61	18.1	17.95	18.32	17.12	17.9	15.96	16.6	15.12	15.43	0.446436880747676	0.00215618687698979	0.0176521364925805	0.94592021597353	-0.2235594941532	0.0445528521317046	0.0949024238124878	0.997713016372777	-0.0940479564280136	0.99996275947239	-0.229015428002768	0.281925754549184
Cog1	17.22	18.52	17.59	14.15	15.13	16.11	15.55	13.81	15.53	13.93	17.06	16.61	21.83	21.84	20.53	21.48	22.05	21.66	22.73	24.07	20.59	20.69	19.11	18.63	0.182605617676563	0.105164821264596	-0.0283779345537155	0.94414549410976	0.033492035127561	0.953201144875003	-0.017159421225783	0.99791812871568	0.0384597686151464	0.99996275947239	-0.170718089984887	0.452857045462276
Skp1a	327.53	330.28	334.45	270.86	273.71	259.3	286.92	264.09	267.13	290.32	260.1	257.17	413.46	387.07	380.46	416.05	373.77	432.71	422.06	417.95	378.33	431.5	377.16	389.72	0.25915725880065	3.68215912046481E-06	0.0148228606643163	0.94414549410976	-0.024516404548956	0.953201144875003	-0.0484967427226659	0.997713016372777	-0.0153508396174234	0.99996275947239	-0.0525144970090621	0.941450058979099
Kctd16	0.01	0	0.01	0.06	0.08	0.07	0.02	0.05	0.02	0.06	0.02	0.03	0.06	0.06	0.08	0.04	0.08	0.06	0.05	0.06	0.05	0.05	0.04	0.04	-3.42547815356027	0.000071886223700558	-1.22358477611046	0.165518304834295	-1.03106607264314	0.381054073242629	0.128616663294357	0.997713016372777	-0.294208934801582	0.99996275947239	-0.522179221984322	0.830780363951486
Nkain4	20.44	22.11	18.59	24.95	22	23.96	16.89	15.01	20.16	31.33	28.98	26.24	20.48	22.69	18.92	25.98	21.97	24.99	17.64	19.71	22.12	26.45	28.46	26.71	-0.263615842714504	0.124008644658097	-0.440204116175941	0.0357854146673404	0.260759582692298	0.321758791848885	-0.223202650204643	0.782485966744192	-0.30803307234309	0.896877345146685	0.142857381033013	0.794975449003276
Tmem163	0.39	0.76	0.41	14.74	17.04	17.16	3.07	4.54	4.31	16.18	11.44	10.51	3.87	4.43	3.33	1.98	2.77	2.56	3.48	3.57	4.92	1.84	3.42	2.95	-5.01763830487934	1.83816761620437E-99	-2.04894563718306	1.98068546613086E-43	-0.39155800659143	0.166518062942632	0.669801814517532	0.0560473576375659	0.699311383273703	0.215439273270728	0.144778454028273	0.958113976134667
Cp	0.29	0.07	0.25	6.42	6.33	5.97	0.58	0.83	0.42	6.09	9.81	6.4	0.02	0.02	0.02	0.02	0.03	0.02	0	0	0	0.03	0.16	0.09	-4.859361638136	6.73555098687887E-71	-3.32616474791136	2.69191810640902E-62	0.233438539180289	0.595323371575008	0.0493117177362913	0.99791812871568	-2.87586907546575	0.99996275947239	1.97508280789789	0.578022579162235
Tmem104	1.99	2.05	2.47	1.07	1.57	1.63	2.03	1.57	2.02	1.66	1.47	1.9	2.23	1.78	2.02	2.02	1.93	1.77	2.28	2.11	2.09	1.99	1.48	1.75	0.55742543272139	0.029478681375846	0.379355057042258	0.328902396760562	0.199700520644573	0.829841735374311	0.0764597092942439	0.997713016372777	0.167124292230873	0.99996275947239	-0.151051839966921	0.894845437978574
Pdcl	41.17	39.24	40.77	30.9	32.2	32.4	32.9	31.1	32.44	33.17	30.01	28.89	46.51	44.07	44.43	44.27	47.52	43.2	44.41	45.02	42.32	45.6	38.82	43.41	0.300605189332998	0.0000429965975326422	0.00334032766553125	0.999997988044132	-0.0847721282951669	0.715928323787531	0.00313365659620824	0.99791812871568	-0.0464695480874696	0.99996275947239	-0.0982481253957017	0.79049347311494
Wnt10a	0.07	0	0	0.11	0.04	0.07	0	0.04	0.04	0	0	0.18	0.04	0	0	0	0	0	0.04	0.04	0	0	0	0	-1.58741949014508	0.596474820304507	-1.56602170418531	0.789322352022334	-0.281561820531006	0.972836448508354	1.0123222867309	0.997713016372777	1.85988548245032	0.99996275947239	0	1
Pcdh19	8.15	8.13	9.6	2	2.14	2.38	6.61	6.11	4.82	2.22	1.17	1	5.36	5.87	7.54	5.26	5.21	5.06	5.62	5.56	4.35	5.3	2.89	2.79	1.92827574246869	2.81153963822303E-63	1.40800561102557	8.12441918054734E-30	-0.603506726535003	0.202048733652146	0.288907199738214	0.341358201162054	0.00785385150874358	0.99996275947239	-0.526327142789793	0.263580792957429
Exoc2	15.08	13.82	15.18	14.27	13.58	14.52	13.74	15.33	14.88	15.47	15.44	15.89	13.16	13.57	13.57	14.56	15.18	15.33	13.1	14.58	14.37	15.03	17.28	15.62	0.0417146810612609	0.791314906790491	0.0522923535658123	0.8744541936744	0.110315411905222	0.552429928572425	-0.168310812895484	0.513990344299674	-0.157842661683712	0.99996275947239	0.0516822645265485	0.958113976134667
Tmem179b	11.92	14.52	13.75	15.5	13.68	11.11	12.64	10.65	12.96	14.79	17.62	15.48	9.55	12.38	11.04	10.57	10.16	10.53	10.3	13.35	12.49	9.04	12.94	12.05	-0.0454302667093346	0.887755648052273	-0.161800721382442	0.807233394616716	0.219402196667854	0.718427204090548	0.0809288527289861	0.997713016372777	0.19808720058372	0.99996275947239	0.088252400124398	0.958113976134667
Lhx2	0.48	0.6	0.28	11.54	11.4	10.86	1.27	1.71	1	27.74	5.46	4.11	0.47	0.18	0.3	0.17	0.29	0.2	0.11	0.16	0.46	0.28	0.49	0.28	-4.72178306719326	8.97250019161599E-68	-3.15490214217081	1.11623213209442E-54	0.0889114970215543	0.982501628564597	0.610271429216275	0.997713016372777	0.0343932672901743	0.99996275947239	0.576982552116548	0.867657829037625
Akap8l	35.68	36.51	36.33	43.41	43.78	42.94	36.22	40.04	34.68	41.82	43.38	41.85	44.73	44.06	41.62	38.56	35.84	41.03	36.79	37.64	33.04	42.7	46.2	46.56	-0.278443169553198	0.000477232866124516	-0.236620740200094	0.0295703297007545	-0.0788269870931793	0.659875916960849	0.171696833533775	0.491888108290031	-0.109414474547932	0.99996275947239	0.213638153496042	0.283965869666003
Rsl1	2.71	2.78	3.08	1.67	2.44	2.42	2.9	2.11	2.26	2.47	2.7	2.53	5.03	3.63	3.47	4.2	3.38	4.43	3.44	3.42	3.15	4.51	4.34	4.81	0.353543079648487	0.298042102524766	0.149623972274235	0.903714214781518	0.217090127056119	0.837645792104968	0.010641553156184	0.99791812871568	-0.278894368281773	0.99996275947239	0.163995542247897	0.87000217081319
Zdhhc18	18.68	22.8	19.53	16.11	17.29	15.84	18.17	16.46	19.45	15.51	16.11	16.03	18.25	19.27	18.55	18.66	19.09	17.3	18.9	19.49	20.17	18.36	18.15	15.41	0.271232754670554	0.0204429400146414	0.100244403141615	0.665663089518376	-0.0984220568016645	0.695504365421322	0.0405123897590642	0.997713016372777	0.0559437270971277	0.99996275947239	-0.0889385209508435	0.883656161656401
Mical1	8.23	7.21	8.19	11.44	10.99	11.49	10.39	10.38	4.43	13.19	12.29	12.2	4.8	6.6	4.79	5.54	6.4	5.64	4.04	5.19	4.03	6.79	9.27	8.23	-0.576706838344609	1.69451755282274E-07	-0.444360443432757	0.61617600916224	0.122877274382755	0.587242873496642	-0.11320853729617	0.997713016372777	-0.422635264384166	0.323420595164807	0.448737114494056	0.120707968232104
LOC115489126	0.37	0.18	0.37	0.11	0.29	0.29	0.23	0.1	0.13	0.24	0.09	0.09	0.26	0.1	0.2	0.28	0.41	0.11	0.1	0.15	0.15	0.28	0.26	0.05	0.361236632180316	0.805641334148377	-0.755532995138677	0.817251472944973	-0.797673414003181	0.852392463632915	-0.609590628679206	0.997713016372777	-1.26027775793674	0.99996275947239	-0.473157725546817	0.958113976134667
Trappc10	15.09	14.25	16.72	12.4	13.49	13.34	14.78	14.31	15.06	12.18	11.45	10.98	14.99	14.57	15.92	14.21	15.74	14.97	16.56	15.07	15.62	15.34	14.51	13.02	0.207285426571755	0.0406638550360427	0.172563719986491	0.131224870090441	-0.21770019647023	0.0894541287816971	0.00563593090928501	0.99791812871568	0.0578864088441095	0.99996275947239	-0.0910593410703822	0.821510622800075
Maob	0.23	0.26	0.11	0.59	0.56	0.59	0.43	0.38	0.22	0.95	1.17	0.85	0.09	0.09	0.06	0.09	0.15	0.12	0.15	0.06	0.09	0.03	0.03	0.09	-1.57204972467776	0.0185443725399279	-0.765671349108282	0.46700533079334	0.740983534246334	0.344952268654092	-0.535209244602114	0.997713016372777	-0.283460440278606	0.99996275947239	-1.28455051196663	0.796105360046512
Msx1	8.66	10	9.79	230.02	232.4	233.21	64.76	107.98	110.86	251.14	156.75	106.66	0.31	0.2	0.12	0.71	1.02	0.69	0.49	0.35	0.26	1.03	3.8	2.17	-4.65681701532251	0	-1.30438139905885	5.45635513984735E-07	-0.465864540873502	0.561105347526624	-1.94910214553604	0.0424414899611678	-1.15690752563455	0.789567284877638	1.50624928582831	0.101529263041711
Slc7a3	1.61	1.67	1.34	40.12	29.29	43.42	23.92	33.25	43.61	31.29	18.96	24.91	0.6	1.98	0.71	1.35	1.14	1.35	0.65	0.77	5.19	1.04	3.81	2.28	-4.64582515126429	1.10128739942894E-134	-0.16623368298889	0.903618711463369	-0.60865408154911	0.0230012790128261	-0.216415318447751	0.997713016372777	0.745009785999656	0.99996275947239	0.869130720258597	0.390849753087814
Rbis	303.31	315.5	284.55	287.79	310.36	277.13	296.7	259.01	253.02	404	367.63	290.41	554.6	546.15	490.2	316.56	299.01	377.59	451.61	355.2	324.14	353.01	412.76	547.93	-0.0261332150592174	0.882572215694816	-0.152167042048419	0.409415452012391	0.235068825853564	0.297121153130281	0.64301054601864	2.83795217264162E-06	0.16189095991258	0.99996275947239	0.314963966849498	0.425180941615954
Pgm5	0.03	0.05	0.04	0.1	0.05	0.05	0.06	0.07	0.03	0.06	0.24	0.47	0.07	0.03	0.08	0.13	0.11	0.07	0.07	0.08	0.07	0.08	0.13	0.12	-0.747818375895398	0.52729609921363	-0.298166631446742	0.94414549410976	1.94370416097985	0.110597313763033	-0.697808008652532	0.997713016372777	-0.467015131778633	0.99996275947239	0.0913211039973632	0.973826068478543
Cars2	9.62	16.52	11.4	8.11	6.98	6.76	10.7	10.36	10.2	7.17	6.2	7.73	9.07	14.11	8.44	11.04	10.6	9.43	9.35	9.89	10.46	10.8	8.89	9.15	0.719440529451761	0.00164197466162581	0.485374957510911	0.0132820288295674	-0.0967471352735995	0.926866030304964	0.0568067242266924	0.997713016372777	-0.0969351001693189	0.99996275947239	-0.133973743805302	0.850003646220927
Actl9	0	0	0	0	0	0	0	0.11	0	0	0	0	0.06	0.06	0	0	0	0	0	0	0	0	0	0	0	1	1.91926893735391	0.919691241812329	0	1	1.91416056228282	0.997713016372777	0	1	0	1
Mcm6	49.77	62.84	55.73	84.58	86.2	84.81	89.45	101.86	96.85	80.94	87.61	87.19	20.75	26.94	22.77	27.93	26.11	25.5	22.55	26	40.99	28.03	38.01	31.64	-0.648491440965205	1.32207700837902E-12	0.161695817314199	0.0586132163208828	-0.0330949651637542	0.895596718331648	-0.174168566648777	0.742943756679336	0.156346501450752	0.99996275947239	0.277471555862542	0.283965869666003
S100a13	0.68	0.83	0.68	1.47	0.81	1.08	0.41	1.13	0.94	1.48	1.38	2.85	0.72	0.72	0.57	0.55	0.41	0.56	1.23	0.71	1.22	0.82	1.12	1	-0.566219901805116	0.637166169342865	-0.45471642055972	0.897140376028211	0.754062057595994	0.692110351013312	0.399106313902972	0.997713016372777	1.04221150193018	0.99996275947239	0.906048794964486	0.796141130590082
Tspan18	7.4	8.07	7.62	50.89	49.35	54.36	24.37	30.16	32.76	43.67	37.56	38.28	5.66	7.52	6.01	29.83	33.61	29.35	22.38	22.36	26.98	24.36	22.51	20.08	-2.81166656443749	1.04759156229527E-260	-0.838708234508568	1.30022653135289E-19	-0.403800890448429	0.0000304810413160114	-2.27184588892782	5.52351266621234E-77	-0.37584433622085	0.0590870219822892	-0.481429344666804	0.00171933621149939
Rab12	13.6	11.97	13.12	8.4	10.1	9.06	10.62	9.97	12.2	10.51	9.29	8.19	15.05	13.09	14.65	14.53	14.72	14.55	15.77	15.46	13.04	13.72	12.76	12.41	0.456800455301593	0.00302075563871137	0.244435685784901	0.336661406647832	0.00491399443726825	0.998165269753362	-0.0397259031432635	0.997713016372777	0.0297542113090957	0.99996275947239	-0.205574317805229	0.549637642678034
Zfp33b	9.81	9.47	9.59	6.5	6.73	6.21	7.04	6.66	7.39	7.32	6.93	7	11.16	11.41	11.85	11.71	11.37	10.63	10.84	12.42	10.82	12.08	9.67	11.96	0.522682309469336	0.0000405790467583127	0.102722941313411	0.809813227739031	0.0941946186921205	0.86276574880449	0.0361273006702971	0.997713016372777	0.00238669626946994	0.99996275947239	-0.0212579538778464	0.972614854527165
Neo1	32.6	28.75	33.4	41.11	39.36	42.52	35.09	36.94	39.21	38.49	43.27	44.22	35.8	32.9	39.89	37.55	36.9	36.84	39.13	38.17	36.39	33.92	41.03	40.89	-0.424834488106143	5.92152246667087E-08	-0.15622206859098	0.0587817015563539	0.00141901503299987	0.998165269753362	-0.0346984536237178	0.997713016372777	0.0194759229787119	0.99996275947239	0.0425796297851651	0.958113976134667
Pappa	0.05	0.02	0.02	0.17	0.17	0.24	0.13	0.08	0.22	0.33	1.48	2.4	0.05	0.06	0.08	0.06	0.04	0.08	0.06	0.11	0.11	0.06	0.48	0.46	-2.70957781172939	7.55571822913418E-06	-0.448869291120163	0.687231522831884	2.8210367958452	0.00752938613850955	0.000886897942241379	0.999660678434504	0.668694595550773	0.99996275947239	2.43674265622923	0.0377369423492521
Mthfs	8.08	5.69	5.29	2.91	4.64	4.57	5.97	6.43	7.71	6.92	7.62	3.54	5.53	5.72	5.04	4.5	3.86	6.85	4.62	7.39	4.19	5.68	6.47	5.45	0.628558340503805	0.158195454978805	0.734299161804173	0.165252819693737	0.555221781093034	0.604712754000797	0.119081921380963	0.997713016372777	0.0784789293298437	0.99996275947239	0.172636881861466	0.958113976134667
LOC115489888	0.29	0.22	0.34	6.4	6.01	6.58	1.86	3.05	2.72	9.22	4.27	3.75	0.06	0.12	0	0.12	0.16	0.11	0.05	0	0.09	0.27	0.23	0	-4.61065154637815	5.13111800808096E-50	-1.32570807799254	5.36334220068671E-11	-0.168480122239315	0.927222378455199	-1.16529525501689	0.997713016372777	-1.51574372326956	0.99996275947239	0.318538388966469	0.958113976134667
Btk	0	0	0	0.03	0	0	0	0	0	0	0.03	0.03	0	0	0.03	0	0	0.03	0	0	0.03	0	0.03	0	-0.972714990701864	0.882572215694816	-0.946923861081477	0.94414549410976	0.86465739794984	0.953201144875003	0.0505526722249356	0.99791812871568	-0.0178661408561783	0.99996275947239	-0.0276484221255514	0.999126186114336
Adgrv1	14.18	11.15	15	3.68	3.81	4.3	10.86	9.1	8.36	3.29	4.93	6.03	8.59	9.94	11.73	10.88	9.53	9.22	9.86	9.9	10.43	9.19	10.13	10	1.54056790598408	1.81107473916885E-40	1.22712738065933	2.27695912351868E-43	0.241307540833899	0.568319290624846	0.0159685020518123	0.99791812871568	0.0420585774906849	0.99996275947239	0.0510658903841779	0.958113976134667
Ccser1	0.74	0.49	0.66	0.55	0.51	0.6	0.72	0.72	0.76	0.59	0.94	0.76	2.33	1.74	2.31	1.9	2.17	1.98	3.1	2.38	1.72	1.76	1.45	1.73	0.26514417775894	0.591196003620799	0.299389669156726	0.734040815566518	0.358666676922968	0.714242145226536	0.0676499458217033	0.997713016372777	0.22335944469555	0.99996275947239	-0.294928607758822	0.586780576283815
Wdr82	52.9	50.47	49.95	38.11	38.37	39.51	43.83	42.37	45.32	42.29	37.6	34.2	45.01	40.03	44.7	42.41	44.57	43.33	46.46	47.83	43.68	46.67	39.07	36.84	0.354771253924625	7.02203492729358E-09	0.183780806097007	0.0163462788204071	-0.0522577966735766	0.903620946799718	-0.00360961614229469	0.99791812871568	0.0668345448588052	0.99996275947239	-0.0876619959910209	0.853219145475581
Efcab11	4.29	4.73	3.91	6.61	6.54	6.14	7	6.37	7.39	6.49	6.03	6.2	2.71	3.21	2.54	3.48	3	3.56	2.22	1.83	4.61	2.95	5.09	4.74	-0.617407997112583	0.001040900611963	0.120470273091923	0.807233394616716	-0.0619268633459976	0.953201144875003	-0.189884971004573	0.997713016372777	-0.179695104836248	0.99996275947239	0.39571845386466	0.583566461619541
Whamm	4.83	4.71	5.37	4.44	4.47	4.79	4.54	4.46	4.42	4.38	4.04	4.08	5.59	5.63	5.23	5.14	5.61	5.25	5.42	5.11	5.74	5.48	4.49	5.33	0.0665655844965472	0.798544562819542	-0.0410121163513593	0.94414549410976	-0.160174476403529	0.717783264500187	0.0386569961866644	0.997713016372777	0.0293006886590871	0.99996275947239	-0.0693151420321522	0.958113976134667
Fgf15	1.46	0.32	0.59	16.26	18.6	17.96	5.43	6.42	6.14	25.1	31.5	32.21	1.35	2	1.42	1.08	0.82	0.87	0.89	1.66	1.31	0.87	4.5	2.88	-4.52742895271002	4.68939776824083E-15	-1.56472696417601	1.2652151635988E-27	0.717638117987067	0.0000032704195770232	0.786869670845179	0.407380269116722	0.467533947554142	0.99996275947239	1.55002149322969	0.125830160890804
Urah	0	0	0	0	0	0	0	0	0	0.19	0	0.15	0.2	0.09	0	0.1	0	0.2	0	0	0	0	0	0	0	1	0	1	1.83219932756393	0.941650927442226	0.0549142729674522	0.99791812871568	-1.875456764487	0.99996275947239	-1.88543323451889	0.958113976134667
Kdm6a	14.38	14.72	15.04	13.98	13.36	13.86	14.5	15.12	12.84	14.59	12.21	11.89	11.71	12.46	13.82	10.5	10.68	9.9	10.53	10.53	10.54	10.64	12.66	12.95	0.0494971667340919	0.659488926695235	0.024168582928761	0.94414549410976	-0.133488738937374	0.549036903856616	0.294620885979907	0.0466713591023554	0.0232845852800594	0.99996275947239	0.211873799904203	0.387422026508604
Gan	3.03	3.21	2.55	3.14	3.49	3.68	3.53	3.28	3.57	3.47	3.15	3.63	2.71	4.52	3.53	3.71	3.27	3.86	3.4	3.55	3.54	3.1	3.18	3.26	-0.276413626794813	0.210474209972414	-0.00243524380409012	0.999997988044132	-0.0417142287371658	0.953201144875003	-0.00939141358201805	0.99791812871568	-0.0583776232150605	0.99996275947239	-0.203910313907786	0.726577654824094
Bivm	13.58	12.79	13.22	11.19	12.55	11.42	14.06	12.27	12.13	12.51	12.3	11.67	15.13	14.31	14.12	15.62	16.3	14.81	15.12	16.04	13.32	16.25	14.72	14.57	0.104081707292441	0.430324762750195	0.131870378533221	0.540469474921521	0.00919646949841607	0.986343581258446	-0.107147861475431	0.945536111400278	-0.0742381789596525	0.99996275947239	-0.0540300774651601	0.957035306948089
Acan	0.03	0.01	0.01	0.01	0.02	0.01	0.02	0	0.01	0.03	0	0	0.03	0.05	0.01	0.03	0.03	0.03	0.03	0.04	0.07	0.02	0.08	0.06	0.254114222778109	0.915717634282569	-0.738082355446504	0.942337985842572	-0.356971432533158	0.964468899557353	-0.0790907017744142	0.99791812871568	0.516795751316349	0.99996275947239	0.76651745432185	0.866831930801123
Albfm1	0	0	0	0	0.03	0	0.04	0.03	0	0	0	0	0.07	0	0.03	0.02	0.02	0	0.02	0.03	0	0	0	0	-0.972714990701865	0.882572215694816	1.50519961563126	0.901647188869841	-0.993431930704596	0.953201144875003	1.05248497278378	0.997713016372777	0.00763843348958558	0.99996275947239	-1.87173915374359	0.958113976134667
Lrrn4	0.05	0.3	0.08	0.07	0.08	0.13	0.06	0	0.11	0.21	0.31	0.4	0.06	0.2	0.11	0.11	0.03	0.01	0.03	0.08	0.04	0.02	0.06	0.04	0.29290862528737	0.882572215694816	-1.28090675247251	0.634447473987199	1.43720210971518	0.281134308372954	1.47772993304911	0.871421723711565	0.413423623755254	0.99996275947239	-0.276087352119608	0.967209813417193
Fam220a	24.14	23.19	23.76	23.54	23.95	25.25	25.9	26.75	23.35	23.33	20.82	19.74	25.19	24.03	23.89	23.55	24	22.19	23.9	26.31	23.73	26.01	23.36	22.52	-0.0771592312491637	0.542064531254252	0.0509649807770506	0.89871076012374	-0.217399914070698	0.209904784443736	0.0704537343247153	0.997713016372777	0.073624168190263	0.99996275947239	0.0256415365503181	0.958113976134667
Lsm1	14.78	20.46	12.56	14.14	13.38	13.49	13.91	13.29	14.03	13.21	11.9	11.14	14.87	21.58	14.01	16.09	15.47	17.14	16.42	14.34	15.24	16.03	13.81	14.95	0.228053791196173	0.318996045897543	0.033949476827345	0.94414549410976	-0.167482263378705	0.576503165604114	0.0366391070982221	0.997713016372777	-0.115127280923884	0.99996275947239	-0.169040091508584	0.640521678085743
Dlg1	16.73	17.99	16.22	19.57	19.69	20.02	18.07	20.51	20.35	19.37	22.49	23.21	11.99	13.31	13.21	14.44	13.73	13.05	13.94	14.36	16.81	13.41	15.92	16.53	-0.263712751023478	0.00160713113918155	-0.0189641958536784	0.94414549410976	0.102527106733319	0.655767134822356	-0.0984254694275735	0.990268850353059	0.125094669303657	0.99996275947239	0.128668624912081	0.730607905256913
Hsd3b7	1.92	1.74	2.08	1.39	1.09	1.39	1.85	1.09	1.32	1.96	2.07	2.31	2.25	1.78	2.1	1.19	1.66	1.61	2.45	2.23	1.89	2.27	1.77	1.74	0.525489885267454	0.19614638047912	0.123422435118827	0.94414549410976	0.682866169547569	0.240121303993714	0.469746212575926	0.781635668191836	0.562806916942388	0.99996275947239	0.360169094390286	0.780832503927899
Phip	17.73	15.13	16.05	12.63	13.04	12.8	13.7	13.79	14.37	13.31	12.12	13.66	18.51	18.27	21.26	17.11	17.09	16.37	16.78	17.42	15.93	15.9	15.9	19.71	0.289334970847485	0.000463698277425984	0.10513239476967	0.307890954062224	-0.0173742362817399	0.953201144875003	0.198453714022914	0.232991864479709	-0.00547779770460368	0.99996275947239	0.0172052478637277	0.970731643683609
Rbm43	0.54	0.44	0.5	0.49	0.54	0.71	0.67	0.58	1.02	0.44	0.5	0.55	0.51	0.56	0.37	0.64	0.62	0.59	0.66	0.84	0.6	0.33	0.45	0.27	-0.263050218545093	0.75839522504833	0.307748695010065	0.868718593644169	-0.31464988541744	0.90425590386899	-0.422878468078733	0.997713016372777	0.152288441054834	0.99996275947239	-0.861844969913269	0.564862450033589
Tcf23	0.02	0	0	0	0	0	0	0	0	0	0	0	0	0.05	0	0	0	0	0	0	0.06	0	0	0	0.950838360940625	0.882572215694816	0	1	0	1	2.51313797000801	0.997713016372777	2.79714327166899	0.99996275947239	0	1
Akr1e1	28.54	28.19	25.38	29.89	28.4	24.57	31.75	29.36	26.43	32.74	33.36	32.09	31.34	34.41	29.6	30.1	29.43	29.11	27.45	27.8	30.25	32.57	33.26	37.9	-0.0518220156718581	0.791314906790491	0.0695053146827796	0.859694832909889	0.209058123591067	0.260102396618477	0.103202549961466	0.997713016372777	-0.0642450102281518	0.99996275947239	0.196195672795732	0.430388524621501
Mlh1	7.59	10.11	9.08	12.19	12.61	12.83	11.06	12.71	11.88	12.45	11.62	11.61	6.44	7.85	6.66	6.96	7.52	6.96	5.78	7.23	8.13	6.53	8.12	7.82	-0.534714934809452	0.000169878656170976	-0.0878699052437032	0.793891882182415	-0.106702804232037	0.730555751435585	-0.0306324125578322	0.997713016372777	-0.0330636807071818	0.99996275947239	0.0494854926971195	0.958113976134667
Tmem88	0.62	0.93	0.32	0.36	0.23	0.36	0.23	0.43	0.36	0.18	0.68	0.97	0.69	0.6	0.88	0.28	0.67	0.53	0.71	0.68	0.37	0.37	0.47	0.29	0.919773481673655	0.316416093585282	0.0857536841219618	0.980451165214846	0.900938196487039	0.691249968528015	0.551057986925921	0.997713016372777	0.239363637442208	0.99996275947239	-0.40318973424836	0.945725906772497
Abca3	12.28	10.57	12.52	10.1	9.99	10.15	9.34	9.39	9.02	10.63	10.27	10.44	13.66	13.41	14.6	14.68	14.51	13.96	14.42	15.13	13.72	14.04	12.78	12.49	0.179433762912951	0.0978352701945771	-0.13589142649304	0.312279355335159	0.0156834526486866	0.953201144875003	-0.04971639447621	0.997713016372777	-0.00590016675483672	0.99996275947239	-0.149444052651602	0.522798083321038
Nol9	19.63	20.2	18.78	22.89	22.65	22.35	22.09	23.77	22.63	20.5	19.99	20.46	14.89	14.29	14.44	13.57	14.42	13.51	15.54	15.36	15.63	15.18	15.82	14.66	-0.239436875795978	0.00327818019544842	0.0104770380225615	0.967896420552314	-0.17568623145995	0.0900368767396032	0.0649631949164503	0.997713016372777	0.146695019734292	0.99996275947239	0.116695708058089	0.704788980501341
Ren2	0.05	0.05	0	0	0	0	0	0	0	0	0	0	0	0.05	0	0	0.05	0	0	0	0	0.1	0	0	1.85019678944323	0.791314906790491	0	1	0	1	0.0505526861365074	0.99791812871568	-0.979646820285036	0.99996275947239	0.843842508677115	0.958113976134667
Ctsk	0.62	0.52	0.6	0.78	0.46	0.41	0.46	0.34	0.36	0.46	1.86	2.4	0.79	1.05	1.24	1.51	1.58	0.92	1.33	1.61	1.21	1.02	0.86	1.61	0.0654546427019574	0.948139889859008	-0.552009675632242	0.785332327626999	1.44734944871004	0.207421068987061	-0.422111617808661	0.997713016372777	-0.0118232460044786	0.99996275947239	-0.266121983625774	0.93634168823469
Npy4r	0	0	0	0	0	0.04	0	0	0	0	0	0.04	0	0	0	0	0	0	0.04	0	0.04	0	0	0	-0.972714990701864	0.882572215694816	-0.946923861081477	0.94414549410976	-0.0316512512757386	0.998165269753362	0	1	1.82501434268287	0.99996275947239	0	1
Pom121	42.27	44.78	42.52	40.41	40.29	39.31	42.73	41.3	45.9	36.05	35.28	38.51	27.68	34.47	34.45	34.1	32.36	30.89	29.56	32.27	40.4	29.3	33.83	32.03	0.0683275910048477	0.374736679156164	0.102849602178902	0.298114296806915	-0.155456628206679	0.0534493132989365	-0.0153353079582668	0.99791812871568	0.05588857501584	0.99996275947239	-0.0496292077881756	0.935535319641533
Gmeb1	13.21	13.31	12.08	10.37	11.06	11.84	12.87	12.7	13.13	11.08	10.28	10.18	11.19	10.64	11.06	10.88	10.67	10.55	11.49	11.82	11.19	11.16	9.85	10.33	0.225675089804994	0.0478500865871661	0.192511034730523	0.167790081103477	-0.126294374382638	0.631065958878962	0.0460763905478064	0.997713016372777	0.112480368662704	0.99996275947239	-0.0677786773484566	0.913574414505497
Tceal6	0.77	0.92	0.97	0.88	0.66	1.11	0.9	0.93	0.29	0.45	0.5	0.37	1.57	1.18	1.92	1.06	1.81	2.24	2.1	2.37	0.59	2.26	0.68	1.28	-0.0513924479173638	0.964506184921062	-0.337779263532808	0.915483462339958	-1.03162473632631	0.524357710912925	-0.115765860638172	0.997713016372777	-0.0112767145444235	0.99996275947239	-0.297405942674703	0.958113976134667
Limch1	3.7	1.86	4.01	1.92	1.95	1.63	2.57	1.7	1.7	1.64	2.91	3.66	6.34	4.77	6.73	5.98	6	5.6	6.56	7.2	5.92	5.44	5.6	5.83	0.769716335939095	0.00660112411240773	0.109133557015623	0.895145774946233	0.554281851602211	0.263136256325301	0.0257951253956036	0.99791812871568	0.152695233729621	0.99996275947239	-0.0805563852948142	0.880508910382824
Col17a1	0.02	0	0	0.02	0.02	0.01	0	0	0.01	0.01	0.02	0.03	0.03	0	0	0	0.01	0	0	0	0	0	0	0.01	-1.32657674287538	0.692313260338152	-2.20417656201635	0.704288432448569	0.232299008094651	0.969182429170219	0.939911933231552	0.997713016372777	-0.979646820285036	0.99996275947239	-0.0276484221255515	0.999126186114336
Cog8	17.15	23.68	15.39	13.52	13.86	15.55	14	14.37	12.55	12.42	11.15	12.31	16.27	22.16	15.68	15.37	16.49	15.82	14.44	15.56	12.26	14.81	13.45	12.59	0.343037022231548	0.0750653960745176	-0.0804081944442034	0.84399154591218	-0.290641849107786	0.14238273280775	0.183329229692445	0.914521694550784	-0.185927951606973	0.99996275947239	-0.243581351589964	0.400316272407101
Ces2g	0	0	0	0	0	0	0	0	0.03	0	0	0	0	0	0	0	0	0.04	0	0	0	0	0	0	0	1	0.976629490561012	0.94414549410976	0	1	-0.911231064911592	0.997713016372777	-0.979646820285036	0.99996275947239	-0.989429101554409	0.958113976134667
Slc25a23	38.39	40.16	44.98	32.33	33.51	32.58	34.65	30.44	33.68	34.42	25.77	26.51	42.15	43.4	44.63	45.07	43.27	42.08	45.76	42.69	41.97	41.82	42.61	38.54	0.279445448699016	0.0017374538359045	-0.00688053089004197	0.983759438977708	-0.214990169832636	0.318926214553372	-0.00295229144545648	0.99791812871568	-0.0112451906029012	0.99996275947239	-0.103523311811261	0.681519436560367
Taf15	75.64	81.81	81.71	74.36	73.2	83.79	69.97	77.84	81.06	74.82	71.8	72.17	66.11	58.96	65.88	73.04	67.99	79.07	73.69	67.14	74.97	70.25	57.55	56.88	0.00282695115531937	0.99694393823522	-0.0271654095797977	0.94414549410976	-0.113800229471053	0.467322809280374	-0.205568521393162	0.297263864834883	-0.0404892733791643	0.99996275947239	-0.275464757763391	0.25206130579065
Ttll4	24.2	23.07	25.14	24.04	23.73	23.95	27	30.41	25.02	23.21	23.29	24.42	14.13	18.26	18.12	15.82	14.06	13.72	14.44	16	16.82	15.29	18.49	18.56	-0.0345585917270907	0.741616000698988	0.189677882117709	0.0568106440199975	-0.0491508506134897	0.753728212810529	0.211496557699146	0.55862233532748	0.104633200632911	0.99996275947239	0.246240346555573	0.268978631211021
Hhex	0.17	0.16	0.04	0.12	0.16	0.28	0.24	0.13	0.32	0.24	0.16	0.24	0.17	0.09	0.09	0.12	0.13	0	0.12	0.17	0.2	0.04	0.12	0.3	-0.646110912789	0.719703034437815	0.28571335829854	0.94414549410976	0.163185249029721	0.964468899557353	0.47404064518925	0.997713016372777	0.988401152684494	0.99996275947239	0.872830877307513	0.930597800035009
Gm38529	0	0	0.03	0.04	0.03	0.1	0.03	0	0	0.05	0.03	0.03	0	0	0	0	0	0.03	0.03	0.03	0	0	0.02	0.03	-2.71197462150401	0.305226884505821	-2.68547867210751	0.533958014457852	-0.836789717685357	0.927628691590616	-0.911231064911592	0.997713016372777	0.895588950384844	0.99996275947239	0.879720188626245	0.958113976134667
Gdf10	0.47	0.19	0.19	5.28	5.33	5.66	3.81	3.64	6.07	2.65	4.67	5.62	0.04	0.06	0.04	0.04	0.11	0.13	0.04	0.02	0.02	0.04	0.36	0.2	-4.30293248772676	2.6357657894249E-54	-0.277587679160736	0.378089253190464	-0.3635205217182	0.501022181018673	-1.05486570497199	0.997713016372777	-1.93192040539819	0.99996275947239	1.10709726728345	0.74213155450819
Rabggta	11.09	11.31	10.15	10.98	10.18	11.48	10.69	10.58	9.6	8.98	10.42	11.59	11.45	10.62	10.49	10.82	10.64	9.95	11.44	11.02	10.34	10.79	10.4	10.01	-0.0479646242694045	0.82545397525216	-0.0911695536095193	0.813475338911713	-0.102649209189156	0.858937620674989	0.0524863335959562	0.997713016372777	0.0482971233744402	0.99996275947239	-0.0306349687806025	0.958113976134667
Polr2j	163.07	168.56	180.68	138.4	130.4	134.63	157.39	146.91	167.62	143.49	151.29	142.87	158.69	131.51	139	154.19	144.27	159.61	152.25	141.44	156.86	153.66	147.74	132.47	0.307821494826041	0.00191078559109558	0.2187448536959	0.0931732023383014	0.0910832223056863	0.713918247724208	-0.0886484095049579	0.997713016372777	-0.0329252338758065	0.99996275947239	-0.126269455457429	0.728485685523773
Rskr	0.16	0.14	0.17	0.05	0.11	0.07	0.21	0.15	0.29	0.12	0.16	0.11	0.15	0.09	0.14	0.1	0.07	0.07	0.07	0.17	0.26	0.14	0.19	0.34	0.622589213700593	0.735770866192719	1.35165963829342	0.501219440307374	0.882956012147168	0.810639307847652	0.880897224669086	0.997713016372777	1.19866706407243	0.99996275947239	1.40252520601359	0.640630220128603
Ebf3	16.26	14.14	16.18	18.05	20.14	19.92	9.4	10.02	10.09	22.65	18.2	15.45	43.54	40.92	48.61	35.58	36.74	34.29	52.19	46.35	42.86	29.07	32.15	36.95	-0.302141858130773	0.00119170032601162	-0.969105403701584	8.12441918054734E-30	-0.0927307786993648	0.862736606679782	0.331709756634028	0.00414655452034536	0.379573427112332	0.0161560733197781	-0.156255991557644	0.572233751402434
Crcp	22.59	23.36	22.05	20.48	20.36	21.67	23.8	20.68	21.59	20.36	19.46	16.27	26.49	27.5	23.72	25.2	29.38	27.33	27.63	28.13	24.57	27.14	24.11	24.42	0.0761904116644864	0.650109267114159	0.0691436425419161	0.877195863631273	-0.187549082210901	0.520925643460745	-0.0747924018941818	0.997713016372777	-0.0392939713225665	0.99996275947239	-0.137850426419487	0.749142709126796
Prrg3	7.34	5.34	7.49	8.82	8.63	8.84	8.24	8.48	6.96	10.64	8.3	9.08	6.05	6.85	7.79	7.41	7.66	7.56	6.61	6.58	7.32	8.42	7.72	7.81	-0.432541341435043	0.00259291791449562	-0.161283768206536	0.341702656577996	0.0605104761521633	0.927222378455199	-0.124650877942268	0.99024753662521	-0.153342329846151	0.99996275947239	0.0671655572123172	0.909011329049687
Sort1	59.51	54.44	57.9	61.03	62.13	61.41	52.02	53.85	54.36	63.05	51.02	50.49	52.53	51.88	55.18	58.14	58.11	55.73	53.21	54.29	52.1	56.93	49.11	46.28	-0.147223086688405	0.0210259150525269	-0.214751954969569	0.000168173673527968	-0.197953935434449	0.177956656057122	-0.107444715265576	0.61667538314333	-0.119847102342776	0.829088440831032	-0.193289395901416	0.373105194603726
Chsy3	0.72	0.85	1.06	0.96	0.77	0.71	0.54	0.54	0.59	0.91	0.76	0.66	1.1	0.86	1.56	1.83	1.59	1.72	1.35	0.87	0.83	2.39	0.85	0.64	0.0647392815036741	0.894109733236927	-0.556723341745015	0.35477361648167	-0.102606456258589	0.953201144875003	-0.548353932942814	0.397694796958459	-0.760763661669832	0.28245506166643	-0.417491147753057	0.81660097357126
3300002I08Rik	9.25	8.16	8.49	8.91	8.34	8.07	8.7	6.83	8.77	8.55	8.61	10.02	9.33	10.73	10.63	9.91	10.04	9.98	10.46	8.93	10.26	10.2	11.29	13.15	0.431334776943765	0.0000246996485872347	0.140417493542174	0.431826814355235	0.09653878632549	0.710411877228648	0.0782680173665533	0.997713016372777	-0.0318279958778328	0.99996275947239	0.0524906163882995	0.957634257777277
Xpo4	8.4	8.53	7.65	10.04	10.42	10.73	8.87	10.24	10.31	9.73	9.81	10.57	5.33	5.96	6.35	5.71	5.47	5.6	5.71	6.08	5.77	5.15	6.59	6.44	-0.427501968578894	2.29777820137382E-07	-0.104966463467299	0.53667609999093	-0.0877945176039019	0.652841364733984	0.0920839754379027	0.997713016372777	0.0754904473611924	0.99996275947239	0.122954447916746	0.812688115862066
Timm9	23.04	22.81	22.96	24.27	28.06	22.58	26.56	28.69	24.93	22.14	26.48	23.26	26.02	19.47	25.58	22.83	28.23	24.41	26.63	23.34	25.47	25.48	26.32	23.45	-0.173834786808905	0.379506842644102	0.0797116095110578	0.903618711463369	-0.0814040070420442	0.938549858177799	-0.0909484414864893	0.997713016372777	0.0102351251481761	0.99996275947239	-0.0315835585172405	0.964774994880821
Id1	17.76	20.98	15.95	319.74	297.83	324.97	90.67	118.73	138.62	396.17	206.62	167.62	18.89	19.96	18.28	19.51	20.82	20.02	24.05	26.39	24	20.16	34.54	31.11	-4.15418353429371	0	-1.45130688102879	1.0328321352595E-14	-0.325755772312943	0.810085745469826	-0.069912913186534	0.997713016372777	0.290090011479843	0.822720009521983	0.475799473431921	0.282160204598877
Adra2b	0.02	0.08	0.06	0.02	0.02	0.02	0.02	0.02	0.08	0.06	0.09	0.13	0.07	0.07	0.05	0.03	0.05	0.02	0	0.05	0.08	0.03	0.07	0.12	1.72284552833778	0.3897183929447	1.2185415662053	0.82687537094615	2.55474024426565	0.281691727866984	0.928649196205921	0.997713016372777	0.389222079100143	0.99996275947239	1.10087364948335	0.838335672769805
Pprc1	11.99	13.87	13.12	17.99	18.04	18.71	17.39	19.95	19.34	15.25	16.32	18.61	7.72	9.12	8.75	9.07	7.96	7.59	8.78	8.48	9.96	8.88	9.74	8.73	-0.533869372154204	6.99952609373643E-10	0.0406309475994127	0.903714214781518	-0.156330018108277	0.358997434681108	0.0543614330826543	0.997713016372777	0.133760854395961	0.99996275947239	0.131540455641584	0.742103086600765
Ppp1r26	5.68	5.46	6.52	4.86	5.73	5.56	7.08	6.79	6.03	5.78	6.34	6.08	5.16	4.73	5.48	5.23	5.45	5.49	5.39	5.15	4.84	5.44	5.27	5.46	0.0829043952331648	0.668169039780718	0.300970607356312	0.0502124118100198	0.142860978270154	0.617195047547329	-0.0782940956869786	0.997713016372777	-0.0817462347177665	0.99996275947239	-0.0195867940397919	0.968159394512656
Unc119	54.48	53.27	49.51	46.03	44.99	46.19	48.06	41.28	44.89	46.86	45.39	46.23	54.1	46.37	51.78	53.82	56.26	52.02	54.09	56.37	57.47	57.17	51.62	49.26	0.132545893538052	0.206549572811153	-0.0296907580104623	0.94414549410976	-0.0170184671640651	0.956025568008812	-0.0928689989651954	0.997713016372777	0.038499117726636	0.99996275947239	-0.0653645390524585	0.917602876164969
Cited2	48.5	43.88	53.9	61.02	61.03	61.92	41.6	37.58	39.35	66.72	54.75	53.69	60.98	51.36	66.67	61.14	62.06	63.22	60.09	61.74	50.54	61.42	48.6	48.21	-0.376089930211213	0.0000909538919450957	-0.645076628829166	2.38607891257921E-18	-0.102170439284613	0.71215993387519	-0.0580670692133865	0.997713016372777	-0.123783062344435	0.99996275947239	-0.257095026435136	0.303587630120257
Cdcp2	0.05	0.05	0.02	0.11	0.07	0.16	0.08	0.04	0.04	0.05	0.15	0.09	0.03	0.04	0.03	0.05	0.03	0.02	0.02	0.03	0.06	0.02	0.04	0.08	-1.934876015026	0.15560631866087	-1.4246408628269	0.511304921987228	-0.279841928264445	0.953201144875003	0.058475193697004	0.99791812871568	0.297246267504615	0.99996275947239	0.569706704141996	0.958113976134667
Pnpla5	0	0	0	0	0	0	0	0	0	0	0.03	0	0.05	0	0	0	0	0.04	0	0	0	0	0	0	0	1	0	1	0.930121420937893	0.953201144875003	0.0505526864049303	0.99791812871568	-0.979646820285036	0.99996275947239	-0.989429101554409	0.958113976134667
Cd74	0.07	0.06	0	0.06	0.13	0.13	0	0	0.12	0.06	0.06	0.06	0	0.07	0	0	0.07	0	0.13	0.07	0.19	0	0	0	-1.33142761170369	0.658756791428519	-1.33277456790333	0.866024170899358	-0.768815524670345	0.941650927442226	0.0505526861365074	0.99791812871568	2.45276782658941	0.99996275947239	-0.989429101554409	0.958113976134667
Coq9	17.49	23.96	18.44	21.23	18.66	21.84	18.2	18.47	20.26	21.03	20.77	20.37	18.34	25	17.33	21.53	21.1	19.45	19.3	18.84	19.67	20.73	20.44	19.5	-0.0888614734087405	0.711211909353688	-0.127490120236422	0.622566596502429	-0.0216227107796617	0.959498905900964	-0.0312946891633601	0.99791812871568	-0.113664711832202	0.99996275947239	-0.0554241737169134	0.958113976134667
Rsu1	15.72	15.96	17.06	23.08	23.66	22.39	18.8	20.44	18.02	25.32	25.79	26.74	14.57	14.09	16.38	15.35	14.16	14.54	15.74	15.89	16.23	14.11	21.63	16.93	-0.549027756099999	1.96349137891915E-06	-0.282516791579261	0.0671864181655584	0.139982391356291	0.519471733171775	0.0332820266223275	0.997713016372777	0.108606685986061	0.99996275947239	0.233034592636688	0.659311272076753
Dnajb14	4.56	3.95	4.67	6.76	5.15	6.05	4.66	5.52	4.85	6.97	6.5	5.88	4.76	5.81	5.51	5.1	5.63	5.27	5.4	6.59	4.96	5.38	5.51	5.22	-0.471895548589194	0.00010539501711114	-0.313760134021731	0.0389954768203548	0.0588661140450675	0.930714742224008	0.0089709743377087	0.99791812871568	0.014432804685022	0.99996275947239	0.0486917901951997	0.958113976134667
Eps8l3	0	0	0	0.03	0	0	0.05	0.03	0.05	0	0.05	0.03	0	0.03	0.03	0	0	0	0	0	0	0.03	0	0.03	-0.972714990701864	0.882572215694816	2.22457173977692	0.70017612795994	1.44562644880069	0.941650927442226	1.91181852363761	0.997713016372777	0	1	1.83408782225701	0.958113976134667
Setdb1	33.12	34.33	34.34	30.75	30.53	31.28	33.19	31.92	33.95	28.54	29.12	32.12	28.95	28.82	31.18	29.57	29.42	30.05	29.64	32.14	32.76	26.73	30.79	30.96	0.0899529642282725	0.24487286170309	0.0859644760796725	0.460435424760746	-0.0772377807954906	0.668416845162188	-0.00139588371947425	0.99791812871568	0.074613940667163	0.99996275947239	-0.0271681673974638	0.958113976134667
Mdh1b	0.04	0.09	0	0.25	0.08	0.17	0.25	0	0.04	0.12	0.12	0.13	0	0.09	0.04	0.17	0.09	0.09	0.13	0.09	0.17	0.13	0	0.18	-2.00876473893425	0.289135950665108	-0.770443938156136	0.890087304090407	-0.445473713924816	0.953201144875003	-1.35386931115436	0.997713016372777	0.151468736878662	0.99996275947239	-0.208005921097727	0.974452465694014
Rap1gds1	22.55	21.63	20.93	28.99	28.75	27.4	24.53	27.69	25.69	25.9	29.23	32.53	22.31	23.29	23.31	25.41	26.93	24.05	25.18	23.42	26.35	23.65	29.65	28.77	-0.437624825698994	7.77320813167468E-09	-0.14335949974689	0.239499974152092	0.00527994134627229	0.998165269753362	-0.15943557695063	0.500021966896833	-0.0325917129379486	0.99996275947239	0.0834356519377976	0.886088254890412
Efnb1	29.27	26.13	31.21	40.09	40.45	41.94	37.59	36.21	38.39	56.32	45.3	43.46	24.88	26.67	25.53	30.91	31.81	32.2	27.27	26.85	29.88	28.78	31.98	31.08	-0.546478373137429	2.6395142356126E-10	-0.13770267316913	0.147518377887583	0.212346846354021	0.238825004243758	-0.29997167772692	0.00406313028967414	-0.187878949547349	0.580314023249099	-0.066602928554593	0.861504018801629
Cpa1	0	0	0	0	0	0	0	0	0	0	0	0.05	0	0	0	0	0	0	0	0	0.05	0	0	0	0	1	0	1	0.930121420937893	0.953201144875003	0	1	0.943906531357453	0.99996275947239	0	1
Cables1	2.8	2.17	2.41	5.14	3.8	4.18	2.89	3.08	2.79	4.54	5.17	5.28	2.97	2.92	2.93	2.9	3.06	2.39	3.17	3.2	2.31	3.13	3.04	2.62	-0.870622757908554	0.0000223207300564752	-0.594265891035035	0.00706236706055921	0.166289651075865	0.75612043108781	0.0768009750515365	0.997713016372777	0.0435841490783662	0.99996275947239	0.0523095055784547	0.958113976134667
Sgpp2	0.54	0.41	0.31	7.15	7.37	6.64	1.98	2.25	2.11	9.65	8.83	6.49	0.1	0.09	0.06	0.08	0.1	0.12	0.52	0.2	0.26	0.08	0.02	0	-4.11919529944769	6.11211693719744E-72	-1.77170026287991	1.06030786262339E-30	0.199205522233144	0.641573824225699	-0.249045059170786	0.997713016372777	1.68194631471322	0.543008937588413	-1.46014631890264	0.738561497316188
Nutf2	106.79	167.03	98.25	114.74	113.55	112.94	97.68	96.31	108.23	99.7	104.28	105.8	96.89	139.86	93.8	105.95	111.69	108.64	100.89	95.83	102.12	99.05	96.56	89.11	0.0791556184152614	0.87087979905401	-0.185980649557499	0.0196368795579347	-0.171606718265757	0.0147255114132066	0.0203664688806366	0.99791812871568	-0.137919127089637	0.851424845269609	-0.217489228258453	0.145020208594156
Det1	8.26	9.3	8.99	8.96	8.44	9.24	9.04	10.39	8.38	8.33	8.42	7.89	6.97	7.3	7.16	6.65	6.61	6.68	6.95	7.51	6.6	7.23	7.11	6.79	-0.0531292458530082	0.820115576524761	0.028642886023486	0.950106565135137	-0.156640628944691	0.648683946966327	0.0784722021205471	0.997713016372777	0.0406811686811716	0.99996275947239	0.0329628117627858	0.958871655817802
Zfp987	0.05	0.87	0	0.12	0.02	0	0	0.06	0.07	0	0.05	0	0.55	0.77	0.24	0.11	0	0	0.28	0.25	0.3	0.06	0.12	0.06	2.91227374957859	0.122810622237426	0.0116457859083783	0.999997988044132	-1.36393468332027	0.932324917916031	3.94782907441899	0.00410091142705628	2.99354275465928	0.402837297398351	0.992388173954738	0.945240849778004
Gskip	15.25	14.34	15.55	9.33	9.36	9.62	11.39	10.73	11.01	10.5	9.43	9.41	17.34	16.29	17.01	14.25	16.27	17.83	17.18	15.82	15.33	17.49	12.86	12.86	0.626969163753304	3.38704541950512E-09	0.215687623379685	0.21944069864967	0.0196873275164256	0.964468899557353	0.0669298704531267	0.997713016372777	-0.0119485172763477	0.99996275947239	-0.180543880715408	0.74634103200377
Mucl3	0	0	0	0	0.07	0	0	0	0	0.03	0	0	0	0	0	0.04	0	0.03	0.03	0	0.07	0	0	0	-1.87660068638082	0.798544562819542	-1.85206811814036	0.923695149896086	-0.934932756281779	0.953201144875003	-1.80735003647749	0.997713016372777	0.548231991686481	0.99996275947239	-1.88543323451889	0.958113976134667
Sgtb	15.6	13.26	17.2	15.88	16.3	16.39	13.29	14.34	13.31	19.06	13.69	12.98	25.4	20.5	23.79	23.75	24.27	22.32	24.84	22.29	19.62	27.1	22.41	21.89	-0.122607723769543	0.423868104315701	-0.258057630649999	0.0333034037975437	-0.118583563925259	0.832431329099697	-0.0129746908808955	0.99791812871568	-0.0863656979126584	0.99996275947239	0.00366987414710981	0.999126186114336
Dock8	0	0.03	0.03	0.01	0.02	0.02	0	0.02	0.02	0.06	0.03	0.01	0	0.02	0.02	0.01	0.03	0.02	0.01	0.02	0.03	0	0.03	0.03	0.469556630862454	0.882572215694816	-0.320481699343507	0.957096334704842	1.22814191241482	0.782978271030102	-0.535621314464791	0.997713016372777	-0.0364284732554758	0.99996275947239	-0.0210340173232045	0.999126186114336
Kmt5a	42.89	47.53	41.7	53.54	55.07	55.18	54.4	56.47	57.8	49.86	49.29	49.81	34.01	40.9	36.01	40.29	40.31	38.61	38.9	39.49	44.83	39.44	41.91	40.94	-0.356308345621962	5.70726612896701E-06	0.0301816107984536	0.915483462339958	-0.16977645051961	0.0307561071526781	-0.105419741651837	0.960295676262013	0.0314697325249028	0.99996275947239	0.0141532956809019	0.966249743976058
Sgk2	0	0	0	0	0	0.05	0	0	0	0.08	0	0	0	0	0	0	0	0	0	0	0	0.06	0	0	-0.972714990701864	0.882572215694816	-0.946923861081477	0.94414549410976	1.44848290063188	0.953201144875003	0	1	0	1	1.80458019863751	0.958113976134667
Upk1a	0.9	0.65	0.76	0.75	0.99	0.69	0.82	0.79	0.52	0.98	0.98	0.99	0.56	0.82	0.62	1.37	0.78	1.04	0.54	0.55	0.76	0.41	0.9	0.99	-0.117911800696342	0.890935949844285	-0.205067735244482	0.94414549410976	0.247834305349447	0.941650927442226	-0.673576563320432	0.913942007781744	-0.792424385313343	0.99996275947239	-0.499964389135059	0.852241959695083
Piezo1	0.68	1.87	0.78	1.84	2.02	2.06	1.32	1.63	1.74	1.94	3.36	4.12	0.31	0.89	0.34	0.38	0.29	0.27	0.45	0.52	0.58	0.43	0.58	0.66	-1.01918099963607	0.00290632752208001	-0.321401687798011	0.230595281309499	0.590198233951375	0.0822779305240133	0.768149290268405	0.587657318316593	0.706464239890916	0.692959807385737	0.720065626445658	0.351195773274433
Slc8a2	8.67	7.84	8.51	7.15	6.97	7.21	8.24	7.28	7.51	7.02	8.74	10.47	11.53	12.35	11.44	14.82	14	14.42	13.99	12.55	12.86	11.47	14.48	12.7	0.198029115503692	0.0846253583060229	0.108068745176685	0.657286873714928	0.272499209560274	0.31517131953493	-0.292982856774003	0.020486343884304	-0.146002929089142	0.99996275947239	-0.182317863970948	0.521196194107082
Trpv4	0.02	0.06	0	0	0.06	0.03	0.04	0.06	0.04	0	0.12	0.1	0	0.06	0.03	0	0.03	0.03	0.09	0	0.06	0	0.06	0.04	-0.0152352894306091	0.999380222335215	0.596231848882916	0.94414549410976	1.423754431679	0.833323401033174	0.633138113352988	0.997713016372777	1.28567524128779	0.99996275947239	1.29278113691629	0.933092094386185
Tada2b	13.73	11.45	13.28	11.44	10.41	10.12	11.48	11.72	11.8	9.41	8.97	8.69	14.29	12.83	12.81	13.89	14.09	13.29	14.72	14.99	13.48	15.34	12.09	11.43	0.218913204683725	0.0886305321872685	0.118831433534793	0.557051235073094	-0.273650426851522	0.0806581966617704	-0.0474049646214848	0.997713016372777	0.0548889562804259	0.99996275947239	-0.103220644959741	0.876069209795263
Acta2	0	0.03	0.07	0.07	0.2	0.07	0	0.03	0.03	0	0.8	1.66	0	0.07	0.03	0.07	0.21	0	0.14	0	0.07	0	0.41	0.28	-1.60245242160192	0.569523265953138	-1.57172599821671	0.792654169682194	3.31603422984918	0.119183032697722	-1.26428417303576	0.997713016372777	-0.755402560962026	0.99996275947239	1.83084874846771	0.738552440291628
Trpc5os	0	0	0	0	0.02	0	0	0.02	0	0	0.11	0	0.02	0.11	0.12	0	0.13	0.04	0.21	0.02	0.71	0	0.11	0.02	-0.972714990701865	0.882572215694816	0.0148590190769449	0.999997988044132	0.852176510512482	0.953201144875003	0.529813197913267	0.997713016372777	2.83135482185752	0.783281872315434	-0.769867844865789	0.958113976134667
Tmem169	7.33	5.84	7.41	2.71	2.19	2.69	2.28	2.25	2.68	2.95	2.91	2.39	16.09	10.67	12.95	16.01	15.48	15.36	15.36	14.49	10.73	17.88	10.07	11.04	1.38676860889169	2.83975068383376E-14	-0.0901744538977057	0.93295136202518	0.0644018176439141	0.953201144875003	-0.237780039168847	0.677459826280218	-0.216577492222491	0.99996275947239	-0.285289676196918	0.624769552864374
Rac2	0	0.02	0	0.02	0.02	0.04	0	0	0	0.02	0	0.02	0.02	0.02	0	0	0	0	0.02	0.02	0	0	0	0.02	-1.9058548226327	0.582419876180464	-2.84129434891909	0.664594780830157	-1.0263925192397	0.941650927442226	1.91416056228282	0.997713016372777	1.85988548245032	0.99996275947239	0.93412425008808	0.958113976134667
LOC102637806	1.28	0.66	1.05	1.36	0.85	1.23	1.19	0.75	1.09	0.78	0.77	0.59	0.42	0.63	0.69	0.4	0.41	0.34	0.54	0.21	0.33	0.53	0.54	0.62	-0.245161493299786	0.794693652462412	-0.193246044242872	0.94414549410976	-0.715263440147649	0.62412179535452	0.60829735995494	0.997713016372777	-0.105458025772843	0.99996275947239	0.530975095908793	0.904157558157136
Trib3	0.66	0.96	0.82	14.09	10.99	15.61	6.27	9.36	13.49	9.77	6.3	7.87	0.55	0.89	0.51	0.87	0.81	0.61	0.81	0.9	1.85	0.79	0.95	0.69	-4.09915688331172	8.3864565885372E-62	-0.493284415481512	0.466789198535478	-0.796813603300767	0.00312641340904361	-0.238688643991519	0.997713016372777	0.624557791383583	0.99996275947239	0.0593035762569492	0.978129738101875
Adamts3	0.39	0.23	0.35	5.33	5.41	5.64	1.31	1.78	2.36	9.36	5.51	4.87	0.49	0.5	0.65	0.44	0.52	0.5	0.99	0.72	0.48	0.67	0.61	0.57	-4.04527816299171	1.03821247619175E-104	-1.61734976488908	7.28207475457917E-20	0.27524918382288	0.608704457119924	0.0222324469545441	0.99791812871568	0.391410802957931	0.99996275947239	0.299351818114078	0.753130202325202
Frem3	0	0	0	0.08	0.04	0.13	0	0	0.02	0.05	0.08	0.09	0	0	0	0	0	0.01	0	0	0	0	0	0	-5.56684589970853	0.00122230365360637	-3.69524438503283	0.0614121610362291	-0.206178686896489	0.953201144875003	-0.911231064911592	0.997713016372777	-0.979646820285036	0.99996275947239	-0.989429101554409	0.958113976134667
Rnf19a	18.04	14.5	16.22	15.57	16.35	14.81	14.05	14.55	13.69	16.06	16.81	17.1	21.41	20.07	20.79	21.73	22.54	21.92	21.57	21.13	18.88	22.18	20.24	20.69	0.0146272315527158	0.927948212414224	-0.155759269335869	0.24557964817129	0.0644403286602556	0.822161158922542	-0.0881647176768952	0.956156097564229	-0.114820146088244	0.99996275947239	-0.0858318290451387	0.796121894533994
March5	81.99	81.62	84.74	73.76	80.62	79.15	77.97	79.2	75.31	72.45	68.05	68.83	82.47	81.27	81.87	76.61	84.66	79.88	84.13	86.67	80.41	78.63	75.72	69.58	0.0585850973005893	0.517031325935395	-0.034363435306746	0.902909321635017	-0.160853030294614	0.172078602347206	0.00721304054800469	0.99791812871568	0.00997894478381322	0.99996275947239	-0.131772433170407	0.562927889206439
Taok2	54.56	46.8	47.84	29.56	31.04	31.72	37.98	34.08	35.1	29.94	29.96	30.91	48.62	45.47	50.44	47.13	44.67	43.39	46.69	48.62	42.95	49.65	45.3	45.83	0.578440825888223	1.7334653156864E-15	0.174340125146267	0.0339408347131811	-0.055836535139628	0.730779278685729	0.0793035520490586	0.978948216971889	0.0227217840339722	0.99996275947239	0.0118170029627639	0.974333785001009
Gns	31.51	31.12	29.42	29.33	29.56	30.41	26.7	30.08	27.36	30.24	32.6	32.03	27.65	26.14	27.44	27.28	29.21	26.08	26.75	28.55	29.92	25.97	30.48	28.92	-0.0032239020404152	0.988892615368091	-0.0967433729478451	0.507921019786652	0.0547404371370268	0.795677531269231	-0.0237340836050079	0.997713016372777	0.0335416932874164	0.99996275947239	0.0294896913178338	0.958113976134667
Lama1	8.47	8.98	9.16	16.35	15.33	16.06	15.31	18.82	15.68	19.21	13.82	15.51	6.71	9.04	9.61	8.19	7.45	7.86	9.05	8.4	26.32	7.74	12.59	11.31	-0.887471441525061	1.23119177578888E-36	0.0551965341068823	0.839340507682747	-0.00599719192717814	0.998165269753362	0.104934023918463	0.997713016372777	0.881157342310903	0.99996275947239	0.409010325503346	0.197114326143293
Radil	0.88	1.11	1.23	1.08	1.31	0.87	1.5	0.81	1.04	1.09	1.87	2.04	1.34	1.18	1.43	1.58	1.37	1.33	1.34	1.2	1.14	1.16	2	1.4	-0.0595716959595893	0.89593679923561	0.033045775419728	0.980332108080954	0.586086580342436	0.361015595231893	-0.0961110598614844	0.997713016372777	-0.224860147878653	0.99996275947239	0.0849116679006895	0.958113976134667
Spata32	0	0.07	0	0	0	0	0	0	0	0	0	0	0.15	0	0	0.07	0	0	0	0	0	0	0	0	0.950838360940624	0.882572215694816	0	1	0	1	0.939902748983052	0.997713016372777	-0.979646820285036	0.99996275947239	-0.989429101554409	0.958113976134667
Pld5	0.31	0.31	0.54	0.28	0.21	0.23	0.14	0.08	0.1	0.18	0.19	0.14	1.15	0.58	1.23	0.81	0.97	0.6	1.31	1.01	0.35	1.01	0.36	0.31	0.621293299343645	0.324420560462546	-0.511872609650158	0.768889030590581	0.0258967719326156	0.998165269753362	0.391078894122894	0.915177730218929	0.164821569593595	0.99996275947239	-0.314882060445118	0.879536272186875
Caly	1.71	1.85	2.51	2	1.95	1.55	0.68	0.54	1.12	0.71	0.79	0.34	5.22	3.86	5.2	6.82	7.81	8.09	5.12	5.46	4.1	5.83	4.36	4.11	0.049341931086905	0.947400613894568	-1.09924350717094	0.191959694218815	-1.61929146591101	0.0779390979546423	-0.671215520062284	0.130878475214167	-0.659123535061273	0.357819328423707	-0.682017881961722	0.202240355133951
Ttc25	0.37	0.43	0.53	0.68	0.88	0.65	0.63	1.03	0.74	0.87	0.95	0.89	0.72	0.26	0.56	0.49	0.44	0.53	0.61	0.35	0.55	0.76	0.87	0.75	-0.74360914969419	0.179691782534883	0.0539583574516392	0.972282684002266	0.399440680893871	0.718390248152479	0.0215684548897542	0.99791812871568	-0.0469652257667092	0.99996275947239	0.590416472969667	0.640156648029582
Prkcq	0.59	0.46	0.51	1.19	0.74	1.06	0.75	1.02	0.69	0.88	1.03	0.78	0.83	0.58	0.41	0.9	0.76	0.53	0.56	0.75	0.73	0.57	0.52	0.79	-0.980928829800464	0.01627328637672	-0.292334258542791	0.765811996703919	-0.174254020295503	0.938596046745791	-0.270388393626597	0.997713016372777	-0.114859406994131	0.99996275947239	-0.245123288337227	0.933390233474547
Taf5	7.89	8.65	8.76	8.7	10.31	8.36	8.29	10.45	9.95	8.38	9.1	8.6	7.48	8.1	8.05	7.64	8.21	7.41	8.05	8.54	9.27	7.97	7.63	8.92	-0.160006298318653	0.33615685270496	0.0568141574357518	0.923695149896086	-0.101789461135142	0.825637984580248	0.0233519711706012	0.99791812871568	0.1416540157699	0.99996275947239	0.0574022674276798	0.958113976134667
Ecel1	2.74	1.09	1.67	29.17	26.78	28.7	11.95	9.59	14.08	15.46	18.56	16.44	4.02	3.47	2.98	4.03	4.11	3.59	5.98	4.89	8.14	2.84	18.02	16.22	-3.99850592065713	4.92776716465185E-28	-1.26078441347588	5.75069643738107E-29	-0.781861994848393	8.87792399706122E-14	-0.171526385815006	0.997713016372777	0.681495846180854	0.124512337911308	1.64060243509461	0.302710785907439
Tmem132c	0.75	0.52	0.49	8.99	9.27	8.84	2.28	4.38	4.84	16.84	18.43	21.23	0.43	0.68	0.36	0.88	0.73	0.75	0.51	0.65	1.47	0.68	3.64	2.85	-3.99610774226697	6.67248958856675E-125	-1.24698608403777	0.00172028829694182	1.02712756897677	1.1173541132034E-20	-0.684726237941671	0.38998955246868	0.135088280458994	0.99996275947239	1.57693354376865	0.0446624300567588
Cntrl	14.12	14.23	13.24	14.92	14.55	14.24	16.23	16.95	14.81	13.9	13.12	14.11	8.21	11.29	10.63	9.86	8.77	9.89	8.68	10.09	12.47	10.21	13.94	14.95	-0.115012942768041	0.183916707987481	0.112232347167892	0.432161557964146	-0.126601662241195	0.365486533088437	0.0813300073637353	0.997713016372777	0.113350815687046	0.99996275947239	0.409618088818259	0.114587018899255
Vpreb3	0	0	0	0	0	0	0.13	0	0	0	0	0.17	0	0	0	0	0	0	0.19	0	0	0.12	0	0.2	0	1	0.976629490561012	0.94414549410976	0.930121420937893	0.953201144875003	0	1	0.943906531357453	0.99996275947239	1.83408782225701	0.958113976134667
Mpp6	18.88	19.1	19.03	26.34	28.39	25.68	32.68	31.76	32.79	26.18	31.5	29.93	12.28	15.02	13.61	15.69	16.6	16.09	13.63	13.98	19.39	15.48	19.2	19.42	-0.547797255534419	5.43107065531315E-09	0.249059534257612	0.0197965582740936	0.076169226237346	0.839149452875366	-0.243134324923562	0.397694796958459	-0.0449593656055272	0.99996275947239	0.137955110413918	0.769022867012723
Rrp15	26.71	36.19	23.61	35.08	37.33	35.62	30.37	37.34	32.42	35.13	36.53	35.47	19.93	20.39	19.88	20.31	22.63	22.7	21.17	22.71	24.73	22	25.61	22.1	-0.365040535111746	0.0407842929544661	-0.119823700324197	0.64463436792791	-0.0429624306359734	0.941650927442226	-0.123304007010854	0.997713016372777	0.0523034670736299	0.99996275947239	0.0599453598462499	0.958113976134667
Pou3f4	24.65	34.65	29.2	18.64	19.34	17.7	19.29	17.2	19.03	15.12	10.21	10.18	22.74	33.84	27.43	27.88	27.55	26.39	21.13	21.02	23.28	26.5	28.87	27.91	0.622283103446277	5.89357779677476E-07	-0.0153697879074759	0.951998416471957	-0.68079027003335	0.000357261369766188	0.0385191900751189	0.997713016372777	-0.334095815534554	0.00329759575082299	0.00772489635023488	0.985490382060467
Tuba4a	0.51	1.24	0.55	1.52	1.94	1.46	1.01	1.1	1.72	2.42	3.25	2.9	0.47	0.72	0.67	0.72	0.68	0.67	0.64	0.46	1.35	0.64	0.84	0.81	-1.13151059864192	0.0189596901610839	-0.344398309796106	0.691601610535717	0.769232522117449	0.0759333670117009	-0.238068044404897	0.997713016372777	0.134216545929808	0.99996275947239	0.0784880283084642	0.967815727680854
Kif1b	61.45	50.23	59.66	34.5	35.5	36.95	43.76	41.16	38.41	37.38	30.34	32.94	64.86	69.44	80.72	71.46	68.52	67.76	72.27	69.45	60.26	65.26	59.21	59.77	0.604383618613985	1.00992613692251E-12	0.170003617193342	0.032018723749107	-0.121017738785903	0.49657820802213	0.0458214006420027	0.997713016372777	-0.0562010925647799	0.99996275947239	-0.185059208053201	0.185664079667607
Fxr1	78.18	81.22	75.85	117.07	113.43	110.4	100.16	110.88	109.55	113.94	123.81	129.31	68.69	69.81	66.16	68.07	68.16	72.91	62.89	68.79	79.88	71.69	86.88	93.88	-0.553816386721479	1.50931853116635E-19	-0.0924402696292922	0.413231121144518	0.0759312357954775	0.622022916571624	-0.0271278126046328	0.997713016372777	-0.00178443247779242	0.99996275947239	0.243794343437611	0.269152844168897
Btf3	632.29	668.52	609.21	708.37	717.93	716.28	693.35	731.49	665.47	747.92	756.9	766.52	589.89	541.87	539.3	587.54	638.97	582.46	558.48	544.66	592.57	634.99	584.19	613.68	-0.209285919895114	0.000545199448373929	-0.0462259508372897	0.765811996703919	0.054949593797869	0.519531430777434	-0.110169565435407	0.776909054411949	-0.102966123666418	0.99996275947239	-0.0115401976924652	0.973826068478543
P2rx3	0.85	1.2	0.81	14.84	12.55	14.85	6	9.13	11.85	14.62	17.38	19.54	0.95	1.69	0.98	1.24	1.32	1.72	0.93	0.91	3.59	1.17	4.09	3.41	-3.94473848891117	7.94307941486871E-138	-0.637675729885305	0.196243839934998	0.258170852186308	0.193606340352392	-0.24849905395562	0.997713016372777	0.394103202815347	0.99996275947239	1.02148539331966	0.170260728385089
Lman2	48.88	49.86	49.02	43.04	44.46	46.74	44.13	43.71	44.47	45.43	45.94	46.38	40.72	40.04	41.36	39.75	40.25	42.56	39.83	41.7	43.25	42.42	39.87	37.62	0.0916846892658064	0.239162027654318	-0.0321820485902627	0.900664104729753	0.00468458491549034	0.990199987741808	-0.00513873289347196	0.99791812871568	0.0140333002424912	0.99996275947239	-0.0491277476388694	0.937593521182997
Zfp358	51.47	74.09	51.7	51.82	51.87	51.81	49.27	40.43	48.37	46.79	43.87	42.58	54.04	67.69	53.36	61.22	58.16	53.69	58.63	53.48	51.54	51.09	46.93	47.56	0.143442939529502	0.433679541031785	-0.181886316534576	0.133657340353159	-0.252369882202148	0.00867434512776332	0.0168645315197952	0.99791812871568	-0.0913034072510841	0.99996275947239	-0.271342394791088	0.103885695216349
Lrch1	2.71	2.39	2.32	2.61	2.63	2.69	2.1	2.32	2.5	2.43	2.84	2.66	2.82	3.04	2.97	3.26	2.89	3.2	2.85	3.03	3.2	3.25	2.85	3.3	-0.12912192473555	0.591274129545729	-0.201401692836975	0.577238645724631	-0.0318262563381955	0.958941037503575	-0.079713495550667	0.997713016372777	-0.0570746476548839	0.99996275947239	-0.0116403982121284	0.995129644921777
Msantd4	52.78	48.27	51.48	42.2	42.78	41.86	45.1	43.58	41.64	44.68	35.77	35.21	59.16	54.44	57.9	56.66	62.18	57.18	57.14	55.52	54.65	60.57	49.62	50.65	0.219656521723637	0.00304586151848926	0.0279028615485659	0.931912503992313	-0.16503174411052	0.43295559646603	-0.0371098280724137	0.997713016372777	-0.0843855451253676	0.99996275947239	-0.148627600157564	0.628370257383994
Palm	66.23	63.22	72.12	56.03	59.16	58.5	61.47	53.23	59.67	55.53	63.02	55.83	69.61	72.52	71.95	78.55	78.77	74.94	75.11	77.21	79.54	72.67	71.07	68.12	0.168775408235738	0.0523186949424867	-0.0053988413635688	0.990239374859508	-0.0264701895177988	0.953201144875003	-0.117826770037553	0.603486413532524	-0.0149330556084501	0.99996275947239	-0.15216293661055	0.336021614391906
Nog	0.49	0.56	0.66	7.76	8.37	8.29	1.62	1.83	1.84	9.84	8.19	6.47	0.82	1.79	0.98	0.9	1.67	0.89	0.91	1.12	2.18	0.74	1.59	1.36	-3.88001458329455	6.26305766305566E-44	-2.21800710285313	2.44060589686861E-25	-0.0262046756326463	0.974060282187534	0.0548038166035964	0.99791812871568	0.271332332211391	0.99996275947239	0.0678469105288583	0.974512613870989
Mre11a	8.63	10.04	8.7	12.88	12.46	13.42	11.39	13.5	13.29	11.6	12.47	11.74	5.67	7.06	6.11	6.99	6.66	6.93	5.71	5.73	7.64	6.44	8.36	7.65	-0.554194570953952	1.23730945467318E-08	-0.0338728633060391	0.941767283733208	-0.14616303576474	0.289729869851368	-0.126212922265117	0.977319534238803	-0.126325566950008	0.99996275947239	0.10854347131838	0.844215767754851
Asl	9.38	10.37	9.42	10.26	10.24	11.39	10.14	10.32	10.6	12.15	14.76	15.46	12.11	11	10.95	11.23	11.29	10.89	11.58	11.52	13.23	10.79	10.44	11.22	-0.155555196427062	0.412905296668869	-0.020853245905962	0.965366047945369	0.389618713523561	0.0848627418283963	0.0359846719160191	0.997713016372777	0.118212253063953	0.99996275947239	-0.0620987760605208	0.958113976134667
Bmp6	0.57	1.08	0.81	11.89	11.06	11.51	2.6	3.74	4.76	20.22	14.86	11.59	0.41	0.24	0.47	0.25	0.49	0.63	0.51	0.33	0.52	0.4	0.94	0.78	-3.8551011104791	5.86235197122603E-86	-1.6454087183892	2.8194103845228E-22	0.405965526200513	0.196234149235392	-0.286792250704983	0.997713016372777	-0.0284192187953667	0.99996275947239	0.610209233493752	0.738326144044208
Alpk2	0	0	0	0	0	0	0	0	0.01	0	0	0	0	0.01	0	0	0	0	0.01	0	0	0	0	0	0	1	0.976629490561012	0.94414549410976	0	1	1.0123222867309	0.997713016372777	0.943906531357453	0.99996275947239	0	1
Tssc4	44.38	41.72	45.56	29.14	36.44	35.05	38.62	32.27	35.72	32.29	33.26	30.54	38.28	38.21	33.63	35.56	34.85	34.87	39.21	36.23	36.81	34.84	31.55	33.5	0.376774296687327	0.00169304768030906	0.0943039416367294	0.759092248188252	-0.105830261935074	0.773636415898413	0.0814983647288034	0.997713016372777	0.0938299172517696	0.99996275947239	-0.103078464084873	0.809065523420409
Nt5c3b	35.01	31.39	34.86	62.98	58.51	61.09	39.21	36.36	40.62	60.23	58.93	50.15	32.55	28.73	27.53	31.91	29.34	29.61	29.85	31.9	33.91	37.43	31.13	30.28	-0.90138288311015	1.5123618153773E-22	-0.651994982517958	1.82095708657142E-13	-0.143586251064888	0.486393577854031	-0.0386926576824114	0.997713016372777	0.0635142815506567	0.99996275947239	0.0850904808551508	0.903208729988141
Slc12a8	0.11	0.14	0.24	0.14	0.25	0.06	0.25	0.18	0.29	0.19	0.19	0.3	0.14	0.19	0.11	0.1	0.07	0.14	0.1	0.17	0.22	0.11	0.25	0.2	-0.0151735537341059	0.999380222335215	0.729167835732685	0.738042747898016	0.581626251876413	0.879907645052054	0.289181770677132	0.997713016372777	0.599559546088155	0.99996275947239	0.598001264353747	0.936221425649382
Pars2	7.26	7.94	7.46	9.43	8.26	8.37	8.75	9.41	8.95	8.85	8.52	8.66	5.13	4.75	3.84	5.22	5.4	5.4	4.51	4.47	5.29	5.68	7.42	6.54	-0.256787750068535	0.107540090492175	0.0340855323888045	0.94414549410976	-0.025632611784772	0.958200616758871	-0.193862325032973	0.958023744605873	-0.131919162504805	0.99996275947239	0.248469301008015	0.603303237070865
Tmem241	0.96	1.02	1.14	0.96	1.15	1.47	1.01	0.92	1.24	1.11	1.51	1.47	1.17	1.05	1.21	1.08	0.97	1.26	1.21	1.2	1.4	1.06	1.33	1.37	-0.0483566942891993	0.916520950128651	0.0106072321045937	0.999997988044132	0.364919841832492	0.606346622099946	0.0666901095617919	0.997713016372777	0.159012622682239	0.99996275947239	0.214750425736015	0.891967118165397
Hsf3	0	0.03	0	0	0	0.02	0	0	0	0	0	0	0	0	0	0	0	0.03	0	0	0	0	0	0.04	-0.010933120688877	0.999380222335215	-0.946923861081477	0.94414549410976	-0.993431930704596	0.953201144875003	-0.911231064911592	0.997713016372777	-0.979646820285036	0.99996275947239	0.899945098416863	0.958113976134667
Irf3	16.15	12.87	14.4	10.83	10.42	10.84	13.1	11.82	12.02	13.26	12.29	10.84	11.9	11.43	9.98	10.65	10.52	11.26	10.79	11.24	11.79	10.42	12.02	12.94	0.382959704865271	0.00597824782186294	0.194463851749656	0.400831531729483	0.183612115438612	0.560157984058507	0.0276575496777909	0.99791812871568	0.0277797122868838	0.99996275947239	0.124906727498567	0.843848618221089
Flnb	4.56	5.22	4.85	7.16	7.36	7.52	7.09	7.52	8.09	8.43	10.89	12.85	3.04	4.06	3.6	3.7	2.94	3.38	2.76	3.62	6.11	3.33	6.64	5.79	-0.638129158152027	4.38387897426978E-12	0.0310489258470241	0.94414549410976	0.512090010656114	0.00553304934191694	0.0944382660812856	0.997713016372777	0.30401762146013	0.99996275947239	0.633918785114231	0.130063379354444
Pla2g2d	0.53	0.83	1.13	0.6	0.36	0.51	0.64	0.22	0.41	0.33	0.42	0.37	0.98	0.79	0.78	1.12	0.98	0.77	0.85	0.68	0.74	0.77	1.19	0.97	0.713046792785673	0.258163615362	-0.247930640642146	0.932125099574284	-0.436672019316637	0.843887751565471	-0.169516300234941	0.997713016372777	-0.353362407597863	0.99996275947239	0.00727995645483747	0.999126186114336
Exoc1	19.35	18.41	18.87	13.35	13.98	13.98	14.96	13.35	15.8	13.8	13.1	14.02	18.07	18.79	18.29	18.8	19.31	18.37	19.53	19.05	17.76	18.37	16.2	16.73	0.400353105318311	7.12876637629828E-06	0.0829488067255445	0.755584256822788	-0.0388679752634124	0.94202617209213	-0.0226246302721868	0.997713016372777	-0.0101378357297759	0.99996275947239	-0.140455232313565	0.630479908936332
Vrk1	18.47	20.56	18.98	24.76	23.74	24.03	24.44	26.55	25.65	21.49	22.1	23.71	13.67	14.05	13.79	15.08	14.38	13.55	11.85	13.15	18.81	13.82	18.17	16.81	-0.352920265727109	0.0000216660991623931	0.0653723345500397	0.735558234520264	-0.144121817850532	0.266018820741308	-0.0534167225276899	0.997713016372777	0.0146169311430418	0.99996275947239	0.16099043325388	0.676789050113815
Styxl1	0.09	0.21	0.13	0.13	0.08	0.32	0.2	0.05	0.18	0.08	0.28	0.12	0	0.32	0.17	0.09	0.23	0.17	0.35	0.08	0.16	0.33	0.09	0.04	-0.0123524346075285	0.999380222335215	0.154331556886728	0.973015127415993	0.120051563234268	0.984517862081687	0.0525049428760085	0.99791812871568	0.168631680473271	0.99996275947239	0.316431193525912	0.958113976134667
Smarcd3	15.5	17.63	17.4	11.65	11.9	12.17	14.56	13.25	19.7	11.06	10.37	10.05	10.89	10.28	12.36	13.5	14.08	13.72	11.51	13.47	16.83	12.59	12.94	12.43	0.465937365721353	0.000487237686037423	0.417593545763106	0.0337913329082792	-0.189232865806019	0.522899343323553	-0.283033644375295	0.362269915038083	0.0261960642170983	0.99996275947239	-0.12953866630407	0.792948531938906
Banf1	144.63	165.66	152.85	217.63	214.85	205.97	197.33	213.61	247.12	197.3	204.91	206.48	85.47	91.78	77.42	90.95	96.68	92.37	90.24	81.41	115.09	93.99	104.73	86.1	-0.499785201924627	1.89969604020153E-10	0.0488469945028119	0.875858123968399	-0.0872098737181658	0.526019249451863	-0.133394654128627	0.863611783056061	0.02112015602396	0.99996275947239	-0.00665768293527479	0.997933523255895
Anks4b	0.32	0.07	0.35	0	0	0	0	0	0.03	0	0	0	0.96	1.2	0.99	0.46	0.36	0.47	0.78	0.98	0.14	0.52	0.04	0.26	5.24018476861257	0.00490221031440717	0.976629490561012	0.94414549410976	0	1	1.29106621424962	0.0900724020509621	0.556082287690122	0.99996275947239	-0.679937566359587	0.864642544967877
Txlna	43.5	42.09	42.5	32.56	33.31	33.72	38.73	38.41	40.27	30.21	32.06	31.55	37.29	35.6	36.6	38.34	36.5	35.91	36.49	40.27	39.17	37.22	36.08	35.73	0.326683999895958	6.82411488664504E-08	0.229678637626227	0.000989799683872454	-0.113326056707268	0.255482546786459	-0.0136186645785719	0.99791812871568	0.0552104917337448	0.99996275947239	-0.04235803820269	0.939328294852813
Smndc1	33.71	35.3	34.57	35.24	33.74	34.5	33.93	31.92	35.79	32.75	30.85	31.2	35.75	33.37	34.04	38.27	32.81	35.11	34.59	34.81	35.24	32.62	33.58	32.43	-0.0570952301428518	0.636231456155552	-0.0399471336327677	0.915483462339958	-0.172621137139358	0.182973108129912	-0.0427152716130441	0.997713016372777	-0.0343980915888112	0.99996275947239	-0.125342297963234	0.674311386232473
Ptges3	153.07	170.62	156.93	192.96	188.6	188.26	181.73	182.64	216.09	180.04	189.45	183.28	144.8	157.93	132.26	153.21	151.86	157.68	145.26	151.28	170.06	139.48	151.9	156.89	-0.291147578826047	0.000014806290866987	0.0157337450921231	0.94414549410976	-0.0757742195558118	0.398014177708617	-0.0883146815660008	0.995091723081554	0.00012311674815137	0.99996275947239	-0.0677961261503836	0.831765486626743
Mcm10	13.05	15.48	14.37	20.97	19.9	20.48	20.51	22.05	22.36	18.13	21.22	21.08	5.02	8.17	5.86	7.37	7.54	7.26	5.7	6.8	11.62	6.47	10.81	10.96	-0.559526467362023	1.07814703675248E-08	0.0720119379038886	0.734769649672662	-0.0531731488762815	0.905155050504074	-0.220845590593571	0.89983254024878	0.11538000987066	0.99996275947239	0.332199326891138	0.516022986037601
Slc25a11	53.94	53.83	56.23	59.51	56.05	54.16	52.02	52.06	54.56	60.98	66.38	62.44	57.76	45.91	55.93	56.44	60.58	58.93	61.19	58.33	54.1	58.33	50.89	48.7	-0.101758874155254	0.290832790541998	-0.110398980141353	0.411038482672681	0.126234535230448	0.368026741601418	-0.141311071063534	0.835192781354875	-0.0309568664090199	0.99996275947239	-0.16775198043573	0.528562799179037
Gmps	35.35	36.3	33.97	34.16	33.38	32.52	35.3	35.91	37.31	32.59	35.58	39.59	30.14	32.39	32.88	31.98	33.11	29.85	29.27	30.83	32.76	29.27	32.71	31.72	0.0516390077911412	0.605000092831053	0.0886706930671986	0.424753211677047	0.0567774278798286	0.854828706132581	0.0297757261685613	0.997713016372777	-0.0363407484588399	0.99996275947239	-0.0398696593323287	0.958113976134667
A930007A09Rik	1.11	1.24	1.43	0.84	0.96	0.69	1.02	0.93	0.84	0.84	0.87	0.92	1.02	0.89	1.17	1.07	1.14	0.99	1.27	1.13	1.11	1.18	1.4	1.08	0.554042448059603	0.0911338717879136	0.148836465970331	0.915483462339958	0.0410156434938656	0.974512812977395	-0.0532020533955136	0.99791812871568	0.121946787390627	0.99996275947239	0.178586694739665	0.909592964261135
Aldh1a2	2.47	0.68	1.25	20.31	20.63	20.36	4.68	4.23	16.76	8.04	38.88	38.49	0.91	0.79	0.45	2.98	2.3	2.05	3.1	3.02	2.21	1.8	7.08	5.68	-3.84910317264887	5.70079582869212E-14	-1.26902615439006	0.236838178241979	0.444606404417227	0.88147567863302	-1.76497955567984	0.000015992408977355	0.174402638610141	0.99996275947239	0.966872339978062	0.268766100815483
Wdr55	22.04	25.74	22.06	21.11	22.46	22.45	22.96	23.49	20.64	22.81	24.56	22.99	19.23	17.35	16.12	17.72	18.16	17.46	18.14	19.72	18.52	20.58	19.26	18.21	0.0364688997793746	0.877549790772553	0.012721104032938	0.977433691419009	0.0609260799890759	0.913753017318675	-0.0160893614271295	0.99791812871568	0.0684254751847013	0.99996275947239	0.0988068522490202	0.867954836310051
Tmbim6	111.2	111.21	106.48	100.38	105.7	103.57	107.38	99.07	99.44	109.15	111.8	111.75	89.28	86.71	83.5	88.26	89.81	90.72	90.61	90.2	96.52	88.22	90.65	92.77	0.0379884609160978	0.678131944185803	-0.0298437380706717	0.90866507037498	0.0710575580839495	0.502521709834915	-0.0508483106982877	0.997713016372777	0.0335942094340105	0.99996275947239	-0.00440834453590845	0.997244356362433
Ccdc125	0.28	0.33	0.18	0.3	0.4	0.43	0.4	0.26	0.4	0.26	0.47	0.38	0.19	0.12	0.14	0.13	0.13	0.18	0.15	0.26	0.14	0.23	0.15	0.13	-0.654457834939843	0.396378686536584	-0.208157325426588	0.94414549410976	-0.1528037727151	0.953201144875003	0.130945405210013	0.99791812871568	0.290610458970991	0.99996275947239	0.272048506400158	0.958113976134667
Mettl7a1	4.23	4.28	3.43	4.97	3.89	4.56	3.62	3.6	3.71	4.78	4.65	4.28	2.83	3.58	2.72	4.36	3.45	3.93	3.31	2.9	3.6	3.07	4.16	4.13	-0.200616358439488	0.504318932571734	-0.298424853114004	0.466789198535478	-0.00808374995960713	0.998165269753362	-0.370283887956753	0.72000429493837	-0.256836192467132	0.99996275947239	-0.0635738399140913	0.958113976134667
Lrfn1	11.67	10.4	11.65	9.31	10.19	9.11	11.43	12.11	10.78	8.64	9.47	8.07	14.44	10.91	15.85	14.65	13.87	12.46	15.86	13.5	12.62	13.48	11.6	11.03	0.25065763381338	0.0507437158184341	0.2371799915092	0.177449248438317	-0.095431405292578	0.815408387257264	-0.0177676074829341	0.99791812871568	-0.012564188037133	0.99996275947239	-0.218952268255476	0.522196722140329
Gm5148	48.3	30.15	41.23	51.67	64.89	33.09	74.15	65.06	14.69	25.05	29.92	41.35	26.34	18.49	24.68	15.22	18.15	15.39	11.34	16.79	15.19	22.9	18.03	18.38	-0.366812215443614	0.443822709392186	0.0304527030588015	0.999997988044132	-0.668604506413444	0.0646071630611839	0.515760156141023	0.0426413929993139	-0.184250610296538	0.99996275947239	0.257545612412933	0.576498808902028
Ppp1ca	351.59	383.96	349.22	314.39	313.55	303.56	351.77	320.46	379.96	311.26	358.08	332.09	317.3	317.77	298.9	323.49	313.09	327.08	319.49	343.04	340.56	331.26	320.89	317.49	0.17517567094005	0.0105032867084991	0.165010158002021	0.0513925728434527	0.073060666933794	0.652841364733984	-0.0436547353077836	0.997713016372777	0.0466040862579734	0.99996275947239	-0.015876793631777	0.958113976134667
Cuedc1	17.1	16.15	14.9	22.81	23.63	24.22	19.94	22.15	21.75	21.89	24.82	22.28	17.04	18.44	18.24	19.45	20.67	20.32	19.03	19.99	21.64	19.52	19.9	19.79	-0.599595284205477	2.83047213576152E-11	-0.155680258674327	0.229272751977623	-0.0711321407329832	0.805264621207334	-0.17046141820825	0.509155678066053	-0.00720650746686575	0.99996275947239	-0.048479072006899	0.949657896006895
Pcid2	21.79	32.25	24.74	28.89	28.44	29.84	25.98	23.83	25.26	21.88	23.72	24.83	20.64	29.98	20.06	22.96	21.4	22.03	19.7	21.88	21.81	20.76	23.74	19.83	-0.157337955272574	0.400930624898715	-0.223498882816705	0.0213037461716657	-0.317823866543798	0.00148653847631442	0.114569857188907	0.997713016372777	-0.0720340327691651	0.99996275947239	-0.0512990931680795	0.958113976134667
Marveld1	8.15	8.27	10.17	10.52	10.31	9.52	10.67	11.93	9.41	12.5	10.24	8.5	4.61	5.08	5.59	4.8	4.56	4.72	4.26	4.05	5.27	5.47	5.9	6.4	-0.236646192065135	0.127913441425676	0.0653703932103779	0.899697975388973	0.0104708586486966	0.995605179450569	0.117966007674724	0.997713016372777	-0.0627594286856672	0.99996275947239	0.31566954092153	0.342702291404874
Was	0	0.03	0	0	0	0.03	0.03	0	0	0	0	0	0	0	0	0	0	0	0.03	0.04	0.03	0	0.03	0	-0.010933120688877	0.999380222335215	0.0148587954908959	0.999997988044132	-0.993431930704596	0.953201144875003	0	1	2.42506494820257	0.99996275947239	0.93412425008808	0.958113976134667
Angel1	7.98	8.15	7.36	8.56	9.1	8.85	10.6	8.98	8.08	9.19	9.83	10.19	9.56	10.08	8.6	9.81	9.58	8.63	9.31	9.76	10.32	8.62	11.91	12.69	-0.221507371004945	0.0712779885226481	0.0493376327907196	0.929400914301873	0.105667224720672	0.712564139883716	0.00938529286099409	0.99791812871568	0.0569774027267979	0.99996275947239	0.225616545901488	0.617243334415438
Rbm38	29.24	30.91	32.04	29.33	30.58	28.58	34.57	36.09	40.57	25.53	30.46	30.65	22.37	20.61	19.75	24.21	23	20.31	26.21	24.45	26.88	22.71	21.44	18.2	0.0143736428901321	0.9204722394512	0.319144168155732	0.00507939587249948	-0.0599016089773922	0.914276115414268	-0.108115245530057	0.997713016372777	0.186468523303228	0.99996275947239	-0.138011089187169	0.78973546809998
Cdon	5.68	5.96	5.88	80.86	75.27	81.3	33.39	56.44	40.68	94.75	43.64	34.37	2.47	2.79	2.36	3.12	3.45	2.57	3.21	3.36	2.96	3.12	3.94	3.44	-3.84076494574168	0	-0.869189699221316	0.00334289836532563	-0.489589252750449	0.662527000307343	-0.333549105700563	0.352064027699505	0.00333701240290132	0.99996275947239	0.19093159646557	0.72710176796319
Cd99	0	0	8.05	0	0	0	0	0	0	15.24	15.2	0	8.71	0	0	0	7.41	0	0	0	0	0	9.85	0	0.950838360940625	0.882572215694816	0	1	2.81930015394166	0.823151691745635	0.0505526074468801	0.99791812871568	-0.979646820285036	0.99996275947239	-0.0276484221255514	0.999126186114336
Utp4	26.1	43.65	26.83	38.8	34.24	39.67	30.3	34.37	32.52	30.94	33.48	35.9	19.68	32.12	23.38	24.28	21.59	22.96	19.7	21.75	22.82	20.71	21.18	20.83	-0.26867428442769	0.218384295738277	-0.224732689605933	0.0613321741417647	-0.200480740003155	0.218819150945725	0.128577854717123	0.997713016372777	-0.110437958124917	0.99996275947239	-0.154555107428448	0.570851081873671
4933403O08Rik	0.14	0.03	0.2	0.06	0.14	0.14	0.14	0.11	0.07	0.19	0.14	0.05	0.21	0.06	0.41	0.08	0.1	0.15	0.15	0.1	0.07	0.1	0.03	0.1	0.726204360791017	0.471516867736632	0.4306298479384	0.857254905078268	0.0690918243590364	0.988317837296754	0.470497339496406	0.997713016372777	0.025480411057867	0.99996275947239	-0.940464380190677	0.695334589224918
Ppa2	27.88	32.33	27.96	36.28	37.09	39.86	34.02	34.15	31.88	38.11	34.61	34.79	24	30.63	22.28	26.23	28.29	31.34	23.76	24.77	27.35	26.62	30.43	30.93	-0.397346892209842	0.000730474616919106	-0.191663879060204	0.203584713612608	-0.106131829903826	0.694960997317395	-0.148427363095564	0.997713016372777	-0.179085112560679	0.99996275947239	0.0154889393802677	0.980747742482696
Rbms2	15.91	15.82	15.41	14.9	15.15	15.3	14.74	14.53	14.19	16.19	14.91	15.31	12.93	14.99	13.26	13.48	13.94	13.8	12.85	12.89	14.97	12.3	16.05	15.41	0.0094722082547731	0.934942281855943	-0.0721890774386437	0.698900304951271	0.00170251217687129	0.998165269753362	-0.00150886313287911	0.99791812871568	-0.0296453546155555	0.99996275947239	0.0684444937301988	0.937593521182997
Ablim1	1.21	1.17	1.03	1	0.9	1.11	0.68	0.83	0.78	1	2.09	2.15	1.07	1.05	1	1.09	1.18	1.22	1.03	1.04	1.34	1	1.73	1.57	0.110567889521153	0.758695825601191	-0.42873513576495	0.27029005233581	0.763676670293795	0.105117019978716	-0.150559009865191	0.997713016372777	-0.034614976114682	0.99996275947239	0.272860224370345	0.752418923444957
Alpk1	0.35	0.13	0.12	0.58	0.33	0.68	0.37	0.35	0.2	0.48	0.68	0.83	0.31	0.36	0.39	0.28	0.21	0.16	0.35	0.39	0.23	0.19	0.76	0.55	-1.39858206376734	0.0161785381371296	-0.807124212111936	0.229672667188188	0.393985681722334	0.735172869916278	0.667723832130509	0.792246074347241	0.426856042788867	0.99996275947239	1.20536429711763	0.339246036689565
Gja5	0.04	0.09	0.02	0.02	0.02	0.02	0.02	0.04	0	0.1	0.04	0.02	0.05	0.05	0.07	0.04	0.02	0.09	0.07	0	0.06	0.04	0.2	0.14	1.21131337789386	0.621508465882409	0.0368468745966195	0.999997988044132	1.38176037500126	0.806221300002291	0.0437257211446263	0.99791812871568	-0.25871929715117	0.99996275947239	1.2514206570918	0.767143191830283
Sec24a	4.09	3.41	4.06	5.03	4.42	4.62	4.08	4.24	4.14	4.56	4.07	4.96	3.63	3.83	4.16	4.4	3.55	3.96	3.56	4.05	4.58	4.08	4	4.12	-0.308954223261013	0.0262114707151505	-0.163299087759891	0.431826814355235	-0.0501611049156618	0.953201144875003	-0.0566768310296622	0.997713016372777	0.00815374832387543	0.99996275947239	0.017384941787618	0.977081508751904
Plod2	16.89	14.13	14.09	41.62	42.74	42.03	35.88	36.08	39.75	40.29	43.11	43.91	15.5	18.53	14.19	19.38	20.03	18.6	12.98	14.9	35.37	18.74	24.82	23.3	-1.53077550473867	8.14997779868087E-70	-0.189943966544939	0.0260723951849825	-0.023391139057837	0.953201144875003	-0.263719829461804	0.27127240843287	0.113528495808911	0.99996275947239	0.188181953348679	0.557348543625297
Rrs1	16.01	19.43	16.86	21.22	22.01	22.77	22.98	24.17	21.44	20.01	22.04	20.48	13.13	14.31	13.38	13.53	11.91	12.55	13.8	14.6	15.46	14.9	16.41	13.27	-0.381041460920953	0.00155695006363928	0.0444789650816595	0.922425860294108	-0.109961498420012	0.66268069093385	0.104305979575172	0.997713016372777	0.195724827872954	0.99996275947239	0.209480872721901	0.572233751402434
Hnrnpdl	185.64	207.25	192.56	145.4	152.71	142.21	161.44	163.78	170.42	148	137.19	134.15	202.09	205.35	200.39	188.36	182.16	188.36	191.23	185.94	178.77	195.62	169.62	174.69	0.334514532340877	1.01153720108461E-06	0.15690058668261	0.0213420450275788	-0.103291807032526	0.341086381294468	0.123031659426826	0.3724912896182	-0.0138541903310309	0.99996275947239	-0.0565932614620671	0.88395365595772
Casp9	13.69	13.55	13.22	13.71	13.47	13.49	13.78	13.27	13.34	14.83	15.64	15.54	14.69	12.56	14.04	15.68	15.15	15.49	14.82	15.24	14.96	15.68	16.53	15.54	-0.0543518256231415	0.681265111109057	-0.0207089770117857	0.94414549410976	0.145408881717084	0.321020886440177	-0.165900557268946	0.624631987956988	-0.0527619542564252	0.99996275947239	0.0256710309978675	0.958113976134667
Gm12447	0	0.06	0.06	0.06	0	0.06	0	0.12	0	0.06	0	0	0	0	0.06	0	0	0	0	0	0	0	0	0	-0.012106142100483	0.999380222335215	0.0571070620790041	0.999997988044132	-0.924165256378355	0.953201144875003	1.0123222867309	0.997713016372777	0	1	0	1
Bcs1l	8.78	9.38	9.52	11.96	10.65	10.81	10.84	10.91	10.66	9.64	12.14	8.3	7.84	7.84	7.34	9.04	9.04	8.23	8.11	8.19	8.94	9.81	8.59	8.28	-0.319930722155016	0.0413573824509635	-0.0469813214006701	0.94414549410976	-0.177502472894916	0.73349915251229	-0.19019947840676	0.891762070043793	-0.0670551702934325	0.99996275947239	0.00414593210194743	0.999126186114336
Dnhd1	0.38	0.21	0.37	0.16	0.19	0.21	0.23	0.2	0.2	0.22	0.23	0.25	0.56	0.37	0.62	0.47	0.31	0.45	0.51	0.53	0.4	0.42	0.39	0.46	0.737485612202663	0.0478511906636121	0.167472244562316	0.903714214781518	0.277815259932408	0.786058812868446	0.32338588807912	0.909162358317659	0.199972383567821	0.99996275947239	0.0191608473864875	0.994338199514023
Zfp541	0	0	0	0.01	0.01	0	0	0.03	0	0	0	0.01	0.02	0.02	0	0	0.01	0	0	0.02	0.03	0	0	0.02	-1.87090776307995	0.790415395361244	0.0506185306899549	0.999997988044132	-0.930356681845036	0.953201144875003	0.951608045828027	0.997713016372777	1.44805783273127	0.99996275947239	-0.0276484221255515	0.999126186114336
Fahd2a	17.04	15.72	17.08	16.71	17.82	18.19	12.55	14.42	10.28	20.24	18.54	18.47	14.15	14.53	14.39	12.49	13.12	12.99	11.22	13.15	11.81	14.71	15.92	15.52	-0.127493300150393	0.501566426728793	-0.513372134943991	0.0111091545001947	0.0889684949833784	0.881805178484438	0.161195550438982	0.972415612545035	-0.105999308757033	0.99996275947239	0.229516417134927	0.584590171224642
Klhl6	0	0.09	0.03	0.03	0	0.06	0	0	0.06	0	0.08	0.13	0	0	0	0.06	0.06	0.1	0	0	0	0	0.03	0.06	0.403255915077748	0.900898769711549	-0.595586088855317	0.94414549410976	1.19636309014937	0.904225435334163	-3.6183265412355	0.62490819182594	-3.68693508309278	0.99996275947239	-1.24107502443085	0.884293619831703
Cck	6.47	2.62	4.17	67.36	53.54	59.44	13.04	30.09	16.01	78.92	36.29	17.34	2.43	1.13	1.58	0.29	0.15	0	0.29	0	0	0.29	0.74	0.15	-3.82353859950624	1.11552073320567E-56	-1.6051701524441	0.000255642348319756	-0.474470805209347	0.838054458747916	3.59760079318167	0.0345796226940039	-0.577724632303261	0.99996275947239	1.39319860617625	0.858832953297398
Stc2	4.33	1.81	3.44	41.6	36.28	48.94	21.34	27.67	25.42	25.32	21.18	21.71	2.68	3.45	2.5	5.89	6.68	5.23	2.62	3.7	6.69	5.4	4.43	3.04	-3.77220372177115	7.74677220393434E-26	-0.778935757838481	8.210417426703E-10	-0.925906730186245	1.1947151380764E-09	-1.04375431618679	0.000145298964612737	-0.464602172497949	0.99996275947239	-0.487559754433369	0.415075362095886
Adm	0.94	0.44	0.97	9.37	11.44	8.47	3.36	4.48	3.12	6.49	5.04	4.05	0.58	0.81	0.8	2.42	1.89	2.26	0.61	0.17	2.06	1.3	1.17	0.51	-3.68311822402164	3.24391840260243E-30	-1.42939784342979	2.54659341392874E-09	-0.941368951059488	0.00356406936129131	-1.58307132634338	0.00556598172108955	-1.22346782380785	0.99996275947239	-1.16116273390016	0.198999417990201
Abitram	9.84	8.8	9.34	7.65	7.12	8.08	7.95	7.43	8.77	7.24	7.75	8.34	8.22	7.62	8.77	7.93	6.68	7.57	7.36	8.99	8.5	7.54	8.39	8.45	0.301200339082919	0.010128683990963	0.143647293433575	0.543915446162671	0.0627170700065754	0.930916388113253	0.128051296239318	0.977939987362833	0.13734266841573	0.99996275947239	0.102002443880619	0.851092283117867
Abraxas2	15.88	16.17	16.03	16.48	17.6	15.05	16.15	14.48	16.75	15.08	15.72	15.94	13.66	15.4	14.62	14.44	14.26	15.85	14.07	14.75	14.42	14.01	15.07	14.34	-0.0772466999638975	0.600711209864489	-0.063638467369339	0.862396077690238	-0.104227139295404	0.712564139883716	-0.0286890438981966	0.997713016372777	-0.0548254163110751	0.99996275947239	-0.0567795976163425	0.956906756102072
Atf3	1.02	1.18	0.82	12.52	10.08	13.98	5.14	9.8	8.64	9.14	6.18	6.93	0.42	0.85	0.15	0.76	0.81	0.78	0.69	0.83	2.68	1.07	1.5	1.17	-3.64156651045051	1.29395986470173E-52	-0.643166312777378	0.00928888243440223	-0.74826511628354	0.00543769768708431	-0.733708922644104	0.910267944198567	0.821462805079719	0.99996275947239	0.644438368106073	0.55069149505623
Atg4d	21.5	22.11	23.34	17.87	19.01	17.54	17.96	16.9	20.24	18.99	17.23	16.26	22.27	19.42	21.1	22.31	22.11	21.86	24.76	24.15	23.14	23.35	20.02	20.89	0.287678041412093	0.00731436499491686	0.0471797064732429	0.921503798299678	-0.103353219467465	0.770730928830709	-0.0664112171264382	0.997713016372777	0.085906810385409	0.99996275947239	-0.0825429345453605	0.894731545929047
Kcnj8	0	0	0	0	0	0	0	0.08	0	0	0	0	0	0.03	0	0.03	0.03	0	0	0	0.19	0.05	0.06	0	0	1	2.50451939999339	0.824722538751811	0	1	-0.833864947236035	0.997713016372777	1.76000935576377	0.99996275947239	0.967592178245927	0.958113976134667
Ferd3l	0.1	0	0	0.19	0.39	0.39	0	0.1	0.1	0	0.29	0.29	0.1	0.1	0.21	0.1	0	0	0	0.1	0.3	0	0.2	0.62	-3.22939408350698	0.146924327282771	-2.30575100559406	0.496054876947616	-0.768546275772713	0.927222378455199	1.9439570085986	0.997713016372777	1.85703791427593	0.99996275947239	2.89127569242412	0.696409687918557
Cox6a2	0	0.32	0	0.15	0.16	0	0	0.16	0.15	0.15	0.46	0.15	0	0	0	0	0	0	0	0	0	0	0	0.16	-0.0162827487427702	0.999380222335215	0.0157068197791265	0.999997988044132	1.28413626211062	0.894535129462713	0	1	0	1	0.93412425008808	0.958113976134667
Nes	124.01	146.2	116.78	59.56	62.45	58.58	77.49	68.44	76.6	57.4	47.33	49.33	121.18	137.71	133.82	141.66	135.43	142.15	138.94	139.4	124.62	127.78	96.42	103.42	1.05258301059565	1.6880403367037E-33	0.289518797084003	0.0000103592649839483	-0.261799176082506	0.0196944237848445	-0.0943201076458374	0.885113290729225	-0.0683905557346697	0.99996275947239	-0.371860917469923	0.0531294618414439
Prpsap1	64.05	68.96	64.55	42.21	44.01	43.97	47.83	48.72	46.78	42.93	53.55	53.5	55.49	50.05	53.55	52.92	50.03	50.72	48.97	53.99	44.99	50.23	49.13	52.66	0.555706708380216	2.65060417261115E-13	0.126871375506823	0.317798323575976	0.173745881446516	0.401740858199163	0.0552734533636818	0.997713016372777	-0.0630517718758231	0.99996275947239	-0.0372259666185167	0.958113976134667
Ctsf	27.15	23.04	25.82	15.19	16.3	15.31	16.3	15.35	11.84	20.67	21.54	19.93	33.85	26.57	30.16	26.51	27.76	26.99	26.01	26.42	19.63	30.54	30.31	31.41	0.638095819771266	3.75355668841843E-08	-0.133959017352145	0.673115622304646	0.378062870726456	0.00835663252377388	0.144559938333011	0.881385869123608	-0.171957615533233	0.99996275947239	0.169825367559205	0.46534025421701
Tagln2	2.35	4.19	1.64	31.48	32.63	30.3	4.93	7.86	14.76	46.19	57.79	54.58	1.92	3.23	1.21	3.22	2.19	2.11	2.96	3.1	8.5	1.7	7.41	6.18	-3.57418882835159	6.96193352934904E-55	-1.78769098322466	0.00143328005482118	0.716271731619405	1.66792563796594E-08	-0.238837650474939	0.997713016372777	0.937763332489435	0.820430776339951	0.994339360144067	0.350796619548594
Mgat5	15.7	12.75	16.71	7.69	8.05	7.69	9.55	8.24	9.49	8.03	7.91	8.1	16.25	15.45	17.45	20.54	21.69	20.41	18.07	17.26	15.33	22.91	12.91	12.64	0.952540520770367	3.29080855986108E-19	0.189355616960226	0.127629144692239	0.00937303611792509	0.978993599774566	-0.374358931603626	0.000694441131755632	-0.345799706833898	0.0132968840113083	-0.388655514908955	0.350680079375068
Serpinf1	9.3	24.98	7.81	33.55	30.09	37.74	20.72	33.71	48.83	24.72	46.61	45.59	4.34	10.37	5.2	7.78	6.29	6.39	3.15	4.28	12.96	6.86	17.4	14.69	-1.31339063846515	0.0361320734165711	0.0161151715713904	0.999997988044132	0.173455594459979	0.823151691745635	-0.0351701451607242	0.99791812871568	-0.0206413628627954	0.99996275947239	0.903172044512057	0.104528673697705
Supt20	32.52	33.48	34.52	33.81	30.26	31.92	32.19	32.36	31.31	32.26	29.55	29.06	29.6	31.18	30.9	28.87	26.56	27.85	27.18	27.55	28.89	27.45	30.3	30.63	0.00118789611307307	0.999380222335215	-0.023300411328702	0.94414549410976	-0.124652769718427	0.46525558423447	0.1471330605194	0.591969613973635	0.00873280884836136	0.99996275947239	0.0706788319428068	0.875981133702464
Ctnnb1	461.45	436.05	461.29	342.94	340.06	345.04	393.64	368.75	384.88	346.72	366.44	376.45	396.25	383.53	397.41	392.52	406.03	383.47	410.46	403.23	405.66	395.73	388.61	377.55	0.355837272659623	8.65707075341699E-13	0.146857365484382	0.00785614555996222	0.0514386166658713	0.65364682163402	-0.00568198376383194	0.99791812871568	0.0337366313918719	0.99996275947239	-0.0429744092632627	0.896703621029964
Eps15	18.59	15.94	18.06	27.42	24.06	27.5	21.89	24.15	28.42	23.91	18.58	19.03	24.26	24.8	25.76	21.97	23.26	22.94	23.64	22.88	23.79	21.24	22.87	22.02	-0.582573718538067	3.69458779260733E-10	-0.0856686044972372	0.690672179206539	-0.348023589959891	0.0217499670274078	0.121716287862219	0.707874627825825	0.0417031404998257	0.99996275947239	-0.0429226547917284	0.954128185376581
2310034P14Rik	0.48	0.56	0.34	0.32	0.53	0.44	0.34	0.55	0.13	0.3	0.44	0.36	0.55	0.42	0.71	0.35	0.69	0.56	0.51	0.45	0.63	0.6	0.53	0.64	0.0579885015420101	0.941877826520995	-0.347535883171358	0.877195863631273	-0.263168418512844	0.938596046745791	0.0654473413454348	0.99791812871568	-0.024500607058611	0.99996275947239	0.121896191805925	0.958113976134667
Ssna1	80.13	72	77.23	52.9	58.32	55.64	76.88	64.62	65.36	60.2	63.36	57.51	78.28	65.39	67.79	68.77	69.34	68.91	72.71	77.47	76.39	77.36	63.5	61.45	0.416969328139192	0.0000710716886114428	0.300509840410137	0.0301753958897004	0.0885026611764692	0.792716735897926	0.033164198190294	0.997713016372777	0.119427776438861	0.99996275947239	-0.0654135056010897	0.957035306948089
Gm42102	1.53	1.41	1.94	17.18	18.57	17.1	6.28	8.24	7.68	26.87	12.52	9.54	1.45	3.37	2.74	1.65	1.9	2.15	2.34	2.36	1.06	1.48	0.93	0.77	-3.53098171778034	8.5399741640092E-120	-1.27825345427515	2.06964298778947E-30	-0.143779168529617	0.953201144875003	0.322689414466669	0.997713016372777	-0.0839950153066534	0.99996275947239	-0.911383679071681	0.195854902060929
Arhgap24	0.35	0.35	0.37	2.45	2.26	2.18	0.52	0.57	0.62	2.84	5.2	3.86	0.19	0.55	0.34	0.38	0.39	0.41	0.23	0.12	0.25	0.22	0.45	0.47	-2.64008519784959	3.17037169680888E-19	-2.02186109139421	2.55016460063951E-12	0.708056172287882	0.0351103583474168	-0.103150033880651	0.99791812871568	-0.861788290652311	0.99996275947239	-0.0761420992712415	0.973826068478543
Bahcc1	14.34	15.12	15.16	18.18	17.83	19.39	14.08	14.01	12.93	19.4	16.32	15.99	13.7	13.75	16.72	13.42	11.39	11.91	13.48	12.69	11.4	12.59	13.53	13.59	-0.358218388411714	2.41527570088618E-07	-0.444042545660404	7.81994823357913E-11	-0.131226374044947	0.491464974232383	0.266752230124362	0.181772850285787	0.0232286024314225	0.99996275947239	0.0963982516886772	0.777098417028455
Nsd1	22.17	19.11	22.24	19.79	20.86	20.74	21.09	21.93	24.19	20.6	19.89	21.56	19.86	20.56	24.25	21.34	19.59	19.81	19.49	21.2	23.32	20.15	22.32	22.56	0.0113985543039908	0.925658516546003	0.125079279917025	0.209521395377094	-0.014920359515796	0.953201144875003	0.0863652184905344	0.997713016372777	0.0603518131941365	0.99996275947239	0.0759008683957006	0.810688554847147
Cdx2	0	0.07	0	0.13	0.16	0.03	0.07	0	0.03	0.1	2.13	4.5	0.03	0.04	0	0.16	0.1	0.1	0.07	0.21	0	0	0.5	0.31	-2.33710155779166	0.316676340221053	-1.73555420479901	0.643108278912308	4.35716370723208	0.000975729891665455	-2.40233616506465	0.755732027865972	-0.452473783037645	0.99996275947239	1.10983048523742	0.820943741772993
Gfpt1	8.87	7.89	8.39	9.01	9.56	9.53	7.76	8.73	8.35	9.62	10.28	11.47	12.42	11.52	13.53	12.75	13.17	12.18	12.59	12.83	11.65	12.44	10.55	11.27	-0.207610738008309	0.0397897878139776	-0.189937177518481	0.149610939047512	0.125425253971405	0.564172190400375	-0.0238991286491045	0.997713016372777	-0.0511781090859012	0.99996275947239	-0.16940928116278	0.515788477962518
P3h4	6.8	7.1	7.98	16.18	14.04	14.72	10.7	11.19	10.46	19.29	15.47	14.43	8.96	8.68	7.68	9.93	10.34	10.03	8.02	8.83	10.86	9.06	12.67	12.73	-1.09867667090225	3.38041165150435E-15	-0.502254466719355	0.000519043859766979	0.0770764089988591	0.926866030304964	-0.24647198531662	0.607950610933835	-0.128829920741096	0.99996275947239	0.155520054636634	0.829779848725122
Celsr1	1.72	2.36	1.72	21.08	20.51	21.13	7.38	12.4	9.58	21.49	21.69	21.55	0.6	0.91	0.59	1.1	1.02	1	0.54	0.89	1.76	0.89	5.1	4.36	-3.46969322195261	1.51667614407176E-264	-1.103928352998	0.0000276781645056811	0.0140937586695188	0.953201144875003	-0.599630277795318	0.0705570571231628	-0.0111513348101062	0.99996275947239	1.74783304058999	0.214710104512205
Hsph1	45.87	50.01	50.71	33.56	33.09	33.07	35.06	34.65	29.8	32.53	31.34	33.27	46.79	44.01	49.59	45	44.68	46.53	51.06	50.58	36.11	47.94	35.12	35.28	0.50941698408046	1.46076183805495E-12	-0.0143084012382919	0.955370970905032	-0.0718114211644695	0.660828192832808	0.0440540912586848	0.997713016372777	0.00542054553987748	0.99996275947239	-0.220248481845243	0.522798083321038
Tctn2	16.02	16.3	17.16	14.8	14.77	13.81	17.84	15.82	16.04	14.23	15.38	14.23	12.21	12.05	13.12	13.41	13.97	13.19	12.73	13.9	14.45	13.48	15.02	14.77	0.14396334011895	0.230864294348356	0.185028978835001	0.244324418629354	-0.0167324582104483	0.964468899557353	-0.117986235388009	0.965063386101777	0.00661441667659171	0.99996275947239	0.0729698298099083	0.908915465987092
Adgra2	0.12	0.58	0.34	1	1.03	1.06	0.41	0.31	0.37	0.76	1.79	1.85	0.5	0.77	0.3	0.61	0.49	0.5	0.46	0.37	0.64	0.28	0.72	0.62	-1.59350103201655	0.00073915967083567	-1.44258371368899	0.0000103989680438182	0.516919334331381	0.476264754305547	0.0462403570770924	0.99791812871568	-0.100220553979008	0.99996275947239	0.0551462086082497	0.977493681948765
Sbsn	2.02	2.41	2.27	1.38	1.79	1.42	2.41	1.33	1.6	1.76	1.04	1.79	1.53	1.84	1.76	1.67	2.17	1.82	2.52	1.44	2.71	1.71	2.14	2.61	0.0673993658379348	0.882572215694816	0.268559651269802	0.653657477362484	0.220136656132815	0.77517686843158	0.0855372522565874	0.997713016372777	-0.0418171633149069	0.99996275947239	0.293516720745126	0.738327805708728
Cnp	6.34	6.2	5.07	3.67	4.12	4.23	5.06	2.5	3.67	5.01	12.26	10.99	9.54	11.25	9.66	11.37	12.33	11.33	11.71	11.52	10.57	10.99	10.48	9.58	0.505857638058513	0.0118219307014422	-0.127126226399193	0.901647188869841	1.20481163837868	0.00204979027483794	-0.213682641104869	0.707874627825825	-0.0727316738202577	0.99996275947239	-0.198276841633345	0.571920869537619
4930432K21Rik	0.62	0.74	0.83	1.52	1.62	1.46	1.2	0.98	1.39	1.36	1.05	1.03	0.43	0.89	0.56	0.67	0.52	0.45	0.58	0.69	0.54	0.65	0.62	0.7	-1.10879990635334	0.00208032401250712	-0.401462197590814	0.532777897848264	-0.444125211992631	0.525175399339319	0.178180055799303	0.997713016372777	0.131049172878531	0.99996275947239	0.251797758259618	0.952122108508531
Mmp17	4.54	4	4.61	2.83	2.97	2.57	2.8	2.54	2.9	2.81	5.79	6.18	6.55	6.85	6.6	7.91	8.17	7.35	9.48	7.86	8.67	6.56	7.71	7.36	0.603900910643291	0.000107866335401153	-0.0348434626428292	0.947596051429504	0.785340268267487	0.0475335458048236	-0.228475779144556	0.365739425818886	0.139927826137349	0.99996275947239	-0.133590403138667	0.74574080850223
Trp53inp1	36.37	34.98	34.55	14.32	15.38	13.23	20.05	18.95	19.32	14.63	14.49	13.85	37.81	39.03	41.26	30.96	30.01	29.04	37.7	37.28	27.15	30.48	24.48	27.96	1.25556078140258	9.10655002416368E-62	0.43075887852161	3.13889082551471E-07	-0.0306096745364842	0.953201144875003	0.392071645379854	1.86585959078646E-06	0.171881815496179	0.99996275947239	-0.134738546408353	0.662409866858807
Ogfod2	7.76	6.65	9.89	6.78	7.37	6.64	8.01	7.71	5.81	7.32	4.68	5.82	11.37	9.09	9.89	9.47	9.96	8.21	9.81	9.84	6.02	8.34	7.38	7.1	0.180284325010298	0.53266229550205	0.0401868893354314	0.94966964847963	-0.264166108723742	0.645320329640033	0.146803916025715	0.997713016372777	-0.104875090559327	0.99996275947239	-0.28418130909702	0.555401203060936
Cast	3.86	4.75	4.49	5.03	5.03	4.64	5.64	5.73	5.48	7.09	6.39	6.3	2.26	3.47	2.99	2.86	2.64	3.12	2.53	2.76	4.1	3.5	5.36	5.25	-0.182646961582907	0.278187537231388	0.165660750811805	0.505618342172624	0.399329179932409	0.0217621759856172	-0.0183874025931329	0.99791812871568	0.0949533699066343	0.99996275947239	0.679119434610288	0.0601343256615746
Hcfc1	51.3	55.92	53.74	49.6	50.5	49.3	51.87	50.19	52.02	46.19	49.89	51.07	35.69	41.6	44.73	41.23	35.54	36.56	38.2	39.63	42.07	35.39	42.47	40.33	0.0613727515316239	0.437748275334979	0.0361409868700372	0.80813777546189	-0.0520524115725174	0.714242145226536	0.109852401222058	0.976529250548668	0.0783744277640612	0.99996275947239	0.0406055698366463	0.958113976134667
Lasp1	46.86	43.28	49.21	33.55	33.7	30.63	37.09	31.17	37.83	34.95	40.67	38.17	60.38	53.64	60.63	63.15	65.68	61.52	66.03	59.79	60.01	55.08	49.11	50.68	0.460868815882634	1.68688022554375E-08	0.102129364707365	0.544528776000763	0.181924370408511	0.163448543931054	-0.122949661210351	0.721089821160643	-0.04538589641632	0.99996275947239	-0.315980359120144	0.011966517589494
Paip2b	48.72	43.33	46.46	41.85	40.43	41.53	41.75	39.67	37.81	41.98	36.51	35.89	44.52	43.89	46.12	45.74	48.13	48.86	48.33	49.12	44.64	48.56	44.45	45.98	0.115151824047957	0.184247115592139	-0.0657119744016004	0.691329949194863	-0.146491650159838	0.329838098471069	-0.0851067978932194	0.940216727570891	-0.0178052780142007	0.99996275947239	-0.0566599837208931	0.898394604872504
8030474K03Rik	0	0.42	0	0.03	0.04	0.03	0.04	0.1	0	0	0.06	0.07	0.06	0.19	0.06	0.04	0.04	0.04	0.17	0.31	0.13	0.11	0	0.07	1.85934989495419	0.490122839491939	0.0368468745966195	0.999997988044132	0.383721988828803	0.959416741329459	1.28199542007636	0.997713016372777	2.40397966480025	0.99996275947239	0.70768093420499	0.958113976134667
Serinc4	0.49	0.39	0.43	0.26	0.3	0.46	0.3	0.34	0.13	0.41	0.21	0.24	0.32	0.2	0.41	0.54	0.47	0.51	0.18	0.2	0.33	0.3	0.34	0.22	0.499627307669171	0.532153782940959	-0.267808476475789	0.943048719534809	-0.169132960937536	0.953201144875003	-0.731499513673085	0.902896190613511	-1.02498358831331	0.99996275947239	-0.76026072884465	0.686967368284707
Drd2	2.4	3.88	2.45	0.58	0.63	0.6	2.64	0.93	2.17	0.36	1.34	1.54	1.15	2.94	1.37	7.88	7.89	7.01	4.52	5.65	9.06	5.19	4.51	3.92	2.22700310088591	1.04399690504927E-11	1.65781877650724	0.000184329896059168	0.806488261423483	0.505164872386858	-2.05966433968277	1.01707989954569E-11	-0.256925006925772	0.99996275947239	-0.758611138638652	0.00135360398154891
Calhm6	0.08	0.08	0	0	0	0.07	0	0	0	0	0	0.07	0	0.08	0	0	0	0	0	0	0	0	0.08	0.08	0.888013830401594	0.882572215694816	-0.946923861081477	0.94414549410976	-0.0316512512757386	0.998165269753362	1.0123222867309	0.997713016372777	0	1	1.84295848654398	0.958113976134667
Gpank1	13.51	14.76	14.14	13.34	15.35	13	14.62	15.2	15.05	13.02	13.35	14.91	13.68	13.02	13.23	15.2	14.27	15.13	14.55	12.76	15.1	13.49	14.97	14.44	0.00993138463915933	0.972127026084964	0.0727405561651303	0.902494847112946	-0.0448544996235754	0.953201144875003	-0.129803735132719	0.997713016372777	-0.063057349758937	0.99996275947239	-0.0845365734306699	0.924309925636889
Hoxb1	3.98	4.11	3.8	2.25	2.58	3.12	2.69	3.39	2.36	4.8	7.49	7.12	3.94	3.95	3.42	3.52	3.29	3.93	2.2	2.9	3.22	3.33	5.12	5.18	0.531654438201263	0.0379975365392112	0.0721955060199176	0.94414549410976	1.25528932269521	0.0000454205763702626	0.0777937501301082	0.997713016372777	-0.376813630175791	0.99996275947239	0.322981531246578	0.661154177468226
Fastkd2	12.71	13.38	12.96	12.72	11.84	10.93	13.51	12.94	13.45	12.15	12.59	12.36	13.01	12.64	11.81	12.85	11.25	13.58	13.96	13.03	13.71	11.8	12.58	12.97	0.114381848172372	0.464866052590938	0.164897070225212	0.419073949050756	0.0136288698249445	0.978262761428626	-0.0133209909650777	0.99791812871568	0.0942584283414994	0.99996275947239	-0.0156727477700639	0.980105871418339
Polr1e	7.44	8.06	8.08	6.42	6.5	7.02	6.98	6.45	7.55	6.5	6.61	6.28	7.74	7.15	6.71	7.08	7.2	7.1	7.76	7.69	5.81	8.59	6.31	6.48	0.194709386707779	0.172315250838092	0.0622045858844176	0.91311386182715	-0.0733812797522447	0.899246082838644	0.013911838484396	0.99791812871568	-0.0197720272446423	0.99996275947239	-0.017363392799966	0.983070355064194
Hmgn5	23.09	30.99	21.18	20.92	20.44	19.29	22.8	23.6	18.68	23.12	23.35	21.32	46.37	47.91	43.98	37.77	34.8	40.48	36.7	31.11	44.65	39.27	41.02	53.83	0.265635730983957	0.13235196779579	0.0903118537504699	0.793208394235212	0.12869014153714	0.595323371575008	0.29108682130369	0.0483872577132918	-0.0194098792724135	0.99996275947239	0.224113516690829	0.538762987359068
Gm40367	0.12	0	0.46	0.34	0.26	0.28	0.06	0.25	0.37	0.64	0.41	0.32	0.23	0.24	0.15	0.23	0.19	0.26	0.17	0.3	0.21	0	0.11	0.24	-0.68125596021304	0.682764622056856	-0.423267928585927	0.915401976723818	0.639115211697261	0.746587154058426	-0.031233288182456	0.99791812871568	0.0610483151492267	0.99996275947239	-0.860441349865445	0.881292377470709
Anxa2	1.53	1.94	1.32	16.65	17.54	14.82	5.08	5.07	7.18	20.67	22.82	21.7	2.11	1.43	1.46	2.07	1.81	1.9	1.8	1.97	6.13	1.02	3.39	2.38	-3.39483003086321	2.84759350541625E-51	-1.51668580999299	3.20157533835629E-16	0.376126068640999	0.0425470055208308	-0.195491327713292	0.997713016372777	0.760432806559451	0.99996275947239	0.211155428475525	0.958113976134667
Fbrsl1	16.75	17.46	16.9	12.12	12.37	11.78	13.48	12.73	12.04	12.95	12.7	13.25	20.75	16.86	21.11	17.49	16.89	16.65	19.3	18.61	18.04	17.19	16.21	16.22	0.429839551645861	5.13078584828366E-07	0.0476416745564876	0.905861070552514	0.0652732951885266	0.840883325736521	0.206090060389103	0.485636639969089	0.111908195932875	0.99996275947239	-0.0632126738991526	0.899961322834114
Zic5	3.21	2.61	2.68	27.61	28.58	29.77	15.3	20.67	18.52	28.58	17.7	13.76	0.49	0.19	0.58	0.18	0.36	0.39	0.33	0.15	0.32	0.4	0.89	0.58	-3.38892773575297	1.89034739420676E-153	-0.668503635355428	6.23688612636631E-09	-0.549418335676679	0.102148837164356	0.490532481946177	0.997713016372777	-0.181565238964143	0.99996275947239	1.03785988250885	0.526419774061001
LOC108167391	3.42	2.14	3.12	2.98	2.31	2.26	2.64	3.14	2.56	2.98	3.22	2.87	3.84	3.54	4.03	3.81	3.48	3.58	4.4	4.68	4.2	3.55	3.19	3.69	0.157928586980512	0.726922955651547	0.12943103739163	0.907979519341529	0.231021746045933	0.767156961522279	0.0726652158076083	0.997713016372777	0.277416830355938	0.99996275947239	-0.0814507526439973	0.958113976134667
Slc25a37	2.03	1.83	1.51	3.9	3.68	3.5	3.42	3.67	3.78	3	3.43	3.62	1.32	1.68	1.6	1.26	1.51	1.52	1.64	1.82	2.54	1.75	2.36	2.28	-1.09910589927959	1.07414593727161E-09	-0.0334653778711112	0.94414549410976	-0.16667155733222	0.6944482263308	0.070498807790005	0.997713016372777	0.441497372677049	0.99996275947239	0.533249941674346	0.26092501916985
Galnt12	0.69	0.59	0.43	5.67	5.83	5.66	1.51	1.5	1.23	6.83	6.73	5.4	0.26	0.17	0.13	0.31	0.45	0.19	0.44	0.26	0.43	0.28	0.22	0.26	-3.37133450631436	1.5682336812261E-34	-2.02845071695562	5.54018413834296E-19	0.113078661490211	0.884078303324709	-0.766317779188687	0.997713016372777	0.243990699298308	0.99996275947239	-0.347188986630731	0.958113976134667
Rhoa	188.11	189.97	184.24	189.42	191.48	191.04	200.29	187.09	207.04	199.26	214.74	209.76	169.45	180.2	162.1	174.49	173.86	177.01	165.88	173.67	197.14	171.51	190.82	189.37	-0.0701905637620553	0.263581912085203	0.0441541962527809	0.776552656690597	0.0929355975281616	0.261608345144644	-0.0370686930160879	0.997713016372777	0.0186326846439679	0.99996275947239	0.0486881142347945	0.904370025950586
Pcbp4	335.08	334.57	329.51	284.86	298.27	297.79	302.64	275.37	318.8	267.95	345.95	332.55	363.81	341.81	343.03	353.02	363.91	349.26	365.25	369.47	365.85	356.57	357.34	330.98	0.138338540774225	0.0118619617813299	0.0147071360030681	0.94414549410976	0.0707659234139923	0.829999577221055	-0.0243116499184363	0.997713016372777	0.0360381293187863	0.99996275947239	-0.0521349762589462	0.867815097165922
Ccdc116	0.52	0.39	0.22	0.14	0.14	0.12	0.14	0.15	0.29	0.11	0.21	0.21	0.53	0.33	0.66	0.51	0.52	0.47	0.38	0.49	0.25	0.46	0.44	0.18	1.05387745379471	0.16115669249531	-0.128552805826676	0.962352396660993	0.0943974842006813	0.976363606727634	0.145186464241447	0.997713016372777	-0.204588516432633	0.99996275947239	-0.167586075665215	0.958113976134667
Msx2	2.04	3.98	3.19	30.96	30.84	29.68	8.38	12.24	8.71	52.14	19.86	12.19	0.03	0.07	0	1.63	1.3	1.11	0.07	0.31	0.39	1	0.36	0.31	-3.35577950741459	2.47263702305412E-85	-1.65246890684994	1.39208614831695E-38	-0.149555013386534	0.953201144875003	-5.29071661832142	1.51948023274761E-06	-2.42625911696502	0.00319360759214234	-1.29153718620221	0.220740623938842
Tctn1	10.45	9.77	9.33	10.77	9.32	10	11.85	10.47	10.24	10.12	11.34	10.76	8.18	9.04	8.49	10.4	9.49	9.45	8.55	8.94	11.13	8.82	10.86	10.85	-0.0730821756772083	0.651822118091251	0.102106205284118	0.690318199906783	0.0656925322629266	0.892601127658453	-0.190602544616936	0.58266076727551	-0.0482076966446243	0.99996275947239	0.037660805289236	0.958113976134667
Cth	1.97	3.4	2.24	22.08	19.46	28.47	7.89	13.42	17.9	13.94	8.45	10.84	1.69	2.32	2.33	2.08	2.3	2	2.43	2.22	3.59	1.67	2.61	2.92	-3.26298595800671	6.09577328090174E-49	-0.844082368933508	0.134978161842676	-1.12410555178032	6.90056585210606E-06	-0.0165883802653808	0.99791812871568	0.369795732397553	0.99996275947239	0.161562787663645	0.958113976134667
Pck2	4.89	4.63	6.07	47.22	43.14	54.72	31.54	42.05	51.11	42.95	31.61	37.4	3.39	3.83	2.45	2.95	4.36	2.95	2.28	2.81	9.6	4.84	8.15	6.15	-3.24913917162532	6.23945270896996E-131	-0.246098697793129	0.646476830657438	-0.454118988448181	0.00600821898889647	-0.301573926184649	0.878133937939818	0.338017946706788	0.99996275947239	0.848196030442272	0.0634748118892877
Myo6	3.37	2.5	2.66	5.25	5.2	5.32	3.65	4.26	3.73	7.47	7.92	8.15	4.7	4.19	4.88	4.02	3.79	3.65	3.97	3.43	5.21	3.89	4.99	5.59	-0.909842675251792	3.35543460024082E-10	-0.444428751713735	0.000542005308652541	0.579598170055494	3.7779793332266E-08	0.23946883787497	0.425373394770592	0.078130315004595	0.99996275947239	0.283733379265356	0.452857045462276
Col4a6	1.51	1.42	2.3	16.28	15.42	16.02	6.51	9.79	5.87	23.94	13.5	11.79	0.39	0.48	0.46	0.52	0.53	0.48	0.31	0.38	0.71	0.5	1.1	1.06	-3.22958358065832	7.54550983414906E-104	-1.12184182202959	0.0000960931152603354	0.011815588356484	0.998165269753362	-0.209556036527748	0.997713016372777	-0.145444596744424	0.99996275947239	0.805729684327559	0.268766100815483
Cep72	8.94	7.83	9.1	11.08	11.09	12.43	12.79	12.66	13.42	11.66	11	11.84	6.53	7.23	6.51	6.54	6.19	6.76	6.59	6.24	9.3	7.4	8.19	9.66	-0.513683485580835	0.0000706352432703119	0.122793590541262	0.611351868533174	-0.0734936035002862	0.884947902646566	0.132017924242091	0.997713016372777	0.213413370506072	0.99996275947239	0.416322399848164	0.18702683286778
Ly6e	14.04	14.31	17.29	12.98	12.76	10.57	14.74	16.01	13.05	18.41	18.37	21.24	26.49	24.17	25.24	27.3	25.57	24.65	27.71	26.53	27.52	26.56	32.15	28.45	0.278082656578911	0.098721108446562	0.20602621933833	0.398891796030008	0.671580907619717	7.92070145934733E-06	-0.034587763758146	0.997713016372777	0.06864361227744	0.99996275947239	0.181147531941266	0.523898594107866
Dscaml1	0.05	0.07	0.05	0.02	0.06	0.03	0.01	0.05	0.05	0.05	0.27	0.13	0.04	0.02	0.06	0.02	0.04	0.05	0.07	0.1	0.05	0.06	0.07	0.04	0.615018996435734	0.694122318294897	0.0152732265469276	0.999997988044132	2.11820904410927	0.169796617223166	0.166747593145982	0.99791812871568	0.983635815786185	0.99996275947239	0.591594078196655	0.930073766674902
Wee1	17.42	19.25	18.41	20.59	20.41	21.35	20.01	20.72	21.96	19.53	20.11	18.64	8.02	9.4	9.07	10.3	10.47	9.16	8.21	9.13	13.43	9.75	12.51	12.23	-0.231002172248218	0.0125541163130334	-0.00376564712825035	0.999997988044132	-0.130507389295817	0.380707670846893	-0.172614580207105	0.802753910881766	0.0281124240610247	0.99996275947239	0.184342169046235	0.646917977793436
Dgkz	21.3	26.88	17.6	39.49	40.52	41.32	31.08	41.64	39.51	42.41	43.41	39.67	20.71	26.66	19.78	23.21	21.62	21.33	19.38	21.77	36.28	22.25	38.98	37.48	-0.941011949988601	1.94771401578531E-12	-0.124348101509886	0.502430270607463	0.020211516042375	0.953201144875003	0.0198364015568292	0.99791812871568	0.208802917419585	0.99996275947239	0.556846095369856	0.0913331145111477
Zfp97	3.12	4.13	3.37	5.4	4.98	4.46	4.58	5	5.59	4.48	6.64	6.09	5.69	5.49	4.73	4.23	4.05	4.92	4.29	4.15	5.55	4.07	5.04	6.39	-0.533723916068816	0.00812715576449084	0.0202310664778411	0.973021912458784	0.175841561636905	0.781395717116083	0.274632956407058	0.692717265085387	0.0758659434892125	0.99996275947239	0.211710336936074	0.799546838222054
Lmcd1	0	0.04	0.04	0.08	0.12	0.16	0.13	0.09	0.12	0	0.12	0.08	0.04	0.13	0.04	0.59	0.69	0.35	0.09	0.09	0.29	0.13	0.17	0.26	-2.18328487580971	0.317955895177114	-0.158924761970755	0.972567747672523	-0.880759062618745	0.90837628054785	-2.868876248221	0.0560473576375659	-1.81355969915351	0.702269109862899	-1.56703267909729	0.380744487687939
Csnk1d	114.16	114.49	117	102.71	100.82	100.27	101.81	102.32	101.57	104.26	98.62	97.76	107.61	99.59	110.72	109.01	111.35	102.29	108.18	110.04	103.16	112.16	96.49	100.67	0.143426587196915	0.00898539557359277	0.00181536245071416	0.999997988044132	-0.0490026221602187	0.747534161714185	-0.0210576740090686	0.997713016372777	-0.0177423965381248	0.99996275947239	-0.0790570303967612	0.831150869604175
Tpm1	38.67	34.62	34.07	39.53	40.85	37.13	53.6	52.75	44.84	42.25	63.71	78.54	30.19	28.99	28.77	29.9	27.27	25.78	34.9	31.4	39.37	31.52	41.55	43.62	-0.031432718652126	0.871529020755905	0.316887701600956	0.00629615542951229	0.607327940013286	0.0120474841182989	0.0895123830551909	0.997713016372777	0.286601389670748	0.371489940201107	0.388458485433693	0.0531294618414439
Mybpc3	0	0.02	0	0	0	0.03	0	0	0	0	0	0.03	0	0.02	0	0	0	0.03	0	0	0	0	0.03	0	-0.902543874555592	0.882572215694816	-1.83627753447541	0.923695149896086	-0.0133025204072907	0.998807038473593	-0.870445248407467	0.997713016372777	-1.90366352378343	0.99996275947239	-0.0599723519278331	0.999126186114336
Hebp1	10.21	8.29	8.38	40.97	37.93	38.66	24.57	25.67	24.28	47.7	39.09	39.35	10.43	13.22	7.26	13.35	13.45	14.61	9.61	9.33	19.45	12.46	18.14	18.39	-2.17381896875524	1.67710751777355E-52	-0.668470943167741	6.46437680632661E-08	0.0707732079984259	0.912367013431293	-0.417653141224592	0.539011349473214	-0.123384619028907	0.99996275947239	0.211951131145105	0.778409937724318
Rubcn	11.61	10.71	12.09	10.71	10.97	11.09	11.22	10.44	11.24	11.26	11.26	11.34	13.07	11.75	13.44	13.31	13.59	12.8	12.45	12.71	13.46	12.98	12.21	11.86	0.022114996486021	0.882572215694816	0.00831096255966643	0.982266936855742	0.0140022291586311	0.963045668337109	-0.0597371857461677	0.997713016372777	-0.0557158853196398	0.99996275947239	-0.133280240576578	0.596363395614019
Tox2	0.83	1.2	0.69	6.93	8.39	8.06	3.96	4.11	5.85	5.76	9.22	14	3.24	3.82	2.77	4.06	4.45	4.14	2.21	2.75	9.01	2.43	11.53	11.55	-3.16602905040052	7.92427326124093E-47	-0.755284817628382	0.0000602039823828627	0.278556461590836	0.716408197855704	-0.349897148747662	0.501717767115949	0.159591552898957	0.99996275947239	0.99580672068629	0.579178450931282
Nfkbil1	9.78	11.11	11.28	14.19	13.56	14.98	12.76	13.91	14.48	11.82	12.35	11.06	11.33	10.95	10	10.71	9.88	10.57	11.2	9.81	10.47	10.72	9.78	11.73	-0.457204361295405	0.00406940388631713	-0.0659073335762134	0.917301477120521	-0.308490840514678	0.195816080253254	0.0509505120501536	0.997713016372777	0.00401800865558864	0.99996275947239	0.0246304189599497	0.973826068478543
Carnmt1	15.69	17.06	16.74	25.22	24.18	25.03	20.59	24.39	24.71	24.19	24.67	24.8	13.72	12.63	12.05	12.75	11.5	12.27	13.15	13.81	13.6	12.58	15.28	15.79	-0.639140318055089	4.99411787704077E-11	-0.105098415789474	0.654993568447537	-0.0508727407419008	0.901148787313357	0.0712616309915168	0.997713016372777	0.134902726467663	0.99996275947239	0.229896620292718	0.527353892408848
Lrp1b	0.02	0.04	0.03	0.1	0.11	0.12	0.03	0.02	0.03	0.18	0.07	0.07	0.05	0.02	0.06	0.02	0.03	0.03	0.05	0.06	0.01	0.04	0.02	0.04	-1.89776343447315	0.0011337069381832	-2.22938066930065	0.00144409599776429	-0.0836022712481156	0.969182429170219	0.701363342964548	0.997713016372777	0.550288247733844	0.99996275947239	0.245087810671253	0.958113976134667
Rbpms	8.41	17.51	10.79	21.78	23.21	22.93	11.72	14.71	16.02	23.5	29.18	27.45	6.83	10.08	5.61	6.8	5.75	7.2	7.17	7.73	8.14	6.37	11.74	9.34	-0.870630095050744	0.000110237936968295	-0.65921537148635	1.88469217634555E-06	0.189519587680157	0.326246782227469	0.257902860634041	0.954059596264828	0.144646760002374	0.99996275947239	0.444226822134139	0.440981447900388
Mplkip	10.99	11.64	10.83	14.87	14.67	14.37	13.17	12.72	14.02	14.62	16.34	15.28	13.15	12.56	11.02	10.58	10.7	11.46	11.09	11.3	11.42	12.08	14.19	14.1	-0.438650759285744	0.0000398593333824822	-0.149443956584238	0.422867301321184	0.0422722710744807	0.943065384448057	0.166445675817226	0.84195858038727	0.0354316489108773	0.99996275947239	0.282366762790954	0.278674842160136
Bzw2	175.1	157.52	173.26	166.22	162.86	169.47	178.31	185.81	169.46	161.43	151.01	139.96	202.55	178.87	184.12	177.51	189.94	181.95	185.41	182.43	159.02	207.4	168.59	164.23	-0.0237352225814437	0.84503096727998	0.0880324306493217	0.397839816706113	-0.170606897949068	0.0878089854878111	0.0435298881234966	0.997713016372777	-0.0684451314061244	0.99996275947239	-0.0451464295755815	0.958113976134667
Gpr22	0.71	0.42	0.63	0.2	0.33	0.18	0.21	0.16	0.15	0.29	0.24	0.14	2.63	2.27	2.38	2.06	2.26	1.93	2.79	2.41	1.41	1.61	1.08	1.11	1.27579247333157	0.00973485195280869	-0.42151521923765	0.818356343924405	-0.0934527118233711	0.967548848189817	0.220181153454738	0.895204375724853	0.0747954090116797	0.99996275947239	-0.728095334753683	0.0931151371045829
Arl1	88.1	80.09	83.13	83.29	87.65	84.34	84.63	84.33	81.88	90.92	93.52	85.28	107.92	110.33	99.08	108.87	97.67	111.61	99.52	108.52	122.27	114.12	116.52	112.89	-0.126781308772758	0.140846406450593	-0.0278620562477341	0.932708402849706	0.0616431465485132	0.768188419337923	-0.0204804486084444	0.997713016372777	-0.0151360863975457	0.99996275947239	0.0613160821074595	0.867653696334659
Plxnd1	1.62	2.33	1.64	1.7	1.48	1.53	1.37	1.2	1.71	1.53	5.47	5.37	1.46	2.28	1.86	1.98	1.93	1.9	1.55	1.53	3.17	1.82	4.46	4.07	0.197188687030638	0.467208793592521	-0.147321477509729	0.79588129185546	1.35709609062186	0.117518744031238	-0.0523528872439252	0.997713016372777	0.091198561484901	0.99996275947239	0.811068537242931	0.124343381484889
Trmt1l	18.57	18.52	20.75	15.6	14.12	15.11	17.99	16.73	15.11	15.15	14.04	14.28	22.74	21.11	21.39	20.63	20.58	20.77	21.92	23.49	19.24	22.25	19.82	17.97	0.327711034914077	0.00283554290397641	0.142900463137555	0.474275848981501	-0.0775549859439052	0.83545267934832	0.0762249543040948	0.997713016372777	0.052568691207399	0.99996275947239	-0.0623319916372802	0.950943351201891
Lonp2	31.03	41.55	31.15	29.52	28.87	28.85	26.18	26.31	23.58	28.86	25.03	25.74	35.22	49.92	35.02	38.28	39.39	39.64	37.12	37.4	31.32	38.49	30.05	32.66	0.216164235498169	0.11134251425163	-0.158908905931847	0.209279170206088	-0.144125853468104	0.292670234282947	0.0355149687676626	0.997713016372777	-0.159489163085057	0.99996275947239	-0.231566054173463	0.353274493678673
Zrsr2	12.94	13.03	12.02	10.04	10.72	8.93	10.37	11.32	11.69	9.94	10.45	9.24	14.68	14.53	14.62	14.38	15.45	15.27	14.34	15.48	14.53	13.86	11.88	13.11	0.311783856135322	0.00858411641467047	0.162556041281691	0.405651689270213	-0.038792694165174	0.953201144875003	-0.0357895197623862	0.997713016372777	-0.0169757099285083	0.99996275947239	-0.231673672378819	0.340054642070318
Slc6a11	0.79	0.27	0.68	0.03	0.03	0.06	0.31	0.33	0.14	0.06	0.11	0.13	1.3	1.13	1.5	1.43	1.66	1.87	1.57	1.85	0.71	1.44	0.97	0.88	3.73258672810632	1.77044833093588E-06	2.60928004709751	0.0150393552114714	1.21801136866698	0.657727466348054	-0.337267754359329	0.803141420614185	-0.279989043610026	0.99996275947239	-0.606933393921171	0.32717438248353
Iqca	0	0	0.02	0	0	0	0	0.04	0	0	0.02	0.04	0.02	0.02	0	0	0.02	0	0	0	0	0.02	0.04	0	0.950838360940625	0.882572215694816	1.91926893735391	0.919691241812329	2.41579178659145	0.895596718331648	0.951608045828027	0.997713016372777	-0.979646820285036	0.99996275947239	1.44074415104843	0.958113976134667
Sertad2	7.47	6.5	7.25	10	11.39	9.95	6.89	6.76	7.01	12.1	8.52	7.97	6.64	8.22	7.48	9.36	9.36	9	7.36	6.84	9.08	8.01	7.11	8.19	-0.610609405260424	8.73386844320217E-09	-0.61366661774252	8.25278445596402E-10	-0.165073509460154	0.719860866056255	-0.309480569320981	0.0847325914295969	-0.26421064451303	0.825613867999176	-0.268410724660312	0.18702683286778
Spc25	49.55	60.68	41.42	74.19	69.26	67.93	55.7	61.05	62.54	61.57	61.51	54	30.7	41.59	29.33	36.63	35.02	39.71	28.97	31.44	54.45	33.91	50.5	51.9	-0.51396409748032	0.000123331878875844	-0.247005847010507	0.0166287545358581	-0.286176546150716	0.0166499163251463	-0.123978783783989	0.997713016372777	0.038641662719469	0.99996275947239	0.266200483844869	0.53699686467897
Zfp367	7.19	7.55	6.97	8.45	8.65	9.2	8.54	9.92	9.65	8.58	8.47	8.48	4.54	5.87	4.6	5.04	5.27	6.3	4.54	5.1	8.73	4.64	7.27	7.3	-0.327001743838567	0.00795047875275548	0.0808051494671389	0.821669323838788	-0.0718074261466955	0.879907645052054	-0.158470470890356	0.997713016372777	0.124958711922657	0.99996275947239	0.177121228430139	0.84242459790658
Pcsk5	0.91	0.71	0.85	1.09	1.15	0.77	0.81	0.94	0.98	0.93	1.48	1.67	1.11	1.49	1.39	0.96	1.21	0.8	1.2	0.91	1.14	0.82	1.53	1.12	-0.260063561359411	0.508913568751922	-0.137737959841758	0.91311386182715	0.384828467837166	0.576503165604114	0.508682654576293	0.417758247882037	0.171668838516394	0.99996275947239	0.291905550422665	0.81872628477629
Gm2436	0.83	1.29	0.88	0.91	0.7	0.92	0.98	0.94	0.91	0.87	0.65	0.62	2.16	1.64	1.59	1.62	1.69	1.8	1.63	1.71	1.71	2.04	2.16	2.1	0.214924724641538	0.791314906790491	0.155283985789769	0.94414549410976	-0.299222006137668	0.91089640915528	0.0743144555479965	0.997713016372777	-0.0189240530332211	0.99996275947239	0.285844748734361	0.836625403710561
Wnt4	0.68	0.79	0.58	5.73	5.39	5.95	3.23	2.94	6.06	5.08	7.81	8.33	0.24	0.17	0.09	1.01	1.35	0.95	0.32	0.31	0.57	0.39	1.25	0.45	-3.09744085676034	6.42981001135327E-55	-0.492886714464418	0.0948250952879291	0.279745409369183	0.503402556168695	-2.74060140362521	2.07561998920723E-08	-1.48330067880098	0.0128518440063267	-0.681405304263302	0.595637746584643
Rfc4	58.57	64.44	57.74	63.3	61.52	67.03	75.89	73.17	80.09	60.68	68.48	62.07	46.9	43.9	40.64	45.06	45.72	45.39	38.4	44.6	56.71	45.08	52.65	53.83	-0.130199183942178	0.239902656705608	0.246097225169541	0.0155057734858058	-0.0356897432812743	0.950891531480514	-0.049316059258441	0.997713016372777	0.0246430249778916	0.99996275947239	0.127428318145706	0.730651117902944
Tlr6	0.08	0.02	0.05	0.08	0.11	0.03	0.03	0.03	0.05	0.05	0	0.05	0.03	0	0	0	0.02	0	0	0	0.03	0	0	0.09	-0.524530789510288	0.816386651841651	-0.99808226214799	0.827468560874029	-0.76602986105806	0.937908786284006	0.0505526074468801	0.99791812871568	-0.0178661408561782	0.99996275947239	1.90168407595595	0.929305566633741
Zfp975	3.18	3.66	3.88	2.77	3.05	2.7	2.69	2.73	2.12	3.58	3.43	3.24	6.76	5.55	5.22	5.21	4.96	4.87	4.74	4.41	4.14	5.08	4.71	4.87	0.28940386391699	0.196877160884966	-0.189712942498198	0.721823291661158	0.233871714588121	0.59202447018994	0.221813952654444	0.801161671950654	-0.188945182680454	0.99996275947239	-0.0573994383076585	0.958113976134667
Gm31606	0.01	0.01	0.01	0.02	0.02	0.01	0.01	0.01	0.01	0.02	0.01	0.01	0.01	0.01	0.02	0.01	0.01	0.01	0.01	0.01	0.01	0.01	0.01	0.01	-1.09942720549389	0.237525348640626	-0.822908059362359	0.627785236529215	-0.076634174291275	0.982038659199562	0.322620408561867	0.997713016372777	-0.36630350423714	0.99996275947239	-0.196603250874541	0.958113976134667
Nalcn	0.85	0.71	0.89	0.49	0.59	0.56	0.73	0.69	0.68	0.46	0.64	0.47	0.97	1.04	0.93	1.04	1.11	1.18	1.09	1.19	1.54	0.92	1.08	1.22	0.540118605208754	0.0594683013395368	0.332246034443761	0.53904788849314	-0.1286427373383	0.94260976597901	-0.197820024037596	0.997713016372777	0.181246324866457	0.99996275947239	-0.0431047337417796	0.962062562613644
Mgrn1	40.93	41.62	44.85	33.35	32.6	34.77	37.49	34.98	36.03	33.4	35.45	34.78	40.68	36.57	39.63	39.18	39.29	35.69	40.61	40.63	38.31	36.67	35.07	31.22	0.298302878931225	0.000121740111147036	0.0931494351565705	0.483602201427006	0.00657731181139557	0.98369400537951	0.0226156622678279	0.997713016372777	0.0505544870743823	0.99996275947239	-0.167105342369264	0.494562581029087
Sstr3	0.2	0.27	0.07	1.26	1.35	1.09	0.13	0.38	0.33	2.57	0.6	0.45	0.3	0.58	0.3	0.3	0.36	0.37	0.26	0.42	0.54	0.3	0.44	0.63	-2.86863629597429	4.2750491180525E-11	-2.16910167733379	6.63367658480998E-08	-0.0709094345015659	0.977200894452161	0.237694622497327	0.997713016372777	0.161756343419937	0.99996275947239	0.273177409735165	0.933092094386185
Pik3cg	0	0.01	0.01	0.01	0	0	0	0	0	0	0	0	0	0	0	0	0.01	0.02	0	0	0	0.02	0	0	0.880194250826105	0.882572215694816	-0.946923861081477	0.94414549410976	-0.993431930704596	0.953201144875003	-1.82058496574228	0.997713016372777	-1.89003186504745	0.99996275947239	-0.935936219701007	0.958113976134667
Tatdn2	18.37	19.53	18.19	15.1	15.06	15.53	17.74	15.69	17.23	14.88	14.59	13.09	18.1	15.22	18.63	17.34	15.42	16.07	17.31	16.74	15.53	18.14	14.73	12.87	0.247876613576424	0.00814955432664373	0.138364832104905	0.388199857833093	-0.134925487853379	0.515032551026531	0.0909167882074353	0.997713016372777	0.010664537972203	0.99996275947239	-0.112258798659015	0.868970240398434
Lefty1	0.23	4.4	0.72	0.22	0.36	0.04	0	0.28	0.26	0.27	0.18	0.54	1.49	5.58	1.95	0.27	0.42	0.19	2.17	2.23	0.95	0.41	0.6	0.52	3.05761901453278	0.00403401184740524	-0.207145782576626	0.95850150696281	0.621991797951333	0.903218367132933	3.3598263673788	1.51546576915435E-06	2.59051119459	0.00301222075095455	0.771813859983843	0.778787708909518
Dcun1d4	29.17	25.57	28.77	20.86	21.45	20.16	24.39	23.36	22.7	20.22	17.65	17.69	35.44	32.11	36.08	34.31	35.76	36.14	37.65	35.16	29.83	33.72	27.71	28.19	0.365538913620056	0.0000201685013865063	0.16099481489485	0.129408901705153	-0.198893514428977	0.158122266337653	-0.0331860949070383	0.997713016372777	-0.0572202427614434	0.99996275947239	-0.263116826829391	0.192929251060131
Angptl4	0.11	0.19	0.07	0.18	0.11	0.26	0.07	0.08	0.4	0.07	0.22	0.3	0.24	0.2	0.04	0.15	0.19	0.08	0.08	0.08	0.22	0	0.15	0.16	-0.594642119672062	0.726922955651547	-0.00246371185810798	0.999997988044132	0.0645030048899251	0.996472218033384	0.182478586674464	0.99791812871568	-0.163406374232513	0.99996275947239	-0.472508737053358	0.958113976134667
Cdh17	0	0	0	0	0.02	0	0	0	0	0	0	0	0.02	0	0.02	0.02	0	0	0	0	0	0.02	0.02	0	-0.972714990701865	0.882572215694816	-0.946923861081477	0.94414549410976	-0.993431930704596	0.953201144875003	0.938361073134356	0.997713016372777	-0.979646820285036	0.99996275947239	0.853626011028003	0.958113976134667
Ptpn9	26.79	24.12	27.97	16.63	15.97	18.05	21.41	21.06	21.25	16.91	18.05	19.05	23.66	25.71	27.87	24.32	25.12	24.1	28.03	28.17	24.06	24.32	23.37	21.36	0.592207260258616	2.1076767951694E-10	0.31982611362901	0.000456025454720757	0.0597941770035287	0.879656918553913	0.0709965689880177	0.997713016372777	0.115138927969742	0.99996275947239	-0.108552653915144	0.713232920749905
Cdh3	0.07	0.47	0.05	0.19	0.29	0.11	0.08	0.08	0.03	0.03	1.2	1.45	0.14	0.4	0.19	0.15	0	0.02	0.05	0.21	0.21	0.03	0.18	0.27	-0.0549440333529717	0.979577810866797	-1.60573786432255	0.218411907133464	2.15081118308136	0.148278659991828	2.14265928588416	0.339178134461042	1.48292113220494	0.99996275947239	1.54175672775682	0.713680647615653
Igfals	0	0.03	0	0	0	0	0	0.03	0	0	0.03	0.03	0	0	0	0	0	0	0.03	0.03	0	0	0	0.03	0.950838360940624	0.882572215694816	0.976629490561012	0.94414549410976	1.82646518926954	0.941650927442226	0	1	1.85988548245032	0.99996275947239	0.93412425008808	0.958113976134667
Tsx	0.06	0.12	0.12	0.23	0.12	0.06	0.24	0.06	0.12	0	0	0.12	0	0.25	0.62	0.24	0	0.12	0	0	0.59	0.12	0.24	0.5	-0.425351619590988	0.882572215694816	0.0140025502265293	0.999997988044132	-1.92726162688715	0.829999577221055	1.63688241407858	0.997713016372777	0.951032573057909	0.99996275947239	1.57294478495215	0.805812309668615
Sec11a	79.71	83.73	89.28	88.04	87.94	83.49	91.86	87.24	87.54	86.11	91.11	84.64	70.78	65.13	63.35	63.01	70.64	72.81	75.38	73.61	79.25	73.38	73.8	70.02	-0.0815110864374509	0.479794099053117	0.0291948133388911	0.941871838916979	-0.0174607220039525	0.953201144875003	-0.0498787758134965	0.997713016372777	0.133303661788102	0.99996275947239	0.0449501167898382	0.958113976134667
Gal3st1	0.11	0.05	0.16	0.12	0.11	0.19	0.04	0	0.24	0.2	0.46	0.43	0.3	0.23	0.09	0.36	0.2	0.44	0.22	0.16	0.34	0.21	0.48	0.33	-0.300215995708918	0.882572215694816	-0.662565287095473	0.915483462339958	1.3168044958084	0.505174979273733	-0.686406693128252	0.997713016372777	-0.422494406210197	0.99996275947239	0.0284306202640419	0.999126186114336
Exosc4	23.24	21.7	21.54	21.33	22.54	22.21	23.72	21.24	23.73	22.75	21.28	20.73	18.9	16.12	18.66	18.52	17.89	17.36	18.63	18.55	19.01	17.91	17.68	16.16	-0.0369199040097862	0.840707553668069	0.0453903957274077	0.923695149896086	-0.0605793960162324	0.902546709805014	-0.00155625876740034	0.99791812871568	0.0525182114197559	0.99996275947239	-0.0767061054283878	0.914818579302927
Phc3	4.28	3.32	3.83	3.37	3.81	3.75	3.82	3.47	3.71	3.91	3.3	3.99	4.47	4.87	5.49	4.84	4.56	4.28	4.14	4.48	4.49	4.04	3.88	4.77	0.0320608801345392	0.882572215694816	0.00886087063286108	0.98583796517223	0.0143446527216816	0.976137786887637	0.142221497938026	0.869117047731325	-0.0622438833475108	0.99996275947239	-0.102564807225686	0.835767152850029
Ckap4	49.03	46.16	47.26	48.14	48.46	45.83	44.76	42.25	43.67	51.76	50.18	50.73	50.69	50.18	48.87	49.9	50.26	49.28	51.29	48.06	53.48	52.75	56.49	52.6	-0.0460275073789436	0.653392488761402	-0.135232840334171	0.1672270923711	0.0679668191711224	0.661814220399217	0.00320681270688979	0.99791812871568	0.0209841598458419	0.99996275947239	0.09568622832899	0.667164643292801
Slc25a26	4.5	5.73	4.87	4.2	3.93	3.87	4.63	4.31	3.93	3.33	3.98	2.82	4.65	4.07	4.25	3.54	4.68	4.61	3.79	5.33	4.32	4.31	4.55	3.97	0.637046714405	0.0124989213244407	0.46675438840782	0.232837607623274	-0.0445572569569372	0.964714640584904	0.0196636827523167	0.99791812871568	-0.118329524645156	0.99996275947239	-0.034646767979941	0.972280650595831
Slc39a6	62.15	56.78	63.79	44.17	45.02	46.22	48	44.99	51.63	42.49	39.06	37.63	65.7	55.41	65.02	64.21	63.89	63.35	66.6	64.89	57.59	66.02	51.67	46.62	0.385715224421331	7.2962940222165E-08	0.0835812434159951	0.530232273675347	-0.216470724596733	0.0230012790128261	-0.0407625894947217	0.997713016372777	-0.0290088695880068	0.99996275947239	-0.237660405769012	0.433662066249436
Drd1	0.08	0.08	0.11	0	0.04	0.07	0.09	0.08	0.02	0.11	0.09	0.09	0.06	0	0	0	0	0.02	0	0.02	0	0	0.1	0.04	1.21089173900767	0.486528178023355	0.762473228562946	0.902494847112946	1.38448225763432	0.691976778092041	1.52458924961388	0.997713016372777	-0.0178660035800252	0.99996275947239	2.67977654012315	0.742103086600765
Ntrk1	1.17	1.82	1.13	10.68	11.95	11.77	4.23	6.82	7.66	8.99	23.19	19.9	0.85	1	0.47	3.03	3.14	3.02	0.94	0.86	2.96	1.95	5.59	4.93	-3.09283308521005	2.05433439136048E-57	-0.890577927062759	3.46647499594989E-06	0.564175240372797	0.534159687831209	-1.9736488572189	1.04246606659437E-09	-0.959546393699942	0.696010071224062	0.418014653359454	0.713232920749905
Cct7	176.81	186.51	178.59	236.49	234.58	238.48	212.42	222.3	231.22	218.74	234.94	231.37	145.17	155.33	140.9	155.71	156.01	161.7	156.34	159.46	156.54	155.36	162.18	145.43	-0.434872793001122	7.05209279030726E-17	-0.102441324964806	0.195545500139247	-0.0829781722744679	0.31662592905531	-0.100498101825762	0.806612421597277	-0.0146761496935079	0.99996275947239	-0.0523241907842047	0.894156767313257
Otud3	7.17	5.45	5.49	4.46	4.87	4.22	4.38	5.26	5.16	4.4	4.42	4.98	6.73	6.16	7.41	5.68	5.72	6.56	7.45	7.35	6.14	6.46	5.37	5.42	0.416094570512842	0.00396409650406222	0.140414911964345	0.614909963625692	0.0231329566146559	0.959498905900964	0.119835053439297	0.997713016372777	0.16003159689113	0.99996275947239	-0.0644705060150442	0.957035306948089
Sirt5	6.87	5.56	6.73	7.05	6.34	7.45	7.1	7.39	6.97	7.17	5.99	5.31	4.93	4.25	4.51	5.25	5.21	5.06	4.21	4.15	5.42	4.91	4.97	5.61	-0.178381514894291	0.48591783779391	0.0276116229659673	0.963201360648236	-0.141459114204477	0.856616545136542	-0.158761804040528	0.997713016372777	-0.145514046257621	0.99996275947239	-0.0221558489526629	0.983795330657855
Gabrr3	0	0	0	0.05	0	0.05	0	0	0	0.05	0.1	0	0.05	0.06	0	0	0.05	0	0	0.05	0.05	0.05	0	0.05	-1.86471803189069	0.790751513374841	-1.83836452900953	0.915483462339958	0.548926546496792	0.953201144875003	0.951608045828027	0.997713016372777	0.874025552018841	0.99996275947239	0.871827252287535	0.958113976134667
Ubxn7	15.04	12.98	14.14	15.17	16.53	14.58	14.55	14.47	15.23	16.15	15.97	17.92	15.09	15.49	16.87	16.3	15.84	14.64	15.89	15.87	15.59	14.38	15.95	15.87	-0.155843411481632	0.0916036309471259	-0.175617051760888	0.0707783299108554	0.0333183326170847	0.946265246668145	0.0474214083963794	0.997713016372777	-0.0485657807150841	0.99996275947239	0.0432136625063325	0.958113976134667
Traf3ip2	0.07	0.18	0.12	0.42	0.52	0.35	0.15	0.16	0.09	0.36	0.72	0.74	0.07	0.17	0.2	0.09	0.07	0.07	0.16	0	0.15	0.06	0.32	0.19	-1.9599638423725	0.00953183319476505	-1.93078923031221	0.0384388224153751	0.300305984565839	0.917938164324303	0.687853880163991	0.997713016372777	0.1215179387028	0.99996275947239	1.19695375812852	0.742930629273214
Slc7a1	5.47	3.92	4.59	38.31	33.35	43.19	25.38	35.39	39.98	28.17	24.91	28.23	2.34	3.82	2.95	4.85	4.77	4.6	2.88	3.4	13.4	3.71	10.11	6.12	-3.08372764582414	5.74725194024634E-134	-0.20054270894489	0.721823291661158	-0.533976616268457	7.92070145934733E-06	-0.642171033825412	0.00393969488453491	0.441928474263	0.99996275947239	0.456640841806651	0.7516121772963
Gm10499	0.12	0.17	0.07	0.52	0.66	0.42	0.38	0.52	0.18	0.44	0.29	0.24	0.44	0.2	0.45	0.15	0.66	0.28	0.31	0.11	0.69	0.24	0.18	0.14	-2.16339265418076	0.021714210359652	-0.545244019161742	0.780212713276001	-0.770270185283002	0.666714075705967	-0.170032521981624	0.997713016372777	-0.138860490434358	0.99996275947239	-0.981424168378278	0.747752294230333
Faah	0.84	0.62	1	0.52	0.58	0.52	0.7	0.64	0.89	0.29	0.34	0.53	1.57	1.21	1.25	1.72	1.47	1.48	1.8	1.61	1	1.59	0.81	1.2	0.553575063532629	0.199836236654017	0.44787168780559	0.546870898233318	-0.527632728804567	0.644907458717285	-0.211803231112503	0.997713016372777	-0.095506119044961	0.99996275947239	-0.393208340358065	0.677232872092257
Bend5	11.81	10.6	11.79	8.65	9.56	9.48	9.57	9.36	8.63	9.48	8.93	8.14	16.75	12.92	14.59	14.04	14.98	16.24	15.31	15.51	13.3	15.65	12.9	11.03	0.24330108302519	0.132138466468922	-0.0271582621233643	0.954144349874578	-0.135816590157545	0.769995326668856	-0.0329064391290746	0.997713016372777	-0.0620539264087238	0.99996275947239	-0.214259686329588	0.700130736836182
Asxl3	3.98	3.29	4.11	2.75	2.75	2.52	2.76	2.57	2.44	2.5	2.33	3.01	5.84	6.61	7.53	6.09	5.89	6.03	6.55	6.14	5.24	5.42	5.03	5.38	0.491616090238912	0.0000638825266967843	-0.0359207805992733	0.94414549410976	-0.0267952903579016	0.956819760728621	0.143408753277079	0.835270060508668	-0.0166536954804361	0.99996275947239	-0.187399748012995	0.330730096016123
Cdk7	11.21	10.29	11.06	10.77	10.96	10.96	10.33	10.57	10.29	12.16	10.63	10.93	10.61	11.05	11.59	10.4	10.38	10.64	10.95	10.85	10.9	10.75	10.57	10.95	-0.0526601224896846	0.649289976342816	-0.0789228663449795	0.634447473987199	0.0122057365478281	0.969645107652627	0.0816582880495585	0.997713016372777	0.0463604893095004	0.99996275947239	0.0219600973909496	0.958113976134667
Epn3	0.02	0.02	0	0.02	0.02	0.05	0.02	0.04	0.02	0.12	0.03	0.22	0.1	0.04	0.02	0.05	0	0	0.07	0.04	0.07	0.02	0	0.06	-1.32929498509582	0.66676176445745	-0.296328414692952	0.9588173128516	2.11354860811207	0.390385985066895	1.48272843511943	0.997713016372777	1.73238976351012	0.99996275947239	0.429025357767193	0.968395767666483
Rbp2	0	0	0	0	0	0.15	0	0	0	0	0	0.3	0.63	0.48	0	0	0.3	0.46	0.45	0.31	0.45	0.45	1.08	0.63	-0.972714990701864	0.882572215694816	-0.946923861081477	0.94414549410976	0.877112854902335	0.953201144875003	0.526623805751673	0.997713016372777	0.645124973091813	0.99996275947239	1.44723544271769	0.756143157922539
Zscan21	61.37	57.99	61.48	35.39	37.31	38.25	41.84	40.83	41.11	40	37	37.13	66.57	66.11	65.38	60.91	63.27	61.61	69.12	68.69	56.76	68.31	56.44	56.27	0.659925377699147	1.75481740169635E-19	0.146566930847208	0.19529786181481	0.0102039270524078	0.974768755009229	0.0922291640232139	0.856630790558138	0.0565287764158852	0.99996275947239	-0.0578098011835669	0.945725906772497
Dctn4	36	34.14	34.94	30.35	31.95	31.43	30.88	29.38	31.04	30.72	28.18	28.73	35.97	35.61	38.26	38.64	38.58	36.29	35.25	36.05	36.02	38.63	35.6	34.64	0.119093121292338	0.131816537726018	-0.0486284319320149	0.813988695814537	-0.130174028060195	0.295663549462082	-0.0469826750648063	0.997713016372777	-0.0923061296149863	0.99996275947239	-0.0780483973243377	0.819935263717641
Gpt	4.55	4.8	4.13	2.52	2.74	2.44	4.02	3.4	3.68	3.07	1.89	2.2	3.93	4.19	4.16	3.34	4.55	3.9	3.82	4.13	3.78	4.17	2.3	2.67	0.761017935282502	0.00198693991697871	0.51424687680867	0.173191571820889	-0.139004755598934	0.941650927442226	0.059833912947168	0.997713016372777	-0.0184099937153171	0.99996275947239	-0.386620655630088	0.68307929594949
Hmgcl	13.13	14.46	14.72	17.73	17.21	15.69	16.13	15.46	15.22	16.98	19.31	17.83	11.95	11.98	10.65	12.02	13.44	11.79	11.65	12.6	13.93	14.86	15.49	11.88	-0.307612988745418	0.0384684163874619	-0.122222695191613	0.708958508562837	0.0664652836513911	0.934395221615131	-0.0890423205900021	0.997713016372777	0.0200512472626313	0.99996275947239	0.153595332593178	0.81872628477629
Recql4	5.35	6.26	5.75	6.46	5.58	6.2	6.52	6.93	8.48	4.8	5.79	6.74	3.03	3.22	2.93	3.53	3.12	3.26	2.59	3	4.04	2.87	4.24	3.35	-0.101266025611691	0.584437865320207	0.248714608113821	0.209875226429439	-0.116789204237449	0.856460603505002	-0.112864713720649	0.997713016372777	-0.0169937428475759	0.99996275947239	0.0930561815720981	0.958113976134667
Ralyl	0.44	0.25	0.63	0.13	0.27	0.36	0.2	0.15	0.33	0.44	0.25	0.43	1.3	0.6	1.41	1.08	1.29	1.35	1.6	1.22	0.82	0.65	0.85	0.48	0.646376169613335	0.504372478587482	-0.372231739854823	0.921148088043477	0.479617559181489	0.883976647509364	-0.0869423347598215	0.997713016372777	-0.041064920267888	0.99996275947239	-0.897619624026424	0.303834356989843
Gfer	16.91	16.57	15.15	19.76	22.51	20.71	19.26	21.11	19.2	19.33	20.84	18.63	12.36	13.26	12.73	13.64	14.06	13.63	14.26	12.22	15.76	13.47	13.79	13.99	-0.410194428592131	0.000697474545925612	-0.0908956995827219	0.772313225296444	-0.130890726123584	0.651510283085983	-0.113742837501742	0.997713016372777	0.00608170782641184	0.99996275947239	-0.0261267539977792	0.960981611055587
Klf8	0.41	0.68	0.39	0.72	0.83	0.81	0.51	0.62	0.52	0.98	0.7	0.55	0.41	0.65	0.77	0.46	0.59	0.52	0.72	0.71	0.64	0.46	0.55	0.52	-0.708688961298589	0.0331544823633031	-0.560360443430052	0.1461126882539	-0.100472600816387	0.953201144875003	0.248572616660623	0.997713016372777	0.414912669147871	0.99996275947239	-0.0188724924587129	0.997901372960416
Ndufaf6	5.49	8.99	7.21	10.46	10.56	11.09	10.59	9.83	9.91	9.39	10.54	10.22	7.48	6.96	6.62	6.66	6.81	5.97	7.09	7.29	8.06	9.12	7.76	8.49	-0.550632752139687	0.0195548501056075	-0.0788176575779142	0.929075079523775	-0.110546199758428	0.91089640915528	0.135740308463718	0.997713016372777	0.161402274201135	0.99996275947239	0.367414281454789	0.515572635740886
Esrrb	1.13	3.2	1.46	1.84	2.3	2.47	0.92	1.1	1.02	1.19	1.84	0.99	3.08	2.95	2.52	3.63	5.21	3.84	2.59	2.39	1.82	3.75	2.85	2.46	-0.269464379158659	0.600974486475465	-1.14024957868734	8.21474824083695E-06	-0.770831479700894	0.0562323938470357	-0.60675080812436	0.0263604891175437	-0.91303282712399	0.00448379479456157	-0.500568014573163	0.282843456786698
Sympk	61.69	59.65	61.92	65.18	65.61	65.97	67.16	69.23	70.78	63.18	67.38	67.44	45.71	46.4	48.92	51.1	49.59	45.83	48.9	49.54	58.81	47.13	55.39	52.63	-0.148973827234544	0.0127056610537797	0.0632300632385117	0.578271690388328	-0.023329172142119	0.941650927442226	-0.0545628740832259	0.997713016372777	0.0900549691322853	0.99996275947239	0.0642688213436252	0.891095385166563
Hgsnat	10.66	14.55	9.8	14.13	14.29	13.03	12.23	12.3	11.63	13.08	13.62	13.31	10.05	15.15	9.68	11.27	11.22	11.43	9.04	8.13	10.84	10.21	11.02	11.3	-0.289964090770087	0.113949535148442	-0.207927848970606	0.206405438173783	-0.0831217751764156	0.814669215324979	0.0412779706375322	0.997713016372777	-0.287769994034771	0.825613867999176	-0.080316725622462	0.903208729988141
Ubash3a	0	0.02	0.04	0	0	0	0	0	0	0.02	0	0.04	0.02	0.05	0.02	0	0	0	0	0	0.02	0.02	0	0	1.84129776770491	0.791314906790491	0	1	1.83219932756393	0.941650927442226	2.91281322681147	0.95527594294894	0.943906531357453	0.99996275947239	0.93412425008808	0.958113976134667
Rasl10a	0.07	0	0.07	0.07	0	0	0.07	0.14	0.14	0	0.48	0.14	0.15	0.15	0	0	0.22	0	0	0	0.14	0.22	0	0.15	0.886824443291782	0.882572215694816	2.23453533789385	0.697222417600294	3.02741050717294	0.603822082733579	0.470892268793545	0.997713016372777	-0.639933553295245	0.99996275947239	0.707275159365947	0.958113976134667
Slc43a1	5.66	6.57	6.12	7.1	8.02	7.62	7.98	8.74	7.99	7.72	8.76	9.6	3.34	4.25	4.33	3.76	3.82	3.41	3.7	4.07	5.41	4.25	4.96	5.3	-0.357786293040142	0.030533409172885	0.118986048902955	0.756222480549966	0.164033148727491	0.672637815077467	0.118340933355367	0.997713016372777	0.247491434307253	0.99996275947239	0.381259382595708	0.387422026508604
Kank4	0.11	0.07	0.09	0.26	0.28	0.24	0.16	0.21	0.2	0.49	0.46	0.4	0.1	0.13	0.07	0.12	0.04	0.14	0.11	0.18	0.12	0.16	0.09	0.06	-1.57134850431043	0.0190798566195218	-0.475198144105451	0.736793015613372	0.771564631611403	0.315413793471585	-0.0152892588884823	0.99791812871568	0.480036788697153	0.99996275947239	0.0271492869963871	0.999126186114336
LOC115486128	7.8	6.41	6.71	6.96	7.42	7.13	8.76	8.39	7.9	9.79	9.87	10.21	5.22	5.81	5.82	5.81	5.78	5.67	5.14	6.16	7.52	6.41	7.7	7.11	-0.0877936573885702	0.628188364739392	0.208060147240289	0.206374254635643	0.44069639178372	0.00019862311913677	-0.0341104241674544	0.997713016372777	0.112865379815114	0.99996275947239	0.279337279833522	0.298698220207414
Ints11	31.52	30.54	30.33	34.81	33.75	36.09	35.04	37.56	39.8	33.39	36.33	32.61	24.61	21.91	22.43	21.64	23.01	22.79	23.14	23.58	28.34	22.39	24	23.66	-0.228993492149905	0.00649626149942233	0.0922697130880889	0.596331032542319	-0.064278351401843	0.822735595720243	0.02691175407024	0.997713016372777	0.143071016615192	0.99996275947239	0.0345487105127088	0.958113976134667
Spata20	0	0	0	0	0.03	0.03	0	0	0	0.08	0	0	0	0	0	0.03	0	0	0	0	0	0	0.03	0	-1.87029229033113	0.790415395361244	-1.84415258757682	0.915483462339958	0.55202769008733	0.959498905900964	-0.911231064911592	0.997713016372777	-0.979646820285036	0.99996275947239	-0.0276484221255512	0.999126186114336
Araf	38.45	38.25	40.29	35.93	35.1	36.18	35.66	34.52	37.32	36.64	37.07	35.69	54.28	47.71	51.13	47.39	49.79	50.67	53.45	52.71	42.38	47.18	43.83	43.55	0.0814080638809432	0.42404724162676	0.033226866689079	0.923695149896086	0.0211373030599646	0.953201144875003	0.126225825216885	0.781635668191836	0.0722635409393862	0.99996275947239	-0.043990008077367	0.949918079272158
Ank2	9.03	6.29	8.59	5.73	5.55	6.25	6.1	5.77	7	5.21	7.32	8.49	14.94	16.62	18.77	15.31	13.49	13.62	12.98	13.72	13.85	13.72	12.97	13.97	0.503420844506214	0.000585853108538641	0.06513241941789	0.837129735952337	0.223100016163723	0.46570058135484	0.244860254812811	0.360650778414714	-0.0874600174240181	0.99996275947239	-0.101224525771601	0.738552440291628
Mex3a	66.92	59.79	67.54	54.79	53.63	58.17	53.56	52.09	54.36	52.37	49.34	50.36	80.59	73.69	83.68	75.12	76.58	76.33	79.43	78.53	69.99	77.93	70.08	71.03	0.174460826862131	0.0300971731232184	-0.0695750349798775	0.527820782645949	-0.16434271750408	0.0395420218147954	0.0612957820578289	0.997713016372777	-0.0116924873518788	0.99996275947239	-0.0746085191617764	0.795193614427277
Bfar	18.49	18.23	19.14	15.06	13.88	14.83	15.92	16.28	13.48	14.45	14.26	12.86	17.71	16.34	18.04	16.57	19.21	18	20	17.78	15.51	18.68	14.66	16.51	0.261804301318351	0.0107819892081933	0.0458283654061275	0.923695149896086	-0.0971590854264257	0.76521610121231	-0.0599184643404434	0.997713016372777	-0.025476587115044	0.99996275947239	-0.132152422663102	0.784168934850776
Mthfd2	13.89	17.97	13.6	111.9	100.69	125.98	67.52	92.68	98.11	82.61	77.51	86.57	9.61	12.81	8.84	13.87	13.69	13.12	8.53	9.2	27.73	10.83	21.43	12.25	-2.94076194581621	4.33945500980978E-131	-0.40074036648237	0.1672270923711	-0.488567126030478	7.92070145934733E-06	-0.378807278307972	0.225331354339529	0.144903446516065	0.99996275947239	0.107517903382003	0.958113976134667
Eif4ebp1	24.46	32.23	21.61	187.83	166.06	213.61	111.55	151.41	185.67	143.22	129.61	130.07	12.95	20.97	11.52	14.33	15.28	13.83	11.97	12.14	38.63	15.82	30.27	21.34	-2.90067560503584	8.8202079816269E-94	-0.348441552318006	0.433827996747499	-0.523978565671764	0.0000166278067253632	0.0690593710194828	0.997713016372777	0.51324277445792	0.99996275947239	0.602456451835852	0.202240355133951
Thtpa	11.89	11.47	11.37	13.41	13.28	13.03	15.48	14.33	13.52	14.48	13.93	13.45	11.83	13.83	12.42	12.78	12.12	13.24	12.08	13.07	13.33	11.19	14.13	14.5	-0.240332004868286	0.0312204843510338	0.114098651787285	0.614824008025253	0.0434012051473635	0.941650927442226	-0.00174854519753838	0.99791812871568	0.00150357946303564	0.99996275947239	0.0418847354032186	0.958113976134667
Igfbp5	4.61	6.28	5.81	37.39	43.6	37.13	13.17	14.69	17.18	48.97	66.03	92.06	13.31	19.93	14.82	22.98	24.32	22.08	24.11	20.53	27.7	11.78	32.54	34.15	-2.8683894922835	5.45185188598431E-137	-1.40229261476959	7.50534650108098E-54	0.776335975945921	0.0549267187753776	-0.529186584654185	0.00384274514757924	0.0487022538868961	0.99996275947239	0.158115340215437	0.958113976134667
Ambp	0	0	0	0	0	0	0	0	0	0.06	0.06	0.3	0	0.26	0	0.06	0.06	0	0	0	0	0	0.06	0	0	1	0	1	3.640978716766	0.507101957755797	1.07834317143028	0.997713016372777	-1.8616325570903	0.99996275947239	-0.911471215398754	0.958113976134667
Sar1b	65.35	63.14	62.88	68.84	65.96	61.7	74.09	62.94	62.86	66.97	67.97	64.98	92.2	78.84	76.23	78.75	78.52	79.61	81.77	78.56	70.45	82.38	77.34	76.22	-0.0825700461069611	0.4722161316866	0.0140080011462114	0.963201360648236	-0.00617061621667715	0.992713834860652	0.063347521704483	0.997713016372777	-0.0479036253482435	0.99996275947239	-0.0313690895684115	0.958113976134667
Zfp362	46.81	46.81	48.75	36.57	39.66	38.63	45.37	36.81	45.12	35.35	37.82	40.53	46.11	41.15	46.4	42.5	44.21	38.6	42.76	43.96	42.96	37.5	46.88	43.51	0.263164973821502	0.000430323257804102	0.137469659008896	0.345267284847079	-0.0474001062886152	0.900175916601914	0.0941716424019797	0.985660498837807	0.0385644696972695	0.99996275947239	0.0102658249255476	0.986940978188326
Tspan10	0	0	0.03	0	0	0	0	0	0.03	0	0	0	0	0	0	0	0	0	0.03	0	0	0.03	0	0	0.950838360940625	0.882572215694816	0.976629490561012	0.94414549410976	0	1	0	1	0.943906531357453	0.99996275947239	0.93412425008808	0.958113976134667
Gga3	20.11	18.86	20.48	17.2	16	16.53	16.78	17.12	18.95	15.16	14.35	15.17	20.99	20.74	22.71	21.74	22.04	20.05	21.98	22.46	21.51	21.79	20.14	20.16	0.204643390224138	0.0283686321491076	0.0753310746338043	0.750546785982905	-0.187080686824617	0.162759173176936	0.0128498913381847	0.99791812871568	0.0364890711302044	0.99996275947239	-0.0565151775981143	0.927240695987387
Raver1	54.99	58.84	56.1	55.04	56.41	55.23	59.77	57.21	68.08	50.38	54.44	55.63	38.47	41.97	41.26	42.67	39.86	37.6	38.72	41.94	46.99	38	46.51	42.61	-0.0185048442279207	0.882572215694816	0.139659121935894	0.189246872149163	-0.0875542785496683	0.497254128288612	0.0193214933037135	0.997713016372777	0.0759461715247187	0.99996275947239	0.0627853861059542	0.921463218556336
Armt1	16.25	16.6	14.25	18.67	18.1	18.69	16.6	19.34	18.45	18.95	20.51	20.69	12.99	15.6	13.78	15.27	13.94	14.35	11.39	14.23	16.74	14.5	19.24	20.17	-0.282049071927675	0.0152903714743052	-0.0371276543461248	0.94414549410976	0.0824915988629485	0.785343565684342	-0.0369522661274381	0.997713016372777	-0.0505930658467952	0.99996275947239	0.284916148379503	0.403701593024835
Arntl2	0.13	0.15	0.1	0.07	0.07	0.15	0.22	0.1	0.09	0.36	0.24	0.27	0.32	0.13	0.34	0.15	0.26	0.21	0.48	0.32	0.19	0.29	0.38	0.28	0.311966964256112	0.871760294099991	0.516821722355797	0.906218686483689	1.51357117529957	0.322944362628993	0.366912904259492	0.997713016372777	0.610398479758318	0.99996275947239	0.632543996982097	0.812251787983902
Zfp94	2.29	2.62	3.05	2.22	1.85	2.89	2.82	2.26	2.26	1.88	1.8	2.11	2.94	2.44	2.73	2.61	2.33	2.34	2.45	2.62	2.11	2.67	2.69	2.92	0.154401431409337	0.708999000767784	0.0853580706459438	0.94414549410976	-0.276783419913108	0.725038258443072	0.113864655190707	0.997713016372777	-0.0503550711201274	0.99996275947239	0.138090454515778	0.916834034250066
Desi2	13.41	12.91	13.61	16.04	15.53	14.7	17.59	15.46	18.4	15.7	15.33	14.62	12.07	13.17	13.94	12.88	13.19	12.75	11.8	12.66	14.54	12.91	15.86	14.91	-0.258824052044832	0.00476716495911221	0.141257011929385	0.354189814034203	-0.0520085964081416	0.8917063275395	0.0134167449762995	0.99791812871568	-0.0052511804026626	0.99996275947239	0.151738293126943	0.629103833752296
Rnpepl1	15.34	15.12	14.08	12.97	14.5	14.74	15.6	15.11	14.69	14.05	19.79	19.7	12.81	12.97	13.01	13.36	12.29	11.14	12.51	12.36	13.31	13.41	13.49	12.62	0.0132838592980833	0.934139532011102	0.0809590240813416	0.767939723680434	0.302940139024332	0.207946581533055	0.0805441933937484	0.997713016372777	0.0547618779776697	0.99996275947239	0.0910232774413654	0.865569116909253
Rassf4	2.36	1.18	2.07	12.81	13.61	13.23	2.83	3.87	3.3	21.14	9.8	8.04	1.47	1.57	1.32	1.23	1.39	1.1	1.11	1.27	2.33	1.5	3.11	3.19	-2.86742596288384	9.47569217307758E-56	-1.99892501097157	3.93333763937989E-79	-0.0554868379166516	0.97640995713718	0.226062944165977	0.945536111400278	0.324726462942057	0.99996275947239	1.04969052489199	0.0227390909697727
LOC115487110	1.26	1.68	1.23	0.91	1.23	1.08	1.16	1.53	1.86	2.1	2.23	2.66	1.79	1.29	1.7	1.58	1.17	1.94	1.56	1.51	1.43	1.73	1.58	1.39	0.327847499264949	0.514502762768418	0.495708811835789	0.481702010044933	1.10226501100869	0.0112727045571708	0.0263079269723266	0.99791812871568	-0.0727178259063654	0.99996275947239	-0.0207583198751453	0.998771350103711
Fer	7.64	8.73	8.45	10.02	9.73	9.03	9.21	10.02	8.98	10.27	9.41	9.04	8.5	9.52	10.1	9.43	9.65	10.61	9.2	9.81	9.59	9.74	9.18	8.81	-0.154160249760085	0.156621489211754	-0.0841411728134953	0.732203196179059	-0.0875378367926563	0.746587154058426	-0.14090235561937	0.821634988854304	-0.0997231841569855	0.99996275947239	-0.103657955474567	0.775082908183039
Tox3	28.24	33.15	30.35	32.98	33.09	31.45	34.38	31.44	30.08	24.71	20.58	20.11	25.32	37.3	27.18	30.76	31.88	28.15	26.33	26.74	24.72	25.15	26.18	26.65	-0.123720224340707	0.253013307364469	-0.0334467483765599	0.923695149896086	-0.584291431011897	6.60190446955481E-07	0.00837327213165602	0.99791812871568	-0.188664266696033	0.72718342075241	-0.226270970396675	0.18319265744918
Eya2	2.21	2.18	2.23	13.68	16.65	15.15	4.49	3.45	5.35	18.56	23.9	23.12	2.02	2.05	1.56	4.66	4.43	3.84	2.43	2.03	3.48	3.06	4.97	3.58	-2.86424254096011	9.58722519117611E-73	-1.77025580256859	7.95354358311601E-32	0.49280837848357	0.00471142183481717	-1.21510329164808	2.17594172473641E-06	-0.773855499268174	0.110761159801596	-0.222350970024128	0.818067263163928
Siglecf	0	0	0	0	0.03	0	0	0	0	0	0	0	0	0	0	0	0	0	0.03	0	0	0	0	0	-0.972714990701865	0.882572215694816	-0.946923861081477	0.94414549410976	-0.993431930704596	0.953201144875003	0	1	0.943906531357453	0.99996275947239	0	1
Tubb4a	52.77	44.89	65.25	19.77	22.31	20.28	22.97	19.71	19	20.41	20.36	18.98	130.58	92.09	125.6	111.06	112.49	116.79	137.98	121	75.25	125.66	73.34	71.37	1.33995588450001	8.43459528332473E-23	-0.026899108267022	0.94414549410976	-0.0934890472605815	0.773125935567604	0.0331528696890959	0.997713016372777	-0.0352471051441221	0.99996275947239	-0.351425654221604	0.436405680869319
Itga2b	0.35	0.21	0.39	0.53	0.4	0.49	0.5	0.38	0.47	0.43	0.55	0.52	0.18	0.4	0.45	0.2	0.22	0.28	0.28	0.24	0.31	0.25	0.41	0.47	-0.624292138948297	0.30909469072642	-0.0871362553190284	0.952406958961194	0.0435406389835865	0.983430127452405	0.563411564681041	0.997713016372777	0.240418431258916	0.99996275947239	0.677779427231038	0.71859730213743
Zfp607a	1.75	1.61	2.05	1.26	1.16	1.41	1.35	1.57	1.3	1.23	1.68	1.44	0.96	1.3	1.77	1.31	1.4	1.35	1.02	1.23	1.72	1.4	1.77	1.53	0.490119860882194	0.0886728219359809	0.157207688705003	0.88096320738434	0.224855132786637	0.818623755793249	-0.0538594772402481	0.99791812871568	-0.0661364400647142	0.99996275947239	0.134275658531213	0.956906756102072
Slc6a9	3.72	3.02	3.91	24.23	21.11	28.2	19.18	22.74	25.95	16.34	12.57	16.08	1.56	3.13	2.17	2.53	2.56	2.57	1.73	2.28	6.56	2.6	5.83	3.82	-2.84925444039801	1.05204337702685E-86	-0.126133456815691	0.633904389180233	-0.742174980408011	0.0000121662466058784	-0.161289082364694	0.997713016372777	0.45957448312612	0.99996275947239	0.65543874323727	0.26092501916985
Gldn	0	0.04	0.01	0.03	0	0	0	0	0	0.01	0	0	0.04	0	0.04	0.03	0.03	0	0.03	0	0.03	0.01	0.06	0.01	0.987164402129706	0.823255401378896	-1.84017881382962	0.923695149896086	-0.92622130826986	0.953201144875003	0.637552375191618	0.997713016372777	-0.018615429547788	0.99996275947239	0.56447436240431	0.958113976134667
Grem2	1.13	0.97	0.77	6.25	7.26	6.21	1.92	1.98	2.24	14.75	3.95	3.56	4.98	5.85	4.01	3.72	2.96	3.42	3.73	4.57	6.27	2.47	6.36	6.39	-2.82829316004834	1.72541526573513E-50	-1.69320637708677	1.28280129697406E-26	0.144161855884694	0.956077170227302	0.554814246785538	0.0494530305035701	0.511502738235486	0.575287553283912	0.570354166113488	0.439049070810296
Asns	41.46	42.05	35.41	278.6	248.98	290.42	211.87	262.34	289.04	228.69	188.67	199.63	27.05	43.77	27.77	39.36	38.78	41.04	26.66	30.14	83.48	35.16	79.69	51.43	-2.82821696845632	5.53524246653847E-229	-0.1104664389344	0.555961393504972	-0.438309381220055	0.0000376825258261663	-0.271959701047281	0.707971191647444	0.218865874822257	0.99996275947239	0.456710808495827	0.658529476544156
Cdk5rap2	9.43	8.52	8.65	8.67	8.57	8.75	9.02	9.63	9.36	8.67	8.18	8.81	6.2	7.1	7.14	7.25	6.37	6.51	6.94	6.8	8.14	6.42	8.45	7.85	-0.0143362033546523	0.897943743675522	0.0962451364844882	0.453594484521102	-0.051351667693694	0.833323401033174	0.0215754482946636	0.997713016372777	0.109148795328442	0.99996275947239	0.157655298439714	0.670300364768841
Man1a	0.74	0.46	0.66	1.77	1.5	1.71	0.89	0.89	0.36	3.99	2.61	2.19	0.63	0.33	0.68	0.39	0.54	0.49	0.41	0.48	0.42	0.51	0.56	0.35	-1.46308077999436	2.20886873154511E-08	-1.21797305038128	0.000267137950331467	0.788219570763036	0.0297032174460232	0.197682226404881	0.997713016372777	-0.129775414681408	0.99996275947239	-0.0461508166900206	0.98035206619864
Camsap2	21.55	20.01	21.24	16.12	16.34	17.42	16.9	17.05	15.85	17.65	15.73	16.36	28.52	26.97	30.62	29.4	29.65	28.25	30.21	28.23	24.15	28.96	23.96	26.06	0.291212408315294	0.000122428686100116	-0.0161021222369688	0.94414549410976	-0.0370556215488352	0.938596046745791	-0.0128580485707752	0.99791812871568	-0.0826502230109289	0.99996275947239	-0.158300832182594	0.515788477962518
Slc7a5	31.91	39.91	26.62	227.31	198.92	240.05	145.49	180.62	186.3	165.72	118.79	120.03	13.65	33.91	13.29	27.58	26.95	25.93	13.1	16.02	55.16	21.02	45.79	28.27	-2.80606096423143	7.44979579236487E-110	-0.389538450546108	0.0362288438400342	-0.751636472536964	0.00222726982006413	-0.400858543401273	0.997713016372777	0.050095487639688	0.99996275947239	0.220207863576686	0.913702262252676
Arxes1	11.27	10.95	12.85	10.53	9.06	9.5	10.34	9.89	10.69	13.18	13.36	10.63	14.11	11.44	12.03	12.29	14.09	13.55	15.45	13.43	9.4	14.02	11.03	11.39	0.227906106860233	0.23566035347718	0.0805660676718339	0.904811146533977	0.323312444035331	0.275821116642731	-0.0887625867633154	0.997713016372777	-0.07063131965548	0.99996275947239	-0.155030087029253	0.817453370790592
Lor	0.12	0.12	0.16	0	0.12	0.08	0	0.08	0	0.12	0.12	0.08	0.43	0.22	0.47	0.12	0.37	0.46	0.58	0.72	0.4	0.24	0.04	0.17	0.986550353632957	0.64303644756328	-1.27682911791091	0.892357340914953	0.643503157418286	0.949325211853264	0.216581126237838	0.997713016372777	0.814190483018657	0.99996275947239	-1.10250561854234	0.761661732413747
Fkbpl	6.82	7.3	8.06	4.36	4.14	4.15	4.65	3.71	4.62	4.56	5.33	4.96	7.32	6.23	7.19	6.13	6.48	6.84	7.43	7.1	6.05	7.17	6.06	5.92	0.765893243754601	0.000108422066120803	0.0260469919604441	0.975341540837615	0.199969850332917	0.753728212810529	0.0936127297015288	0.997713016372777	0.0706425575436932	0.99996275947239	-0.0430964764039161	0.958113976134667
Rpl11	814.38	812.89	771.47	1059.5	1021	1042.71	967.71	1094.21	998.54	1083.43	1098.11	1054.54	621.63	599.35	559.87	562.77	567.73	637.2	588.35	583.56	637.05	641.92	699.06	703.31	-0.429131485125647	2.49154732976025E-17	-0.0309386033975624	0.90658414004306	0.0123492921159407	0.953201144875003	0.0416791289000294	0.997713016372777	0.0376550059539432	0.99996275947239	0.20612855038695	0.214710104512205
Nrarp	88.51	82.91	84.78	54.18	58.36	55.33	65.9	45.99	61.77	43.08	70.97	87	115.7	133.15	123.65	125.62	126.23	118.32	114.36	123.11	127.82	106.49	159.5	154.22	0.563658877819336	7.99062123942094E-18	0.0370039369259312	0.94414549410976	0.227095766183241	0.823829296742862	0.00989089180406679	0.99791812871568	-0.0306791881892718	0.99996275947239	0.162122568105941	0.731857408962014
Ehd2	3.8	3.97	1.93	2.47	2.38	2.59	3.59	2.77	5.13	2.77	4.15	4.37	2.05	3.5	1.98	4.15	2.85	3.24	1.65	2.33	6.18	2.58	6.58	5.69	0.402473637449405	0.21689676018407	0.6046270498017	0.0400449197830154	0.564339898244293	0.125113318355174	-0.409961719070051	0.660995006179157	0.00756690427360927	0.99996275947239	0.511491341411476	0.526419774061001
Clybl	5.62	4.07	4.18	29.99	27.67	28.52	17.83	22.83	14.97	33.69	22.77	21.85	3.66	2.84	2.98	4.7	6.19	6.26	3.98	2.82	8.24	6.33	9.95	10.02	-2.79031825617284	1.18719719577271E-67	-0.692829949554654	0.0000428729780827838	-0.210403402202223	0.683554375677351	-0.843440185398965	0.0347029828057659	-0.175073133644998	0.99996275947239	0.588745926444362	0.290532305572997
Aadacl4fm5	0	0.05	0	0	0	0	0	0.05	0	0	0	0.05	0	0	0.06	0.05	0	0	0	0.16	0	0.05	0	0	0.950838360940624	0.882572215694816	0.976629490561012	0.94414549410976	0.930121420937893	0.953201144875003	0.0505525134404767	0.99791812871568	1.4930370134852	0.99996275947239	-0.0276484221255512	0.999126186114336
Atpsckmt	3.68	4.57	3.53	2.19	2.52	2.07	2.57	2.53	1.49	2.43	2.2	1.76	3.25	4.15	3.05	2.87	3.1	2.49	3.47	3.87	2.16	1.97	2.78	2.07	0.76600740912992	0.031808815213309	0.0598112271570668	0.962311355223477	-0.0599617807477624	0.966212558711647	0.293944660194712	0.997713016372777	0.0837481061726749	0.99996275947239	-0.290374696777119	0.848615699724855
Retsat	2.76	2.24	2.56	4.53	3.82	4.95	4.03	4.31	3.9	4.73	4.37	4.91	1.03	1.24	1.83	2.19	1.71	1.77	1.66	1.55	2.34	1.4	2.14	1.9	-0.860431466537422	0.00045039008827002	-0.129388490724595	0.866024170899358	0.0442028558721127	0.953464145879848	-0.464577010842073	0.842666940535177	-0.0397502213072954	0.99996275947239	-0.0821396477478852	0.958113976134667
Cacna2d3	17.86	15.16	19.89	1.36	1.43	1.39	4.03	1.93	3.74	1.02	1.39	1.46	32.43	20.03	30.45	28.8	29.58	28.91	24.68	22.4	11.54	37.82	14.99	15.55	3.58063165018403	8.46500472036602E-119	1.18468230755929	0.0000221459272040121	-0.158024723820017	0.908821469174186	-0.0665254467193065	0.997713016372777	-0.568495494513072	0.480814021478786	-0.366374868106771	0.85830927901315
Blvra	1.46	1.32	1.03	3.6	2.88	3.28	2.06	2.84	1.86	4.2	3.8	4.16	0.98	1.72	1.31	1.3	1.31	1.3	2.08	1.4	1.46	1.32	1.88	2.4	-1.40218187652905	0.000582702559883179	-0.493428875187348	0.457462560873967	0.315974983963372	0.695504365421322	0.0522480322475753	0.99791812871568	0.339464371569099	0.99996275947239	0.518380674993976	0.738552440291628
Cd83	0.4	0.29	0.43	2.5	2.36	2.5	0.72	0.87	1.11	3.55	1.79	1.43	0.45	0.39	0.72	0.66	0.98	0.78	0.4	0.79	0.82	0.55	0.7	0.69	-2.76245936517312	6.52733052907895E-13	-1.45147549199597	0.0000666836850096005	-0.15048503052763	0.953201144875003	-0.63063115299543	0.87364162866813	-0.284391206148311	0.99996275947239	-0.339638629045654	0.884848792785687
Rgl3	7.83	6.34	7.17	11.26	10.88	11.12	11.38	11.72	10.83	14.41	11.49	11.49	4.97	3.63	4.24	5.28	5.49	5.3	4.71	5.72	7.68	6.23	9.37	9.7	-0.676730927954842	6.81426628606151E-07	0.0188779255595135	0.959776416797577	0.133734436405832	0.744931492823761	-0.333446240299409	0.509155678066053	0.145199371084267	0.99996275947239	0.631924718461046	0.0646816675921255
Pcdhga6	1.43	1.48	1.67	1.27	1.26	1.16	1.3	0.93	1.5	1.4	1.43	1.36	2.05	1.89	1.91	2.4	2.7	2.3	2.72	2.16	1.93	1.71	1.81	2.06	0.265893635208388	0.340244101556669	0.00876089044487039	0.999997988044132	0.149246709374725	0.879467831811741	-0.33557268838116	0.482585088414708	-0.132337759521608	0.99996275947239	-0.427051658785811	0.283965869666003
Kcnn4	0	0	0.04	0.07	0.04	0	0.04	0	0	0	0.04	0.07	0	0	0.04	0.04	0	0.04	0.04	0	0.04	0	0	0.04	-1.49219671648323	0.753663869538204	-1.46720478830955	0.903714214781518	-0.0290867129869177	0.998165269753362	-0.845491455304095	0.997713016372777	-0.0288550900660329	0.99996275947239	-0.923602373236429	0.958113976134667
Yif1b	41.59	45.08	40.2	59.14	55.41	61.24	50.01	51.6	45.85	50.21	60.73	56.12	31.93	38.08	31.03	34.82	36.37	35.52	35.45	31.5	36.39	37.04	37.03	38.2	-0.513424473452461	2.81836163248109E-07	-0.264476079187924	0.0309973165426645	-0.104373292764002	0.725002516498963	-0.0760560207817888	0.997713016372777	-0.0568281781237817	0.99996275947239	0.0441235851061453	0.958113976134667
Lhx4	1.01	0.13	0.15	0.29	0.19	0.32	1.24	0.25	0.63	0.27	2.76	5.62	0.98	0.65	0.27	0.76	1.19	0.85	1.14	1.43	3.53	0.9	8.44	7.26	0.590753455344692	0.584168139925072	1.44929524142151	0.016164284414552	3.1863914543967	0.0464396748312213	-0.574561933120498	0.771443659964914	1.17049195614997	0.088162551160784	2.4391883536812	0.174541905814181
P2ry1	2.63	2.28	2.35	3.09	2.77	3.26	4.89	6.9	3.88	2.68	1.41	0.94	0.93	0.67	0.93	1.18	0.8	0.83	0.78	0.92	1.33	0.96	0.59	0.82	-0.350505672582255	0.0843326233913631	0.767543285671154	0.000955153712172313	-0.880205978836784	0.110064801332833	-0.104199877382403	0.997713016372777	0.104405025647789	0.99996275947239	-0.223169592181492	0.915121678186455
Unc93a2	0.11	0.19	0.08	0.08	0.1	0	0	0.19	0	0.14	0.14	0.14	0.15	0	0	0.12	0.13	0.2	0.19	0.05	0.18	0.08	0.39	0.05	1.20865004760099	0.645526394232228	0.467081358677376	0.94862953333042	1.55058056025134	0.752410358321333	-1.54730120173601	0.997713016372777	-0.0326700771049059	0.99996275947239	0.248313543319316	0.964038146921999
Atp6v1b1	0	0	0.04	0	0	0.04	0.04	0.07	0.03	0.04	0	0.04	0.08	0	0.04	0.04	0	0.11	0.11	0	0.07	0	0	0	-0.01093312918153	0.999380222335215	1.92151175600462	0.793304259787468	0.86989586557377	0.953201144875003	-0.382493875517265	0.99791812871568	0.283827578097589	0.99996275947239	-2.89941387586543	0.836399828787312
Pcsk9	0.92	0.96	0.9	5.62	6.65	6.27	3.16	3.79	2.55	6.14	14.67	12.05	0.26	0.35	0.28	0.36	0.27	0.18	0.25	0.26	0.47	0.49	1.12	0.75	-2.77876978035826	8.2746903303647E-49	-0.97701264317967	4.60496409676063E-08	0.791923686372761	0.0347609104801983	0.123631086392742	0.997713016372777	0.259827702344322	0.99996275947239	1.51697179138147	0.0999065453477817
Tmsb15b2	2.95	2.58	3.77	3.66	2.45	3.09	3.12	2.09	2.53	5.7	4.39	4.44	11.35	5.49	9.17	6.08	5.71	8.37	5.53	7.09	4.35	7.44	8.04	7.84	-0.0341311947002236	0.972487000824105	-0.269285489225649	0.903714214781518	0.644003428347706	0.496493791797665	0.373240000380491	0.980905847824381	-0.264113091615962	0.99996275947239	0.171907447077276	0.9562236526007
H2bc14	0	0.29	0.56	0.28	0.28	0	0	0	0	0	0	0.28	0.88	0	0	0.29	0.27	0	0	0.57	0.28	0	0	1.18	0.567462878795046	0.882572215694816	-1.84603973275813	0.915483462339958	-0.930356681845036	0.953201144875003	1.52457738028593	0.997713016372777	1.46951517761989	0.99996275947239	1.90169798338548	0.929305566633741
Clptm1	52.14	53.9	54.42	51.4	52.16	53.93	50.83	53.14	49.17	46.32	47.46	48.65	54.58	42.2	48.67	49.4	50.84	49.24	54.73	53.11	45.36	51.77	44.52	41.48	-0.00980108269630437	0.92211431978487	-0.0438768788815531	0.833502625542809	-0.168731124140951	0.040174770364244	-0.0600343856624945	0.997713016372777	0.0215424938870015	0.99996275947239	-0.154116831525454	0.583019929377385
Klk10	0	0	0	0	0	0	0	0	0	0	0	0.06	0	0	0	0	0	0	0.06	0	0	0	0	0	0	1	0	1	0.930121420937893	0.953201144875003	0	1	0.943906531357453	0.99996275947239	0	1
Xrcc6	12.47	16.87	13.05	19.72	21.43	21.76	18.15	21.39	22.53	21.58	23.71	25.64	9.41	11.56	8.89	11.8	10.05	11.03	9.61	9.23	13.72	11.48	13.67	13.3	-0.616010424965066	0.0000155475485647761	-0.0297867399529154	0.94414549410976	0.138765382932762	0.575526748594634	-0.137205319137416	0.997713016372777	-0.025703938841088	0.99996275947239	0.204069220254205	0.606403945577124
Lamc2	0.01	0.03	0	0.13	0.04	0.06	0.09	0.03	0.12	0.21	0.32	0.41	0.06	0.03	0.04	0.03	0.04	0.04	0	0.04	0.23	0.01	0.04	0.07	-2.59379388769839	0.10934147059078	0.0791771684879516	0.988362671595316	2.02951035464768	0.0377473400391843	0.216046268526519	0.99791812871568	1.34122288665501	0.99996275947239	0.149942354939014	0.980747742482696
C2cd6	0	0	0.1	0	0	0.03	0	0	0.05	0	0	0.03	0	0	0.01	0	0	0	0.05	0	0.05	0.05	0	0	1.46322577447412	0.794370883086532	0.0148586973210765	0.999997988044132	-0.0316512512757386	0.998165269753362	1.0123222867309	0.997713016372777	1.82501434268287	0.99996275947239	0.93412425008808	0.958113976134667
Gdf5	0	0	0.03	0.06	0.03	0.03	0	0	0.03	0	0.09	0	0.03	0	0	0.03	0.03	0.03	0	0	0	0.03	0.06	0.03	-1.90612684766604	0.582419876180464	-1.8804718805602	0.8026938597146	-0.456535899877453	0.957267976200638	-1.4304256927926	0.997713016372777	-2.46068690386029	0.99996275947239	0.386035749290961	0.960098818284072
Ninj1	4.73	4.53	4.7	10.2	10.15	10	8.45	8.07	9.26	12.16	15.03	14.94	3.23	2.81	3.13	3.3	3.97	3.09	2.46	4.12	4.7	4.29	4.04	4.66	-1.16472325221564	4.05493290313092E-08	-0.245526050021836	0.522490824315571	0.442130046004306	0.105543170765288	-0.173551989188755	0.997713016372777	0.111373201505165	0.99996275947239	0.299310611985225	0.790413550680638
Ldlrap1	1.96	1.93	1.83	1.99	1.89	2.32	2.37	1.95	2.67	2.61	3.23	3.45	1.54	1.74	1.71	1.28	1.54	1.4	1.58	2.08	2.99	1.2	2.18	1.58	-0.306778166409514	0.240965855864262	0.0153878231803579	0.992718367284544	0.477238913293338	0.141435496330949	0.172814329367749	0.997713016372777	0.683962202291463	0.701189967807865	0.207425910790399	0.896703621029964
Slc1a4	9.72	7.57	9.23	56.78	52.92	64.77	38.59	51.75	48.75	43.91	32.55	37.01	4.3	8.06	4.86	9.88	8.39	8.18	5.44	5.96	17.69	7.01	13.71	6.87	-2.76482343389468	3.0768895665817E-140	-0.337589915772404	0.00453644585583196	-0.652698459265792	2.93946947867758E-06	-0.617949578564534	0.0641232747364475	0.12195283619097	0.99996275947239	0.0416295498193672	0.969994360210084
Tcf7	5.14	5.17	5.77	11.74	11.63	12.15	7.4	7.87	8.09	14.37	13.47	11.45	2.31	2.41	1.82	2.17	2.37	2.19	1.55	1.65	2.57	2.96	3.41	2.91	-1.24660266988002	1.67747694711139E-30	-0.632412176144919	4.54769541747676E-09	0.0704018796285917	0.901414547302218	-0.0466722683485126	0.997713016372777	-0.351531617878926	0.99996275947239	0.401600029437365	0.341346945891095
Fkbp10	0.69	0.63	0.99	5.32	4.97	4.74	1.62	1.97	1.76	8.53	7.75	6.17	0.64	0.59	0.53	0.53	0.76	0.36	0.43	0.63	0.94	0.65	0.75	1.16	-2.74169219682472	4.04129685191023E-28	-1.50173988581885	1.84369651464005E-12	0.547394636117651	0.0277453083768752	0.0996089368066406	0.997713016372777	0.276019940833696	0.99996275947239	0.619250929706797	0.67985090032743
Fcna	0	0.06	0	0	0	0	0.06	0	0	0	0	0.12	0	0	0	0.06	0	0	0	0	0	0	0.06	0	0.950838360940624	0.882572215694816	0.976629490561012	0.94414549410976	1.83906746825782	0.941650927442226	-0.911231064911592	0.997713016372777	-0.979646820285036	0.99996275947239	-0.0276484221255512	0.999126186114336
Alkbh6	27.41	23.51	26.54	24.08	22.89	25.05	22.56	21.88	24.14	20.99	23.91	22.77	24.78	22.35	21.41	23.78	21.5	21.92	23.37	21.99	25.01	27.29	22.73	24.74	0.0623702775372565	0.796413788464404	-0.0802479915992398	0.890067458698719	-0.119780380322533	0.805608242574049	0.0312167746769998	0.997713016372777	0.0565566996548858	0.99996275947239	0.12417236315306	0.859381372901029
Smim10l2a	2.76	2.72	2.75	3.7	3.44	3.17	3.43	4.02	3.16	3.61	2.1	1.87	2.5	2.07	1.65	2.42	2	2.03	2.25	2.02	1.97	2.4	1.77	1.42	-0.372266483507027	0.0715130588374635	0.0290551574434781	0.961998054489396	-0.474991324477961	0.38436560922983	-0.0545860717468248	0.997713016372777	-0.0608911270572648	0.99996275947239	-0.224763380591537	0.858095632780757
Atp6ap2	44.25	37.32	41.93	43.28	42.89	43.6	42.15	43.67	43.21	46.59	42.53	42.11	48.32	39.16	42.14	46.28	55.53	48.51	47.97	47.98	41.05	52.33	44.01	43.17	-0.117827651612862	0.273917460005603	-0.0193888574081081	0.94414549410976	-0.0158754475460586	0.953201144875003	-0.213401964563968	0.467363708168623	-0.144723265344986	0.99996275947239	-0.127148911982657	0.762170476904868
Zfp819	0.32	0.14	0.16	0	0.08	0.09	0.13	0.1	0.18	0.03	0.17	0.12	0.2	0.14	0.17	0.1	0.19	0.13	0.06	0.13	0.2	0.09	0.19	0.21	1.72756178008188	0.226114444069651	1.12134896404289	0.753933271256494	0.840431818626453	0.91630900051055	0.254247737420776	0.997713016372777	-0.0277645269398443	0.99996275947239	0.275827478445388	0.958113976134667
Cadm4	104.79	80.08	102.95	53.89	54.4	54.69	60.53	51.4	56.1	58.9	46.54	41.13	150.22	115.7	137.98	129.57	138.49	136.73	161.4	150.14	118.37	142.45	98.1	94.77	0.774507876791617	3.8244201955727E-13	0.0329240197941166	0.923695149896086	-0.184619428039416	0.496001275941925	-0.00314166078292957	0.99791812871568	0.0766680491453495	0.99996275947239	-0.291309877353767	0.400808474454009
Nuf2	25.76	28.19	23.69	27.89	28.22	26.82	28.72	30.98	29.31	26.1	26.85	27.18	14.64	17.03	13.51	18.35	17.53	18.34	13.28	15.09	27.27	17.71	24.26	23.14	-0.143526531394217	0.214194265834366	0.0910523726892915	0.614835827801626	-0.085745623396399	0.670536448179276	-0.266059570208246	0.293412169216186	0.0214891139438672	0.99996275947239	0.24159762506533	0.470570667283692
Arhgdia	310.46	321.38	321.68	306.12	331.58	313.19	303.53	276.87	298.42	310.07	334.39	325.86	273.6	256.63	265.05	282.96	313.6	286.46	286.41	293.9	289.92	279.79	247.59	243.8	-0.0417165747777563	0.636172967563125	-0.124631227939465	0.116896966478551	-0.00286530921239139	0.998165269753362	-0.15072528664874	0.352064027699505	-0.032682974539657	0.99996275947239	-0.217294669265895	0.218938371849956
BC147527	0	0	0	0	0	0	0.05	0	0	0	0	0	0	0.05	0	0	0	0	0	0	0	0	0	0.05	0	1	0.976629490561012	0.94414549410976	0	1	1.0123222867309	0.997713016372777	0	1	0.93412425008808	0.958113976134667
Rlbp1	0.04	0.1	0.18	0.16	0.1	0.16	0.17	0.07	0.17	0	0.1	0.19	0	0.25	0.14	0.07	0.14	0.2	0.2	0.18	0.23	0	0.14	0.18	-0.498301006439375	0.792240253244056	0.283397434384988	0.94414549410976	-0.3748139266251	0.953201144875003	0.155436389573924	0.99791812871568	0.440799577375807	0.99996275947239	-0.2622690539022	0.961104292359341
Sfmbt2	0.48	0.73	0.51	1.25	1.22	1.02	0.89	0.77	0.69	0.85	1.74	1.97	0.65	0.87	0.91	0.47	0.52	0.54	0.97	0.85	1.4	0.42	0.86	1.05	-0.984663122534825	0.000121036479108912	-0.437503326128064	0.188409452279317	0.361044296692116	0.669567148639101	0.73820547323201	0.0894859251963255	1.13476181518264	0.00804502265291515	0.706630265155136	0.416750848839136
Fsd1l	12.92	10.94	12.68	10.67	11.2	9.5	10.68	11.27	12.06	11.15	9	9.98	12.68	11.9	13.03	14.06	14.52	13.37	12.55	12.06	12.68	13.2	13.09	15.45	0.179176338416753	0.131513713189895	0.0943953618536008	0.622073137413175	-0.0947256654343754	0.794894856141893	-0.151288585080804	0.502797954790159	-0.176996915868852	0.562232395193697	-0.0192362707675757	0.961780580428404
Mov10l1	0	0.02	0	0	0	0	0	0.02	0	0.02	0	0	0.02	0.09	0.03	0	0	0	0.02	0.08	0.02	0.02	0.02	0.02	0.950838360940624	0.882572215694816	0.976629490561012	0.94414549410976	0.930121420937893	0.953201144875003	3.91610746757836	0.512286823130631	3.66445143748077	0.99996275947239	2.41520824000778	0.867815097165922
Aoah	0	0	0.03	0	0	0	0	0	0	0	0	0	0	0.04	0	0	0	0	0	0	0	0	0	0	0.950838360940625	0.882572215694816	0	1	0	1	1.0123222867309	0.997713016372777	0	1	0	1
Pycr1	12.82	10.2	11.67	76.79	70.45	76.81	58.7	66.85	64.36	59.69	47.41	46.96	7.29	11.95	7.21	13.37	14.6	11.9	6.38	7.84	20.06	11	27.22	19.25	-2.73559574296176	7.50485507022182E-167	-0.246834790848953	0.00812650002285917	-0.570287986803284	7.92070145934733E-06	-0.586673723154908	0.0902094203404887	-0.238956413865031	0.99996275947239	0.512450139109872	0.400808474454009
Gpr161	15.54	13.46	15.59	8.73	8.7	8.87	10.76	10.15	9.15	9.56	7.93	7.65	17.21	15.25	18.78	17.63	18.02	17.39	18.88	19.06	14.35	18.7	11.98	12.8	0.712679453986003	1.21734412152001E-15	0.181401464926256	0.161370767874517	-0.096149775235598	0.781395717116083	-0.0519531003946449	0.997713016372777	-0.0314571279096431	0.99996275947239	-0.301849658322813	0.416750848839136
Thada	5	4.32	5.4	6.09	5.24	5.92	5.59	6.28	6.65	5.58	6.01	6.41	4.01	4.54	4.29	4.32	4.15	4.2	3.96	4.11	4.78	4.32	4.77	4.23	-0.229696018819518	0.111143523596293	0.115183745268198	0.635152906995614	0.0252495054834019	0.953201144875003	0.0258082738040747	0.997713016372777	0.0202664211809386	0.99996275947239	0.0723665933544919	0.917826448546343
Pfas	14.84	15.27	14.13	21.7	20.95	21.97	20.18	22.53	22.26	20.06	20.07	20.34	9.52	11.5	10.75	11.47	10.91	11.39	9.16	10.5	13.59	10.16	14.44	13.72	-0.593880493246048	1.23365172828725E-17	-0.00352237422201226	0.999997988044132	-0.128525166951416	0.165667674075262	-0.0880388075701955	0.997713016372777	-0.034758768990034	0.99996275947239	0.16438770671105	0.714784089296964
Serf2	81.69	82.63	80.86	67.38	70.54	69.31	81.7	73.58	74.93	71.03	76.87	70.3	83.73	78.38	72.9	77.48	75.54	83.66	82.01	83.91	85.14	83.81	78.39	80.34	0.195971082297622	0.00122342652389459	0.1401590099488	0.109022611351309	0.0419170534708617	0.865185444713933	-0.0101232704788247	0.99791812871568	0.0734593982804871	0.99996275947239	0.0163794161530975	0.961104292359341
Phax	38.24	39.17	38.44	27.82	30.77	28.82	32.01	30.4	31.06	27.95	28.09	30.2	47.5	43.01	43.1	42.62	45.52	43.7	53.69	46.37	40.17	48.28	37.72	39.79	0.359979794251054	0.0000607106166440778	0.0848142672205647	0.706187688395589	-0.0524619436097916	0.912900576759556	0.0201831407124327	0.997713016372777	0.078534151301287	0.99996275947239	-0.0873129882071573	0.887266788592052
Proser2	0.61	0.31	0.43	0.81	0.55	0.58	0.73	0.73	0.88	0.53	1.02	0.83	0.75	0.76	0.84	0.95	1.11	1.16	0.79	0.94	1.12	0.77	0.93	0.87	-0.59383556208218	0.275701781650585	0.258118818231513	0.817234764096098	0.257265690029973	0.890897845524397	-0.445147079130748	0.758027539767608	-0.184653005999845	0.99996275947239	-0.331611307100237	0.758028820156216
Rrbp1	14.7	15.23	12.61	15.66	14.32	15.86	13.19	16.1	14.69	16.46	18.52	18.26	10.62	12.98	12.26	11.41	12.1	10.74	10.87	10.86	13.94	12.42	12.38	10.97	-0.234166055152622	0.0163350490611662	-0.0556127991642265	0.847585651411365	0.21245083371915	0.0616634215234216	0.00828298731111934	0.99791812871568	0.0323643542775322	0.99996275947239	0.0182920767076502	0.966512746604385
B3galnt2	14.93	14.57	14.73	17.52	17.69	16.7	16.77	16.74	16.84	17.6	15.32	16.47	10.26	10.81	11.78	11.19	12.55	12.06	10.65	12.29	14	12.11	14.37	14.03	-0.270180878196589	0.00313200043370707	-0.0556877917593633	0.846629439536313	-0.0977707017615157	0.711525595341451	-0.128108078194704	0.903324595090127	-0.046225335124591	0.99996275947239	0.133558606562329	0.727348452571054
Nrtn	1.93	1.51	2.2	2.4	1.87	1.55	2.44	1.87	2.54	3.25	3.16	2.98	1.25	1.26	1.08	1.12	1.05	0.65	1.36	1.07	1.73	1.02	1.43	2.07	-0.0900102249043123	0.893278677802951	0.224913160282473	0.903714214781518	0.657994182426417	0.393986741483175	0.351224157278764	0.997713016372777	0.551847402373773	0.99996275947239	0.607631433908804	0.788719224669871
Gm20765	0	0	0	0.01	0.03	0	0.03	0	0	0	0	0	0	0	0	0	0	0	0	0	0	0	0.01	0	0	0	0	0	0	0	0	1	0	1	0	1
Pex16	14.57	14.24	15.12	13.36	12.66	14.61	14.37	14.93	13.87	12.84	13.45	12.67	14.49	10.98	11.33	11.98	14.02	11.56	12.42	13.56	12.23	13.38	13.3	12.01	0.0675058145935282	0.775246959892553	0.0768867889187622	0.896454017015575	-0.0918452074789854	0.884979517044056	-0.0286164365306871	0.99791812871568	0.0131052344001938	0.99996275947239	0.0190157888011262	0.980697291725725
Hes1	23.85	20.23	23.66	29.32	31.02	31.92	28.49	24.91	23.31	38.96	39.1	39.73	6.4	5.8	6.47	7.93	7.62	8.01	6.25	6.14	7.62	8.32	13.03	7.01	-0.486149109152829	0.0000492597409657892	-0.270633873595215	0.0776998889146984	0.325332585505031	0.00639284700697046	-0.333698612335094	0.548268553542386	-0.258091599315825	0.99996275947239	0.245450541296717	0.802917942663563
Hmcn2	0.01	0.02	0.02	0	0	0	0.02	0.01	0.01	0	0.01	0.02	0.02	0.01	0.03	0	0	0	0.03	0.02	0.01	0.02	0.01	0.02	3.34353014069202	0.117170334363843	3.07539866660856	0.370309979231488	2.8660479690226	0.545036478619107	3.7502808601144	0.297263864834883	3.69157242455444	0.695385275794124	3.32853328432241	0.445581452149707
Fam174b	5.18	4.1	5.72	7.39	7.78	7.2	5.45	5.1	4.32	10.65	5.77	6	9.2	6.62	11.26	28.46	31.84	28.21	22.03	21.22	14.65	22.25	7.89	7.19	-0.622829601015633	0.000334308469337889	-0.600956843762782	0.000656839309474079	-0.0270600782624888	0.980576649313553	-1.70810184307782	8.55056309382608E-25	-0.622154311883595	0.0168701983584254	-1.26105072702784	0.269152844168897
Mfsd3	1.84	1.42	1.51	2.24	1.91	2.14	1.99	2.09	1.97	2.39	2.36	2.17	1.95	1.45	1.83	1.79	1.46	1.28	1.97	1.52	1.48	1.73	1.78	1.25	-0.447016524028432	0.195847008274665	-0.0666150551899265	0.94414549410976	0.10645056410681	0.95134787555266	0.211155735690417	0.997713016372777	0.125985087026338	0.99996275947239	0.0538327620668059	0.971821266701325
Milr1	0	0	0	0	0	0	0.07	0	0	0	0	0.07	0	0	0	0	0	0	0	0	0	0.07	0	0	0	1	0.976629490561012	0.94414549410976	0.930121420937893	0.953201144875003	0	1	0	1	0.93412425008808	0.958113976134667
Ybx1	680.14	672.83	686.97	753.75	764.9	724.17	825.01	809.49	847.97	702.26	784.42	725.59	740.14	660.57	668.43	688.57	663.51	716.71	686.29	695.74	766.38	717.99	731.39	732.53	-0.180579588970511	0.000483340068000846	0.135582191616103	0.0210862745113012	-0.051668465954599	0.751603567355181	0.000931790865735896	0.99791812871568	0.0429639895193831	0.99996275947239	0.0563726567400441	0.833974375920729
Fopnl	32.56	32.58	30.67	29.82	28.4	24.88	26.08	28.29	29.53	28.93	27.61	27.15	47.42	42.04	41.56	38.29	40.59	38.92	39.33	39.28	39.33	38.86	40.09	41.46	0.161364374460067	0.242023542553205	0.0048391211615793	0.999997988044132	-0.0211172920636924	0.962045152603488	0.153182599357116	0.748211525672571	-0.00953603468059461	0.99996275947239	0.010074378838632	0.984692102891985
Mns1	11.35	23.29	12.63	6.65	7.61	7.28	11.41	10.72	11.31	6.22	6.77	7.14	6.25	11.87	8	9.09	5.48	8.22	7.06	6.19	9.16	7.86	7.31	8.57	1.081476835864	0.0000272656111289367	0.612385450950801	0.000332666704766279	-0.118918800157774	0.873251603074201	0.209651043724692	0.997713016372777	-0.0317886342737193	0.99996275947239	0.0501536997776154	0.958113976134667
Cpsf4l	0.07	0.49	0.21	0.11	0.06	0.07	0.22	0	0	0.07	0.14	0.07	0.41	0.28	0.13	0.11	0	0.05	0.46	0.17	0.14	0.07	0.29	0.06	1.57137563347334	0.40506978818253	-0.405802615157756	0.953677049723967	-0.0336226257647841	0.998165269753362	2.05587181058068	0.801636187592399	1.99371697551097	0.99996275947239	1.19736266627027	0.909421399656253
Grk4	0.58	1	1	0.16	0.35	0.38	0.53	0.44	0.44	0.33	0.29	0.26	1.05	0.92	1.28	0.9	1.17	1.02	0.91	0.98	0.8	1.24	0.97	0.52	1.48310253593258	0.00586212488609459	0.588467366642707	0.661340952839442	0.00380485442054996	0.998235483970911	0.145402171990915	0.997713016372777	-0.108668013796396	0.99996275947239	-0.138418024415236	0.958113976134667
Zpld1	0.13	0	0.03	0.18	0.1	0.13	0.14	0.05	0.1	0.1	0.07	0.03	0.09	0.06	0.08	0.12	0.09	0.17	0.08	0	0.1	0.08	0.14	0.06	-1.58954955349535	0.295083838843689	-0.296699566839351	0.94414549410976	-0.967307645759539	0.758734055266712	-0.798407241835361	0.997713016372777	-1.03385865825796	0.99996275947239	-0.498549628919967	0.94972024073246
Zic2	15.04	15.15	14.99	96.91	97.55	95.96	46.86	68.08	62.64	110.24	68.92	51.35	3.3	3.28	2.92	2.45	2.34	1.92	2.53	3.17	2.72	2.78	4.31	3.67	-2.73051538807443	0	-0.719890840517046	0.000143727253091548	-0.364534809928053	0.654697063882502	0.501089351009147	0.188804898829566	0.314866732057464	0.99996275947239	0.660624438549393	0.145258186354602
Eda2r	1.41	2.02	1.64	9.79	10.29	8.56	7.61	12.61	11.78	6.67	9.4	9.23	1.62	1.85	1.73	2.08	1.25	1.6	2.84	2.57	4.79	1.41	2.87	3.18	-2.71608592521291	5.69027323684755E-77	0.070769015826236	0.901647188869841	-0.250151194161846	0.258526696369327	-0.0775667621687947	0.997713016372777	1.06831473362133	0.0242044120689227	0.671170223754553	0.300917380069168
Nphp1	18.58	21.33	20.71	16.32	17.22	16.31	23.42	22.97	23.27	17.46	20.19	20.1	14.14	13.39	12.08	14.39	14.01	15.57	13.56	14.22	16.93	15.28	15.33	15.61	0.247358996607466	0.0361472459249545	0.478614608151979	3.54309506979552E-06	0.186623139935064	0.3454948125581	-0.146559627214503	0.898993915847876	0.00844364882203508	0.99996275947239	0.0566595188651144	0.958113976134667
Snrpd3	222.27	237.64	224.04	228.72	229.16	208.05	233.03	256.16	266.6	235.11	228.77	223.19	192.58	179.98	176.27	212.28	188.08	219.31	206.68	200.37	239.35	224.43	211.71	187.24	0.000421848732445021	0.999380222335215	0.174749640785081	0.15969049976509	0.0181446889248648	0.953201144875003	-0.169247454792067	0.592853543916679	0.0509426320849137	0.99996275947239	-0.0375026118917917	0.958113976134667
Atg2a	9.48	8.77	9.57	5.91	5.68	5.56	6.49	6.16	6.48	6.24	6.05	6.3	8.9	7.94	10.06	8.27	7.68	7.49	8.89	9.11	7.83	7.65	7.79	8.02	0.556828888037418	1.49222131004236E-08	0.12094549439737	0.563684043997368	0.02939862748973	0.953201144875003	0.141017250763004	0.873697874512628	0.0674020368009094	0.99996275947239	-0.065788400045634	0.910049077340355
Prxl2b	23.72	17.37	21.42	18.78	21.21	19.35	24.23	19.51	15.58	21.83	25.89	25.46	24.76	20.96	23.12	20.24	21.66	23.93	25.79	25.74	22.46	23.95	24.08	25.41	0.0340334589745625	0.90357621667334	-0.00980208866283233	0.999997988044132	0.273496577282623	0.427078248361663	0.0670363971135578	0.997713016372777	0.158236226064751	0.99996275947239	0.121517167542212	0.891132402433096
Tti1	13.67	14.49	12.28	11.98	11.67	12.13	14.03	13.64	13.89	12.11	12.48	12.69	10.79	11.44	10.55	9.54	9.73	10.36	9.66	10.26	11.27	10.28	11.16	11.17	0.129668029016389	0.305254829935011	0.204986981951066	0.101580155602304	0.0264170606337257	0.953201144875003	0.146268626140724	0.815113430651949	0.0628129484906819	0.99996275947239	0.120267065644117	0.74574080850223
Isca2	45.68	42	48.62	47.6	52.5	48.1	49.67	45.87	48.31	49.04	51.26	44.26	40.03	44.97	40.34	39.18	45.9	39.29	39.92	41	41.07	45.05	47.58	45.8	-0.163653304463989	0.260551916817757	-0.0514492436639831	0.915816275439197	-0.0640306617252605	0.918961672415692	0.014628752112014	0.99791812871568	-0.040049573448324	0.99996275947239	0.119639208473808	0.81872628477629
Ubc	318.8	314.59	340.37	256.59	260.46	270.63	290.41	291.2	268.61	282.49	270.96	307.33	278.75	284.94	341.94	300.91	270.37	260.15	277.27	282.08	286.46	262.96	312.98	316.57	0.260044726608816	0.0000236407875473984	0.0994358506335134	0.248012847072112	0.0959312820774933	0.43238593767691	0.12422982589996	0.889097365306046	0.0137940362668403	0.99996275947239	0.0819944169907721	0.850031846962194
Nid1	1.08	1.54	1.26	8.28	7.78	8.11	2.25	2.62	1.91	14.14	8.07	8.09	0.99	1.4	2.04	1.67	1.54	1.32	1.85	1.3	7.98	1.43	3.04	2.87	-2.68923135973312	1.16775687726067E-83	-1.84887360819751	1.77404294249049E-50	0.294826838565698	0.502521709834915	-0.0305852624354347	0.99791812871568	1.2803606575065	0.99996275947239	0.676943842944669	0.234318733420277
Cct2	280.15	295.91	296.53	417.25	404.73	413.23	359.56	390.91	366.89	387.61	368.51	367.72	257.94	257.64	244.67	269.43	275.71	270.83	257.61	258.41	268.99	267.25	289.37	287.68	-0.546520469690105	5.66100945120471E-25	-0.155201679188535	0.0203938668675242	-0.167934176224716	0.00389678747099518	-0.101149719197497	0.659596370969768	-0.066810308214098	0.99996275947239	0.0273812947423807	0.958113976134667
Gnal	3	2.78	3.19	1.79	1.83	2	1.9	1.75	1.54	2.02	1.68	1.59	6.78	5.88	6.93	5.91	6.66	6.23	7.53	6.94	4.01	6.44	4.11	4.26	0.635118525147254	0.0000832461970712814	-0.116898722625279	0.853357206820355	-0.117823684708253	0.892601127658453	0.0592108457379212	0.997713016372777	-0.0348508241259584	0.99996275947239	-0.359025108779285	0.400808474454009
Btbd9	12.37	12.01	13.36	11.58	11.16	11.31	11.88	11.34	11.27	10.85	11.22	9.9	13.21	12.66	13.78	12.59	12.62	11.75	13.43	13.14	11.71	12.42	11.57	10.41	0.0912592285222262	0.386596673541732	0.00424875671734692	0.999224384085891	-0.121418232606988	0.462124019915093	0.0977654500437346	0.927406765720829	0.0318489238731135	0.99996275947239	-0.117091274765004	0.738552440291628
Lipa	11.08	11.52	10.21	8.39	8.52	8.92	10.48	10	6.23	11.62	12.26	11.9	9.69	11.06	9.88	8.82	10.01	10.04	8.69	10.13	5.78	11.84	11.94	10.94	0.298654705309639	0.0175422155347073	0.0371307739994793	0.94414549410976	0.437852833197291	0.00110754585047987	0.0859961246115354	0.997713016372777	-0.241883074602207	0.99996275947239	0.247277155183744	0.375412041577967
Wdsub1	9	7.06	8.31	10.35	10.7	10.39	11.61	11.92	10.88	10.65	9.91	9.28	7.31	7.91	7.77	8.23	7.77	8.15	7	6.87	9.5	6.81	7.66	7.34	-0.431983372186283	0.00445132937154281	0.0964592653936099	0.806894618597436	-0.128266163565648	0.752410358321333	-0.0661174766086197	0.997713016372777	-0.0603562736015724	0.99996275947239	-0.142102863932786	0.82600962122434
Myl12a	52.8	61.22	57.91	72.2	76.56	73.33	60.38	65.43	70.51	73.42	90.3	90.59	45.52	46.71	41.84	45.35	47.5	47.94	50.23	49.85	54.57	48.37	54.64	50	-0.414510589027368	1.12984435182619E-06	-0.188411554303403	0.0703541736398628	0.163605531740061	0.358997434681108	-0.0697708868458254	0.997713016372777	0.123835148836317	0.99996275947239	0.097336652317703	0.772390733570893
Adcyap1r1	10.37	8.85	10.1	5.82	5.41	6.1	5.3	4.62	4.01	12.42	6.37	6.23	10.65	9.61	13.08	8.53	8.27	8	10.77	11.15	7.48	9.75	7.71	7.31	0.710075178808632	1.71370743495746E-11	-0.326733001606722	0.0436220948112109	0.499538125037352	0.221441766455653	0.427033900414649	0.0139099268887935	0.233901899697327	0.99996275947239	-0.0169966705831609	0.978944982129708
Matn4	0	0.06	0	0.03	0	0	0	0.03	0.03	0.03	0.13	0.22	0.06	0	0	0	0	0	0	0	0.03	0	0	0	0.881091308443974	0.882572215694816	0.914693415103921	0.94414549410976	3.67467033286739	0.281691727866984	1.90092443510347	0.997713016372777	0.943906531357453	0.99996275947239	0	1
Gpc4	1.44	1.36	1.52	3.59	2.9	3.88	2.44	2.99	3.99	6.66	5.72	8.83	3.51	4.47	4.15	3.59	4.03	3.31	3.58	4.15	8.62	3.24	10.73	10.94	-1.34788288685381	6.23317602414516E-09	-0.171253185247616	0.776836147278878	1.05559232978961	5.72352946064344E-06	0.170370571830941	0.997713016372777	0.512682949602236	0.99996275947239	1.20211604708783	0.326117606192833
Degs1	18.61	17.3	15.91	23.07	22.33	22.53	18.57	22.03	18.33	23.11	27.06	26.41	18.16	18.97	18.52	18.92	20.03	20.28	18.34	18.09	19.09	18.38	18.7	19.96	-0.434721992786101	0.000115982735582543	-0.212189042057405	0.22071396707624	0.143400643192016	0.533737332113252	-0.0884082358750007	0.997713016372777	-0.103605490697664	0.99996275947239	-0.0747240686256722	0.910269423872246
Tpm4	123.69	177.12	186.9	137.17	147.37	135.81	114.89	117.02	120.39	148.96	130.62	123.34	97.77	152.67	154.34	120.79	110.87	113.12	109.49	108.73	116.97	116.04	104.04	96.71	0.169390810711789	0.326407118333021	-0.265656673513956	0.0000546654255736149	-0.0928021443615211	0.670919542727559	0.232963535987818	0.744827749245986	-0.0519081734695763	0.99996275947239	-0.142460908526846	0.578424853175485
Cep350	4.62	4.27	4.86	4.52	4.6	4.64	5.05	5.8	4.91	5.01	4.62	4.78	4.09	4.51	5.03	5.02	4.21	3.97	4.27	4.57	4.86	4.1	4.7	5.08	-0.0486943114329327	0.737363450255554	0.182443981826734	0.17773370964863	0.0326430556201126	0.949916512599983	0.0467992616896462	0.997713016372777	0.0455302873158332	0.99996275947239	0.0572179327133227	0.958113976134667
Traip	13.96	16.17	12.89	12.49	13.15	15	14.15	16.78	17.95	11.77	13.41	12.7	7.69	10.67	6.62	8.31	6.93	9.33	6.64	8.53	11.11	9.24	11.2	10.17	-0.00176106525890277	0.999380222335215	0.263913306863424	0.141706344106543	-0.0682067755608169	0.912123130782259	0.0685437982238279	0.997713016372777	0.123661554390642	0.99996275947239	0.366837705440227	0.339545454083677
Gm39270	0	0.09	0.09	0	0.09	0	0.26	0	0.17	0	0	0	0.18	0	0	0.09	0	0	0	0	0.09	0	0	0	0.880197232346158	0.882572215694816	2.21385670482667	0.733322140044987	-0.993431930704596	0.953201144875003	0.939902748983052	0.997713016372777	-0.0178661408561779	0.99996275947239	-0.989429101554409	0.958113976134667
LOC115488282	0	0	0	0	0.02	0.04	0.02	0.02	0.03	0.02	0.02	0	0	0.07	0.05	0.02	0.04	0.02	0.03	0.05	0.04	0	0.02	0	-2.45318595029868	0.642575017582772	0.0160502312722378	0.999997988044132	-0.620214889391589	0.953201144875003	0.0531586548081361	0.99791812871568	0.302617036108439	0.99996275947239	-1.92373151093921	0.86078807857019
5730455P16Rik	12.96	11.09	12.33	13.74	13.87	14.06	13.6	13.31	14.25	14.02	13.28	13.64	12.86	11.55	11.85	14.92	13.91	13.66	12.55	12.32	14.08	13.21	14.51	14.87	-0.271070974705846	0.0107665508897468	-0.0261906294260567	0.94414549410976	-0.0406320497710967	0.934673344182484	-0.226274251111508	0.17364429103534	-0.185472147190261	0.884717849069862	-0.0471863938472217	0.958113976134667
Eme1	15.71	18.84	16.5	16.9	16.96	16.93	20.24	18.9	22.63	17.84	16.9	17.81	5.49	8.03	8.08	8.49	9.33	7.74	5.92	7.23	12.87	8.36	11.17	10.68	-0.0412809890724646	0.838516754293837	0.28202937130513	0.0333742762276557	0.0201097542155996	0.953863160632499	-0.273267613866614	0.718923262205753	0.00547463824306127	0.99996275947239	0.199065562538321	0.706170816822706
Fam171b	30.46	20.5	30.28	37.87	36.91	37.25	21.73	25.04	19.1	63.02	28.63	25.08	40.73	33.86	43.23	35.16	36.38	36.13	40.21	40.09	31.9	35.25	34.82	37.11	-0.511093234990818	0.000283955538783164	-0.776672719624079	2.05644868560551E-19	0.0289155171038406	0.995120959508894	0.129568361557446	0.866652583837309	0.0488263065096521	0.99996275947239	-0.0229806359971476	0.958113976134667
Tmem87a	20.01	21.17	20.16	21.28	19.66	19.33	18.89	18.68	20.72	19.6	18.82	20.5	21.1	20.41	21.55	22.06	19.3	21.85	22.98	21.03	20.43	23.29	21.23	21.34	-0.0394104779948816	0.798000333922508	-0.075623863477138	0.755584256822788	-0.0826543716747333	0.753728212810529	0.00354558887594622	0.99791812871568	0.0336539226280842	0.99996275947239	0.0532973801581844	0.957035306948089
Edrf1	11.16	10.55	10.52	10.43	10.3	10.83	9.79	9.49	11	10.47	10.62	9.22	10.84	10.34	11.55	10.7	11.22	10.55	10.92	10.9	10.01	11.28	11.39	10.54	0.00130051917101442	0.999380222335215	-0.0453660148101308	0.915483462339958	-0.0737133838900692	0.833812109944598	0.0286129642461366	0.997713016372777	-0.0315418654982947	0.99996275947239	0.0421096568609552	0.958113976134667
A630026N12Rik	1.45	1.02	1.08	1.77	1.48	1.76	1.63	1.56	1.33	2.06	1.92	2.09	0.91	0.79	1.09	0.85	0.78	0.87	0.96	1.07	0.93	1.03	1.09	1.23	-0.546158169383979	0.0266472445719165	-0.160376926129333	0.784944588404003	0.243261122654938	0.566566342099783	0.159253071452119	0.997713016372777	0.231833787082316	0.99996275947239	0.402810701993906	0.528169852298045
Adamtsl2	0.54	0.42	0.55	0	0.05	0.04	0.35	0.04	0.33	0.03	0.12	0.08	0.03	0.02	0	0.06	0.02	0.07	0.06	0.06	0.06	0.07	0.09	0.17	4.02422276013539	0.0000050038731221149	2.92104745592826	0.0487283010280079	1.10026082779833	0.865389828449273	-1.52760185640494	0.997713016372777	0.57038407250447	0.99996275947239	1.48414925876169	0.666817836685789
Comtd1	1.74	1.46	1.11	1.94	2.08	2.97	2.2	2.68	1.93	2.76	3.72	2.25	1.74	1.4	1.01	2.01	1.66	0.97	1.74	1.79	1.95	1.76	1.78	1.96	-0.746445215697933	0.0351237156305052	-0.0515147969313688	0.954874326731793	0.286414812821852	0.765129554132488	-0.155977063288657	0.997713016372777	0.231088485235724	0.99996275947239	0.223320045288323	0.914260701561984
Cadps2	0.9	0.98	1.18	0.77	0.71	0.62	0.82	0.79	0.5	0.73	0.68	0.4	0.96	1.68	1.16	0.96	1.29	1.29	1.17	1.29	1.03	1.44	0.83	1	0.627274644206434	0.0480328185616789	0.0188143251317655	0.999416731007277	-0.297844681953227	0.826616467651077	0.11203899127228	0.997713016372777	-0.0882824770858377	0.99996275947239	-0.22670742726908	0.867815097165922
Acaa1a	38.02	38.57	35.58	30.97	32.06	30.21	35.73	34.07	38.18	33	37.35	38.75	38.53	39.91	35.12	39.67	38.2	38.48	35.78	40.43	41.38	40.99	37.73	37.75	0.224166521761798	0.0218847412425712	0.200168439206192	0.119666656370655	0.192183763211898	0.252331716296353	-0.0359922429685921	0.997713016372777	0.00363428718238715	0.99996275947239	-0.0212865884142856	0.958113976134667
Mpp4	0	0	0.03	0	0	0.03	0	0	0	0	0	0	0.06	0	0	0	0	0.03	0	0.03	0	0	0	0.03	-0.01093312918153	0.999380222335215	-0.946923861081477	0.94414549410976	-0.993431930704596	0.953201144875003	0.939921239880001	0.997713016372777	-0.0178660035800252	0.99996275947239	-0.0276483442447931	0.999126186114336
Gch1	0.4	0.42	0.41	0.41	0.31	0.48	0.24	0.3	0.59	0.45	0.36	0.8	0.54	0.39	0.49	0.42	0.33	0.54	0.55	0.74	0.88	0.56	0.45	0.44	-0.0104020365764385	0.999380222335215	-0.0816543880381231	0.967137056891795	0.394517732141578	0.865125815060583	0.156636807813979	0.997713016372777	0.747849949772963	0.99996275947239	0.15407326385179	0.958113976134667
4930522L14Rik	0.53	1.18	0.76	1.72	1.3	1.28	0.96	1.15	1.39	1.87	1.62	1.39	1.02	1	1	0.76	0.75	0.67	0.66	1.02	0.88	0.97	1.3	1.63	-0.866238732230797	0.0375552394407605	-0.303459164720158	0.688163374101764	0.147964622981091	0.938549858177799	0.490340581773408	0.782485966744192	0.233131146597277	0.99996275947239	0.843246921986688	0.2589632021986
Gpc3	19.76	23.57	22.05	135.98	131.43	129	73.67	92.82	83.46	110.07	128.98	142.45	12.5	13.36	12.27	14.48	18.16	14.46	12.6	12.13	19.56	14.35	29.66	28.09	-2.64577783017307	6.52244061634651E-248	-0.675783588848264	1.52077811163664E-17	-0.0877603978320235	0.750745730267173	-0.304200789607918	0.26758871572866	-0.101241061353672	0.99996275947239	0.5915735103334	0.209144577163296
H3f3a	1391.15	1428.04	1426.05	1074.08	1081.21	1013.28	1172.64	1101.94	1149.19	1194.01	1122.92	1018.14	1723.7	1515.37	1468.71	1435.56	1439.14	1472.25	1477.75	1433.26	1297.65	1526.06	1402.58	1430.81	0.378484144579406	1.35574967801091E-12	0.101564177932991	0.177926197661151	0.0433684959015726	0.890073722921009	0.116781389174469	0.760908701507413	-0.0567098797654877	0.99996275947239	-0.0239126157639604	0.958113976134667
Acvr1c	0	0	0	0	0	0	0.01	0	0.01	0.01	0	0	0	0.01	0	0	0	0	0	0.01	0.01	0	0	0	0	1	1.84996726527547	0.915483462339958	0.930121420937893	0.953201144875003	1.0123222867309	0.997713016372777	1.83529792973266	0.99996275947239	0	1
Chd4	139.39	146.69	139.9	140.3	144.6	143.12	130.98	143.63	148.64	139.17	147.21	155.05	120.17	140.45	144.02	139.49	126.11	129.45	122.11	125.96	141.71	124.51	146.97	142.56	-0.051342863130793	0.459721162321825	-0.0260898901533157	0.918287955468834	0.0111807904620287	0.953201144875003	0.0348648050825588	0.997713016372777	-0.030990687181626	0.99996275947239	0.0480291847245264	0.943751699773583
Chd2	12.87	13	13.44	14.73	15.5	15.92	13.72	15.1	13.46	14.69	13.42	14.73	12.49	13.65	14.61	13.53	13.06	13.04	12.8	13.51	14.09	13.44	14.04	14.58	-0.278302217804839	0.000117947284224615	-0.137758005269229	0.218267549255978	-0.139949431821399	0.255067263009769	0.039668273700232	0.997713016372777	0.0158976583568175	0.99996275947239	0.0684373376478329	0.832099800946015
Gnat2	0.09	0.12	0.05	0.19	0.21	0.19	0.18	0.09	0.04	0.29	0.24	0.24	0.08	0.05	0.1	0.05	0.13	0	0	0.05	0	0.08	0	0.05	-1.33258993121585	0.370607598847115	-1.08248919400682	0.717427960825468	0.309380876627398	0.953201144875003	0.374369615132412	0.997713016372777	-1.90754858997109	0.99996275947239	-0.441603290817017	0.961104292359341
Snx24	10.88	9.91	10.85	9.17	11.3	9.25	11.19	11.35	13.28	9.88	10.6	9.93	7.56	6.55	6.61	7.67	7.01	7.67	6.87	7.41	8.29	8.83	7.52	6.83	0.0351001494500022	0.882572215694816	0.251366654648903	0.271085771431375	0.00292351027082941	0.998165269753362	-0.101442914234413	0.997713016372777	0.00527201893787126	0.99996275947239	0.0389849077835363	0.958113976134667
Dipk1b	27.86	22.43	27.48	17.14	19.29	20.22	24.03	22.24	23.54	18.4	18.92	17.14	32.71	26.37	32.19	30.63	34.22	31.05	31.46	33.36	26.45	32.64	27.76	29.41	0.411672075770237	0.00351785096851746	0.290591077873098	0.0585512882640679	-0.0884831344481239	0.861243825563498	-0.0706897193563409	0.997713016372777	-0.0824665041773586	0.99996275947239	-0.11722085394395	0.794975449003276
Shisal2a	0.12	0.19	0.12	0	0.1	0.48	0.02	0.2	0.19	0	0.2	0.21	0.1	0.05	0.1	0.1	0.1	0	0.29	0.13	0	0.05	0	0	-0.00888452934562911	0.999380222335215	-0.243381107089717	0.966833816584607	-0.0276961106918417	0.998165269753362	1.06229309654955	0.997713016372777	1.32941500854298	0.99996275947239	-0.0377454787884479	0.999126186114336
Rbm8a	58.82	64.99	54.33	58.13	61.52	61.22	55.38	58.43	59.83	60.62	62.26	59.01	57.19	54.29	47.89	52.26	51.66	56.38	55.52	57.17	54.03	58	50.96	52.34	-0.0682884160537986	0.577630800550844	-0.0698378245096392	0.640622109038933	-0.0241735611527759	0.951065373483482	-0.00814956712725351	0.99791812871568	0.0452631169784513	0.99996275947239	-0.0105204002703836	0.981875301586475
Boc	26.14	24.4	31.51	35.73	33.65	37.19	51.48	43.4	42.8	27.05	31.26	30.03	11.46	12.05	12.43	34.56	34.72	32.5	27.68	29.53	29.99	28.83	21.96	22.21	-0.423873558222746	0.000107872332168359	0.358022510870994	0.0000338942088593222	-0.303433859336935	0.00247739901560783	-1.50169324699425	1.02382904556541E-79	-0.234772071103632	0.0862382851408535	-0.496124963231753	0.00730941941137235
Stkld1	0	0	0	0.07	0	0	0	0	0	0	0	0.06	0	0.03	0	0	0.08	0.03	0.03	0	0	0.04	0	0	-1.86527542708287	0.798544562819542	-1.84017881382962	0.923695149896086	-0.0178497432836696	0.998384987001262	-1.43852801670006	0.997713016372777	-1.50783624806904	0.99996275947239	-1.51724265472749	0.9562236526007
Tpt1	3127.42	3368.52	3353.19	3763.29	3508.6	3860.93	3802	3778.57	3454.76	3776.48	3682.49	3376.52	4283.49	4352.5	3711.26	3671.38	3343.39	3767.19	3489.94	3643.04	3715.14	3775.44	4022.07	4489.31	-0.218904091361319	0.000947954049195407	-0.0218737285291023	0.940230491932675	-0.0687169342263896	0.661924949141789	0.198864450719224	0.283966813199057	-0.00186402044207251	0.99996275947239	0.156280411934035	0.487571579786862
Polr3b	9.43	8.49	9.13	7.98	7.66	7.44	8.26	8.68	7.89	7.76	8.77	8.81	8.26	8.01	8.85	8.66	8.5	8.51	9.04	8.94	7.05	8.19	8.27	8.5	0.181785661884906	0.11371142668893	0.0933475630922119	0.712507488151434	0.101697137049411	0.730779278685729	-0.0310093149539981	0.997713016372777	-0.0475333115019852	0.99996275947239	-0.0578058017917158	0.935535319641533
Gabbr2	0.41	0.44	0.45	0.42	0.56	0.42	0.15	0.15	0.2	0.5	0.81	0.7	1.47	0.86	1.68	1.26	1.25	1.11	1.75	1.55	0.72	1.49	0.65	0.68	-0.146951486091009	0.800461921479713	-1.47170863409863	0.00618580662049798	0.492243357617831	0.524764555229564	0.148853002303537	0.997713016372777	0.140432512179819	0.99996275947239	-0.373596078391922	0.76690264323786
Cdh24	10.04	11.32	9.12	5.15	5.71	4.68	6.38	6.13	7.54	7.29	6.11	7.17	9.78	8.86	8.53	10.23	9.02	7.54	8.54	9.6	10.3	11.06	7.69	6.28	0.929624878499557	5.12882615298327E-11	0.377343840865016	0.0634615949148497	0.370665973711175	0.115122798295974	0.0504876306357745	0.997713016372777	0.0999819451141928	0.99996275947239	-0.113807900771439	0.9433682845669
Pnma5	0	0.03	0.03	0.09	0	0	0.04	0.03	0	0.06	0	0.06	0.16	0.13	0.03	0.03	0.08	0	0.03	0.13	0	0.1	0	0.03	-0.59733944745897	0.882572215694816	-0.55243695723686	0.947561266181586	0.390490434553059	0.969182429170219	1.3793878185346	0.997713016372777	0.333032989912133	0.99996275947239	0.287690848180004	0.975410022704839
Rtn3	209.99	201.39	203.92	161.56	162.56	154.22	164.74	159.66	162.42	152.22	155.03	157.82	225.83	212.45	223.13	227.31	223	222.71	228.83	224.71	205.48	209.93	206.33	205.79	0.317469881313364	3.76220590930197E-09	0.0140575041043883	0.94414549410976	-0.0730551864039437	0.42883848226931	-0.0234301384987991	0.997713016372777	-0.0411026839090672	0.99996275947239	-0.133466996758633	0.263174177194917
Tnfrsf22	2.85	2.71	2.72	2.79	3.07	2.47	3.11	3.71	2.32	3.3	2.91	4.27	1.92	1.78	2.35	1.99	1.71	1.92	1.63	1.94	1.63	2.09	2.69	2.12	-0.0250101123160124	0.924608024144986	0.138796301614194	0.818720384348728	0.299210544958783	0.506099712777576	0.0884024456609074	0.997713016372777	-0.118052227796002	0.99996275947239	0.256040196555368	0.714784089296964
Gm38495	9.86	8.43	8.69	7.18	6.43	6.83	8.66	7.17	8.1	7.75	7.18	7.37	6.31	7.83	8.62	7.83	6.78	6.84	6.77	7.69	8.12	7.05	7.47	8.08	0.35296855703713	0.000683020748068334	0.216122124437931	0.110777682851742	0.0930763310516	0.71525552453772	0.0863542189065554	0.997713016372777	0.0628506448687562	0.99996275947239	0.0587953888943938	0.952536131237269
Abca13	0	0	0	0	0	0	0	0	0.01	0	0	0	0	0	0	0	0	0	0	0	0	0	0	0	-0.972714990701864	0.882572215694816	0.875548953024296	0.94414549410976	-0.0316512512757384	0.998165269753362	0	1	0.943906531357453	0.99996275947239	0	1
Mmgt2	14.7	15.63	15.03	13.9	13.45	13.82	13.73	12.94	11.78	14.45	16.47	16.82	11.18	11.54	12.13	14.68	15.01	12.54	10.55	11.29	13.47	15.43	14.93	13.53	0.0845738957736564	0.644787568156422	-0.129604187491493	0.692098481520574	0.135351656391963	0.689195866601118	-0.247237872114422	0.518321302604956	-0.231944769350465	0.99996275947239	0.0255311981489325	0.966120660686859
Nipal1	0.03	0	0	0.03	0.02	0	0	0.05	0.03	0.02	0	0	0	0	0.05	0.03	0.02	0	0.02	0.02	0.02	0	0.02	0.02	-0.587467427043663	0.882572215694816	0.76213346859844	0.94414549410976	-1.51403129743272	0.938596046745791	0.0557558142095973	0.99791812871568	-0.00409091357827016	0.99996275947239	-0.587699888755035	0.958113976134667
Etaa1	10.07	9.93	8.55	9.04	8.42	8.05	8.27	8.8	8.97	8.87	9	7.82	9.11	7.76	7.18	8.07	7.77	7.73	7.6	7.9	8.08	8.19	8.14	8.96	0.115450270281441	0.446888883662469	0.0186859692448669	0.956661533741807	-0.0227567205798428	0.957009709815533	0.0291023227897894	0.997713016372777	-0.011141112102123	0.99996275947239	0.0832920209193144	0.880572235150694
Plcd1	11.25	9.52	12.18	7.67	7.88	8.03	8.46	6.85	6.72	10.64	11.62	12.92	13.73	12.56	13.03	12.46	12.3	11.97	11.81	11.11	12.73	14	15.7	16.3	0.434877874568682	0.00293635838708609	-0.110900029962408	0.792654169682194	0.542980579614442	0.000736337694128493	0.0994982468452404	0.997713016372777	-0.0536260176568615	0.99996275947239	0.3051914999453	0.166289333374381
Axin2	12.14	11.8	12.81	75.43	73.74	70.25	21.38	36.02	30.17	103.18	47.89	38.53	6.49	5.84	6.21	7.24	7.59	6.27	5.95	5.34	6.89	7.21	7.76	6.72	-2.6370453509942	0	-1.33107703096611	4.3452780116215E-08	-0.238920257586139	0.928930897647313	-0.190155178971968	0.756134011945336	-0.222543660098154	0.99996275947239	0.0201441554459104	0.97225364382466
Shisa3	0.39	0.67	0.32	0.05	0.1	0.1	0.19	0.31	0.2	0.17	0.67	1.08	1.85	1.91	1.69	0.91	0.85	0.66	0.94	0.92	1	1.03	2.74	3.09	2.36678954142307	0.000690226254500646	1.43517862924176	0.228618878565863	2.85880290310076	0.00638760952728871	1.17171322558629	0.000161478277413728	0.230086090880243	0.99996275947239	1.4832701023584	0.0215599959082645
LOC105244034	1.78	1.64	1.15	10.43	8.38	8.33	2.23	4.2	2.53	13.91	6.77	3.99	1.92	0.9	2.04	1.2	1	1.02	2.03	2.07	1.64	1.25	1.37	0.91	-2.56047059303062	2.6137291814711E-39	-1.57480920482748	2.58872921213269E-14	-0.217918133048505	0.952935585055032	0.48587826545741	0.883312495548146	0.766736499960144	0.309761643759984	0.0865122125186369	0.958113976134667
Timm17b	32.06	33.6	30.05	32.42	31.27	32.19	31.87	30.2	31.05	32.21	36.78	33.15	29.2	28.19	25.93	28.95	28.85	28.47	28.52	31.66	29.26	27.31	28.42	28.11	-0.0478413669055427	0.75839522504833	-0.0529443729399112	0.878426605825605	0.0595834701320779	0.886938504107444	-0.0490287251941621	0.997713016372777	0.0408708140147281	0.99996275947239	-0.0638401088832882	0.911591558365557
Fsbp	0.95	0.98	0.55	1	0.57	1.42	1.23	0.79	0.65	0.84	0.4	0.91	0.18	0.71	0.47	0.24	0.3	0.18	0.39	0.3	1.03	0.43	0.69	0.76	-0.316631041294894	0.574892569469584	-0.170261121680649	0.915483462339958	-0.504098618516966	0.676546747045417	0.931640919392225	0.656011676640722	1.26465134007768	0.692959807385737	1.38165680519918	0.0889508107808244
Slc2a3	19.7	17.8	14.93	98.75	104.18	95.22	59.23	57.62	59.15	81.21	110.98	108.35	32.68	37.79	31.64	42.03	45.99	40.88	32.08	32.26	51.7	38.63	41.61	38.52	-2.55226627061687	2.14800846140189E-159	-0.771437921018874	3.80149459450023E-44	-0.0217546367055832	0.958031156407087	-0.335133265405935	0.0121473424114561	-0.162579271935182	0.99996275947239	-0.135588589480539	0.530714305288764
Alox15	0.13	0.09	0.11	0.09	0.14	0.2	0.07	0.09	0.19	0.14	0.14	0.23	0.15	0.16	0.24	0.18	0.13	0.14	0.22	0.23	0.13	0.14	0.11	0.1	0.409822958988022	0.459936189835628	0.210138959482496	0.916609222719166	-0.118235694645451	0.953201144875003	0.260285027426008	0.997713016372777	0.336220687185918	0.99996275947239	-0.403913133713897	0.759949360516678
Zfp7	10.09	7.94	9.38	8.94	9.17	9.69	9.24	9.21	9.24	10.27	9.29	10.62	10.48	9.37	10.51	10.3	11.35	9.47	10.3	10.15	10.67	10.88	10.36	9.81	-0.0810787609476324	0.705273726738726	-0.0214218290074414	0.955362573297937	0.0753698196903185	0.89183730093215	-0.0327971474613047	0.997713016372777	-0.0203502698605232	0.99996275947239	-0.0112167890925879	0.988928569311762
Trpc3	0.51	0.73	0.59	0.49	0.65	0.47	0.3	0.51	0.36	0.24	0.21	0.37	0.66	0.54	0.59	0.4	0.59	0.6	0.68	0.62	0.55	0.59	0.52	0.47	0.136613713160251	0.848499118862082	-0.460790058290494	0.656936942185048	-0.999499829667919	0.236717408012113	0.175779734532581	0.997713016372777	0.212567394938845	0.99996275947239	-0.0156779012374933	0.999126186114336
Dlgap1	1.35	0.92	1.68	0.53	0.44	0.52	0.44	0.31	0.33	0.42	0.47	0.71	2.75	2.3	2.52	4.31	4.95	4.44	3.5	3.05	1.55	4.49	1.49	1.14	1.34342059938702	1.67607635527459E-06	-0.452151394724184	0.493469244441527	0.0359158158651063	0.980892409417197	-0.841545089481981	1.62926539674421E-08	-0.784707205171339	0.158741209889001	-0.892258423223047	0.622504304487818
Smurf2	24.13	22.49	23.37	25.02	24.29	24.23	23.41	23.82	22.53	25.24	23.7	22.73	27.41	24.9	25.51	25.7	25.15	25.09	25.97	25.66	24.38	29.4	25.47	27.07	-0.118914131933726	0.131940201471152	-0.0869540949911419	0.491841061258252	-0.069237276305319	0.721221784704431	0.035365926004326	0.997713016372777	-0.0104720686381667	0.99996275947239	0.093349150584871	0.762487326305944
Brf2	13.55	19.45	12.69	13.98	13.67	13.63	12.56	12.4	12.33	12.22	12.81	13.73	11.78	15.72	11.27	12.69	11.63	11.63	11.55	12.19	12.35	13.3	10.34	10.6	0.0816773698613361	0.790504894387727	-0.126066549999557	0.713832559975687	-0.127572070475079	0.749508282404102	0.100982846294035	0.997713016372777	-0.019708907987963	0.99996275947239	-0.0758262451324941	0.958113976134667
Stra8	0.47	4.5	0.61	0.1	0.2	0.05	1.47	0.32	1.46	0.16	0.25	0.46	3.64	3.78	2.2	0.74	0.47	0.38	5.65	4.52	5.45	2.15	0.53	1.51	3.94470416159018	0.000211258724377898	3.18968567002547	0.00241376311832138	1.2492631367485	0.700282339752682	2.61654314539613	1.53834919743955E-07	3.29521633665219	5.79876161157608E-15	1.38994987340276	0.330862382359319
Wdr26	38.93	35.43	39.87	28.94	30.46	32.48	33.77	32.92	29.49	35.93	31.2	31.13	45.43	43.64	48.48	45.54	45.82	45.08	47.78	46.9	44.98	47.41	40.89	46.03	0.299009674712391	0.000125928650259571	0.0114050118153919	0.955675369121675	0.049181699496839	0.906737819301134	0.00771403726264663	0.99791812871568	0.0154087775664881	0.99996275947239	-0.0523952266417487	0.906815350196672
Ammecr1l	24.53	24.01	25.4	17.65	17.34	17.54	22.18	20.24	20.34	19.47	18.62	18.85	21.65	22.2	23.97	21.76	22.16	21.61	22.88	24.24	22.01	23.07	19.83	21.86	0.447333839648812	2.75764286056592E-10	0.243523602279511	0.00679155988379755	0.0826847832848579	0.616754511024619	0.0480245980033835	0.997713016372777	0.0606079395704655	0.99996275947239	-0.0378788718685628	0.958113976134667
Dip2a	7.02	5.85	7.87	7.62	7.29	7.55	7.4	7.07	7.26	7.46	6.94	7.57	7.63	6.89	7.8	7.37	7.28	7.34	7.41	7.28	8.52	7.4	7.81	8.07	-0.161649126129614	0.29639617444368	-0.0688413327117101	0.8026938597146	-0.0652465249701291	0.855653960015304	0.0177644351019465	0.99791812871568	0.0671299525716927	0.99996275947239	0.0681921505295526	0.894618395960328
Cetn4	0.71	0.94	1.01	0.91	2.07	1.68	1.24	1.2	0.76	1.37	2.27	1.23	1.15	1.07	1.14	1.57	1.5	1.53	1.1	0.89	1.47	1.62	1.91	1.79	-0.856082111201518	0.225000323311811	-0.555716744917313	0.68584511606711	0.0344869899133346	0.996895138285372	-0.449874614422835	0.997713016372777	-0.420689742557918	0.99996275947239	0.180973579005042	0.958113976134667
Cntnap2	7.02	4.86	8.53	10.98	10.61	11.24	2.72	2.59	3.8	11.89	9.37	6.56	9.76	7.48	10.32	8.89	8.7	8.33	8.37	7.74	4.32	8.03	6.14	6.3	-0.749444282280342	0.0000883615218575105	-1.92682482098528	1.1615699830323E-40	-0.250235961774325	0.6325334001657	0.0591616113237142	0.997713016372777	-0.350053206780718	0.99996275947239	-0.365438623446008	0.283293036072487
Tceal9	215.95	196.09	209.33	176.01	186.74	186.91	188.46	169.72	190.16	198.33	202.94	196.75	304.7	284.2	268.67	267.37	250.21	288.43	310.92	270.64	279	279.84	262.13	254.71	0.13377391168226	0.10483550301069	-0.0133640637254884	0.951998416471957	0.0914739356960146	0.430637390428284	0.0914544926016554	0.990701536954539	0.0843237970317595	0.99996275947239	-0.0461542743161755	0.957035306948089
Large2	1.16	2.13	1.1	8.3	7.41	8.84	4.12	7.32	7.36	11.25	10.89	9.66	0.38	0.48	0.15	0.27	0.26	0.12	0.33	0.53	1.13	0.34	0.95	0.85	-2.52941846642838	1.16801826707672E-24	-0.394534996945032	0.178309596612914	0.342487820642905	0.116499735573262	0.687055203507585	0.997713016372777	1.64385419899583	0.497883966168553	1.73210780207118	0.17546533348716
Zw10	22.49	23.98	22.79	20.86	19.44	20.63	21.91	21.93	22.37	18.45	20.59	20.89	16.96	15.99	16.47	16.4	15.5	15.37	15.38	16	17.9	16.34	18.06	18.17	0.138922429233425	0.17394421416565	0.108610756143714	0.512564822366776	-0.0565375193753594	0.894987454767006	0.0640359474338285	0.997713016372777	0.0488159118891776	0.99996275947239	0.133795999499502	0.666333098835236
Prph	1.17	0.78	0.52	1.28	1.33	1.27	0.64	0.59	0.95	0.81	5.23	4.54	4.27	5.84	3.15	3.28	3.21	3.28	5.46	4.88	9.39	1.75	13.64	10.75	-0.717043789203214	0.181165046882415	-0.850128185563207	0.223646229383528	1.3972981302887	0.126286652052767	0.445553743981642	0.653455906447915	1.00971196844139	0.0443399331463278	1.38956070274852	0.479539358090736
Zfp846	5.57	5.71	5.1	3.6	3.72	2.85	3.65	3.91	3.94	3.39	3.81	3.29	6.76	6.05	5.85	6.7	6.84	6.79	7.02	6.54	5.66	6.41	5.11	5.32	0.630113967776966	0.000459582740907987	0.12316290815143	0.831884045777042	-0.0134795706084479	0.995120959508894	-0.0674188177286173	0.997713016372777	-0.0495668938364552	0.99996275947239	-0.296600767535747	0.363149285231001
Golt1a	0	0	0	0.08	0.04	0.08	0	0	0.04	0.04	0.34	0.23	0	0	0	0	0	0	0	0	0	0.04	0	0	-3.18905940086725	0.319750624467268	-2.20132949037963	0.704574317077101	1.64552357319425	0.617885846593361	0	1	0	1	0.93412425008808	0.958113976134667
Zfp1	8.2	13.99	8.53	10.17	10.58	10.84	9.77	8.8	7.66	9.43	9.64	7.85	7.51	10.59	9.4	9.09	8.71	8.09	7.41	7.71	8.08	6.94	7.31	7.8	-0.0875430446374713	0.810390912730391	-0.280400848496338	0.237108847306264	-0.262484617887857	0.35937423841299	0.0851410638680926	0.997713016372777	-0.169461032165982	0.99996275947239	-0.25747195982952	0.537214782123858
Sapcd2	11.02	12	9.96	12.22	11.26	12.75	12.98	13.47	13.86	9.9	10.4	10.52	5.74	6.97	6.27	7.25	6.99	7.82	5.66	6.4	10.92	7.06	9.96	10.06	-0.226629452916147	0.107109912888632	0.152379487074702	0.400021607170444	-0.252333897904686	0.128601456597698	-0.192400008601975	0.862934921281406	0.111632882015139	0.99996275947239	0.295403084622237	0.522196722140329
Zfp46	5.46	4.69	5.6	4.11	4.16	3.78	3.64	4.42	3.73	3.9	3.23	3.84	5.83	5.88	6.96	5.77	6.35	5.29	6.17	5.48	5.78	6.03	5.12	4.63	0.340239610907447	0.0223305396445656	-0.0437670521773211	0.94414549410976	-0.16909384782752	0.661814220399217	0.101133642636951	0.997713016372777	-0.00923923541912993	0.99996275947239	-0.157967797400816	0.783318109289894
Tafa3	0.02	0	0	0.01	0	0	0	0	0	0	0	0.03	0	0	0.02	0	0	0.02	0	0	0.02	0.02	0	0	-0.0109330697250244	0.999380222335215	-0.946923861081477	0.94414549410976	0.877110997851004	0.953201144875003	0.0505526722249356	0.99791812871568	-0.0178661408561783	0.99996275947239	-0.0276484221255514	0.999126186114336
Smim12	40.65	42.45	41.29	33.87	35.8	37.77	35.73	37.53	35.9	37.69	38.74	38.8	37.09	30.21	31.84	32.6	33.56	35.49	41.3	37.35	37.43	38.98	38.49	34.41	0.168166811988057	0.199437168831466	0.0129789986836732	0.975886462501383	0.0708099036007483	0.883888808266248	-0.0342947564728773	0.997713016372777	0.181252013380103	0.99996275947239	0.109235933069346	0.841288911740986
Ddx47	44.88	47.49	45.79	53.78	48.42	51.21	45.14	50.06	48.89	48.86	50.81	49.84	36.78	35.57	36.44	40.3	38.44	35.97	36.42	36.55	40.7	38.99	42.52	39.05	-0.196475784372436	0.0311136906521243	-0.101172781148031	0.546448917905102	-0.0690947495902142	0.771581984448416	-0.0754002648078634	0.997713016372777	-0.0242086674287891	0.99996275947239	0.0495312171292545	0.957231139161896
Tes	9.64	11.76	12.55	22.67	23.16	22.13	11.37	13.67	14.57	21.86	24.36	19.35	21.25	19.16	19.29	19.56	21.1	21.7	19.11	19.47	20.37	17.21	17.26	17.8	-1.04682705637323	2.05932973633577E-18	-0.789422254546192	2.11179888500593E-12	-0.084059370342782	0.833323401033174	-0.0626168210744132	0.997713016372777	-0.0923440057212452	0.99996275947239	-0.274770718965036	0.169237375719829
2810408A11Rik	11.38	11.78	10.12	15.88	13.8	15.58	14.84	14.9	11.58	14.44	13.53	12.92	7.31	9.74	8.26	7.64	7.84	9.45	5.99	7.52	8.19	10.08	11.29	12.22	-0.491968107687134	0.000573033507839284	-0.128767779090852	0.726161490434943	-0.19137895910812	0.470765992911077	0.00870796606728868	0.99791812871568	-0.23025544592886	0.99996275947239	0.407450685679483	0.25208789689516
Supt5	58.52	60.83	59.82	50.74	49.92	52.74	56.65	55.04	54.42	50.3	50.98	51.9	58.87	57.83	61.05	58.8	55.67	58.13	55.33	58.36	61.43	60.7	58.49	59.88	0.177203397216801	0.00744390029971006	0.101460938643262	0.298873581271915	-0.0348090770434835	0.888965672233035	0.0425306277469129	0.997713016372777	0.0107470554519082	0.99996275947239	0.0347736040760001	0.958113976134667
Usp14	38.88	41.37	38.74	42.95	41.26	41.92	38.15	40.81	41.75	41.55	43.59	43.92	41.8	40.47	40.93	42.24	40.07	40.02	41.1	40.37	39.91	37.36	36.66	35.57	-0.135109971237584	0.109383548855815	-0.0674452564651962	0.718628213076023	-0.00413583964943127	0.995579777534717	0.0299319669254246	0.997713016372777	0.00367830354307663	0.99996275947239	-0.145525954378331	0.465079809663547
Lmo7	0.45	0.38	0.28	0.55	0.49	0.4	0.34	0.43	0.52	0.79	0.46	0.39	0.32	0.25	0.23	0.25	0.21	0.23	0.3	0.22	0.41	0.3	0.24	0.37	-0.475261047699272	0.308176382875156	-0.19385293600968	0.900378335745187	0.0976853046768073	0.953201144875003	0.265691509015301	0.997713016372777	0.397751790991447	0.99996275947239	0.377143270360761	0.859459546322666
Haghl	50.51	39.44	49.16	39.63	40.31	40.46	31.14	26.73	28.78	42.86	48.43	41.42	41.12	41.98	40.93	43.65	38.69	39.26	28.52	31.66	30.42	39.44	54	47.79	0.164626379603678	0.255121961894846	-0.474240891667308	0.0000266344958123041	0.112487066964331	0.658571441116367	0.0430393361786314	0.997713016372777	-0.432720280948568	0.00765287040414419	0.198327971478181	0.606987950721456
Tmc7	5.33	3.64	5.03	7.85	7.7	7.17	4.72	4.65	4.96	9.2	6.98	7.91	5.64	5.88	5.94	6.2	6.03	6.11	5.78	6.69	7.28	5.12	7.83	7.53	-0.745602417967898	2.43650973290238E-06	-0.675646937692934	3.07767260491915E-08	0.0528013636771788	0.953201144875003	-0.0703467437380969	0.997713016372777	0.0945401002901901	0.99996275947239	0.140383655684337	0.858623514636467
Tbc1d2	0.38	0.23	0.26	0.57	0.48	0.65	0.47	0.4	0.62	0.56	0.92	0.69	0.3	0.25	0.18	0.23	0.27	0.34	0.16	0.24	0.46	0.18	0.5	0.45	-1.09550513567174	0.0215314902171398	-0.0609292827433382	0.961927046951334	0.365889746556954	0.714350651398353	-0.337916809577472	0.997713016372777	-0.0005807142390332	0.99996275947239	0.432063477519305	0.864027147792453
Lhfpl2	1.42	1.73	0.66	1.33	1.38	1.5	1.87	2.12	1.65	4.29	4.29	3.67	3.75	3.99	4.4	2.61	2.56	2.4	4.07	3.59	5.45	3.03	5.25	4.64	-0.180451850159044	0.744961660964166	0.411313570404181	0.231368881832744	1.5223459187956	4.7302083370301E-15	0.643004225376721	0.000871098332951421	0.76351216656165	0.00998333105070479	0.737755722224122	0.049673696619498
Pappa2	0.04	0.05	0.01	0.16	0.33	0.16	0.02	0.03	0.01	0.1	0.52	0.45	0.04	0.08	0.08	0.06	0.07	0.09	0.06	0.06	0.01	0.04	0.06	0.03	-2.6751796860881	0.000124593390174369	-3.55219782660142	0.0000200474062143394	0.708364703653539	0.672088718606856	-0.102400536452982	0.99791812871568	-0.744640896729979	0.99996275947239	-0.692248891507858	0.824009563958843
Slit1	6.87	6.77	7.95	42.5	40.47	42.81	13.34	21.66	22.2	60.44	50.43	48.64	12.42	10.22	11.45	13.99	14.04	12.56	12.31	10.21	11.63	12.83	15.32	12.42	-2.52032976939858	2.39214487876358E-239	-1.16553468854294	3.71271341687476E-06	0.309204111717601	0.00899133782914738	-0.233562820224958	0.27127240843287	-0.26149077409947	0.334614276858491	-0.0024230825006595	0.999126186114336
Trabd2b	0.77	0.94	0.76	5.72	5.6	5.41	2.47	3.1	3.03	8	7.03	5.69	0.35	0.41	0.33	0.67	0.34	0.45	0.28	0.28	0.39	0.34	0.57	0.57	-2.51178768138961	4.2648824187811E-59	-0.815164225844674	4.25393876211504E-09	0.340099970029311	0.127360405025005	0.126003427893693	0.997713016372777	-0.194822611862213	0.99996275947239	0.434624715804945	0.79049347311494
Tspan3	226.04	223.94	245.98	174.9	181.12	175.48	207.35	178.79	196.24	178.43	185.91	176.21	236	230.6	222.77	215.62	232.2	230.33	235.1	232.6	227.96	226.84	221.1	218.09	0.343750688616064	1.91600368971942E-07	0.120872908649023	0.208820652684497	-0.00738395359884258	0.969645107652627	0.0244767218665103	0.997713016372777	0.0256158244711798	0.99996275947239	-0.0485601109229392	0.90239654102895
Mcm3ap	17.91	18.01	17.74	13.91	15.04	15.6	18.02	16.89	16.61	14.58	16.14	15.88	14.43	16.8	16.76	15.18	14.91	14.32	15.88	17.32	16.62	14.65	15.51	15.42	0.216234898989694	0.00997225813018901	0.198880238861723	0.0475953331815843	0.0351796987322733	0.944334288147743	0.107508693826626	0.924390463995421	0.152257690974383	0.822720009521983	0.0180074138775736	0.958113976134667
Trip11	4.17	3.59	3.72	3.54	3.31	3.43	3.48	3.64	3.56	3.87	3.61	3.96	4.45	4.39	5.18	4.73	4.1	4.05	4.62	4.63	4.56	4	4	4.03	0.128571853831778	0.367142865472288	0.0108064068585935	0.98078250479699	0.0878678073470401	0.794957511574076	0.134744581979371	0.940500634115161	0.0597442372798671	0.99996275947239	-0.126188746959783	0.735478669292122
Palb2	3.97	3.8	3.55	4.23	4.79	3.88	3.96	5.14	5.01	4.2	4.45	4.39	2.62	2.08	2.57	2.35	2.5	2.23	1.89	2.53	3.61	2.68	2.58	2.85	-0.220430903451884	0.261420671261564	0.0894261997841691	0.886748164605421	0.0646479995912796	0.941653087098114	-0.0831227440275625	0.997713016372777	0.148267912960691	0.99996275947239	0.166445320114459	0.845633937240222
Gtpbp3	12.92	18.51	20.43	16.37	14.9	16.08	14.19	13.14	16.09	12.39	14.72	14.44	10.18	14.62	14.7	10.04	11.1	10.42	10.02	10.84	10.55	8.7	10.45	11.3	0.0602251900913207	0.844877150265986	-0.160211861167352	0.472689546548441	-0.240574126784428	0.267758955056396	0.331416162596042	0.437465348818509	-0.00297392479679609	0.99996275947239	-0.0617006589850805	0.958113976134667
Tmem161a	19.58	24.85	28.36	26.7	26.48	27.5	23.23	22.36	23.63	23.09	24.28	24.83	15.52	23.6	21.45	16.82	16.38	17.05	14.89	14.95	17.55	14.67	17.38	18.62	-0.202676672019129	0.199603046305488	-0.237690625194166	0.0141424722484053	-0.194817971353713	0.073829365218768	0.270423522394616	0.554100357718552	-0.0962739036309547	0.99996275947239	-0.0118149452404434	0.986227252247776
Smg5	45.21	47.23	42.13	36.12	36.56	38.23	42.18	41.03	39.38	33	30.82	31.85	40.6	40.9	38.75	36.56	38.79	38.23	40.64	41.92	39.19	40.1	34.2	35.04	0.228186215421564	0.00313711866032339	0.132004251598091	0.146740866017681	-0.247835918112686	0.0012403584253036	0.0787269667931682	0.972274821844627	0.0851878359310684	0.99996275947239	-0.0751844832452521	0.867954836310051
Lrch4	15.07	15.27	15	12.46	13.27	12.68	14.7	13.31	15.21	11.24	15.64	16.99	14.54	16.23	15.88	13.65	12.64	14.39	12.81	14.88	14.36	12.31	16.1	14.61	0.168600002696745	0.154089021447281	0.110727159349284	0.641067865599618	0.111884796618128	0.85868134860933	0.190671094268572	0.660919074458577	0.0652397915776204	0.99996275947239	0.110149559419938	0.862648693242491
Lyz1	0.06	0	0	0	0	0	0	0	0.06	0.06	0	0	0	0	0	0	0	0	0	0	0	0	0	0.06	0.950838360940625	0.882572215694816	0.976629490561012	0.94414549410976	0.930121420937893	0.953201144875003	0	1	0	1	0.93412425008808	0.958113976134667
Cdkn1a	4.55	6.18	5.22	28.66	30.58	28.88	25.26	29.08	55.94	19.78	30.26	31.61	7.13	8.27	4.82	8.92	10.79	8.86	11.94	11.06	31.47	5.77	8.67	9.93	-2.51126594222322	1.4233091899395E-81	0.312005365940689	0.772516773509415	-0.142601269202613	0.800697295281404	-0.500577567643436	0.217544251805784	0.913304876928603	0.99996275947239	-0.256455069128081	0.72710176796319
Baz2b	21.87	20.1	20.86	11.13	10.7	11.13	14.8	14.23	13.01	11.2	10.22	10.66	21.42	23.76	26.86	21	19.31	20.03	22.4	22.72	20.6	20.56	20.44	24.67	0.884100976350218	4.3493109540616E-39	0.339371667252824	0.0000391404604074173	-0.0694402200258181	0.761901050795433	0.254858175767956	0.139834741004287	0.112384221405618	0.99996275947239	0.101054597114406	0.790728995716576
Lrrc63	0.11	0.04	0.08	0.09	0.08	0.05	0.08	0.08	0.12	0.1	0.12	0.08	0.04	0	0.09	0.04	0	0.06	0.04	0.09	0.08	0.04	0.06	0	-0.00970535003345726	0.999380222335215	0.200468355058884	0.965213331045387	0.482115816437506	0.953201144875003	0.0354277684624432	0.99791812871568	0.969535014628477	0.99996275947239	-0.0461510821600995	0.999126186114336
Zdhhc15	7.5	7.09	7.24	9.63	9.04	9.16	8.86	8.94	9.14	9.87	9.52	8.74	4.53	5.06	4.85	4.99	4.81	4.84	4.78	4.7	5.32	5.05	5.98	5.43	-0.397498449525401	0.0000236937858053832	-0.0595881050492593	0.837818265054054	-0.0183146958994774	0.958090005627357	-0.0170515587683095	0.99791812871568	0.00799779015226953	0.99996275947239	0.152879743099936	0.699863644075647
Slc1a3	1.27	1.62	1.29	7.84	6.72	8.15	5.13	9.51	7.71	9.66	6.79	6.98	2.25	2	2.3	2.07	2.18	1.85	2.02	2.22	2.13	2	4.91	4.47	-2.49112881529893	3.75589169494193E-52	-0.0329955891514662	0.975886462501383	0.0126823145985279	0.993041960452792	0.0990510836935583	0.997713016372777	0.0494053950409638	0.99996275947239	0.875116844528814	0.121608401219295
Mup6	0	0.28	0	0	0	0	0.14	0	0	0	0	0	0	0	0	0	0	0	0	0.14	0	0	0	0	1.84258249887386	0.798544562819542	0.976629490561012	0.94414549410976	0	1	0	1	0.943906531357453	0.99996275947239	0	1
Abcc12	0.03	0.02	0.02	0.02	0	0.03	0.02	0.02	0.06	0.04	0.02	0	0	0.02	0.02	0.01	0.02	0	0.02	0.02	0	0	0.02	0	0.409217613259057	0.88806475079722	0.742831341912463	0.941477695547126	-0.0316789499525703	0.998165269753362	0.0631328936542408	0.99791812871568	0.00763843348958558	0.99996275947239	-0.911471215398754	0.958113976134667
Wdr7	9.91	9.59	11.12	6.94	7.27	7.42	7.46	8.29	8.02	7.09	7.67	7.71	13.64	12.62	14.32	13.89	13.41	13.13	14.65	12.79	11.18	12.64	11.38	12.1	0.453998804248302	0.0000032784413483609	0.124235722442012	0.466789198535478	0.0214073251369312	0.953201144875003	0.00443737022977161	0.99791812871568	-0.0760369091600596	0.99996275947239	-0.178861596551734	0.356077123160652
Tnfrsf21	10.85	9.11	10.87	9.87	10.6	11.27	10.02	10.43	8.77	10.64	10.26	9.88	13.44	12.12	13.04	12.29	12.3	12.43	14.75	13.51	10.99	12.79	9.42	8.48	-0.0892276710119683	0.610547167124077	-0.131356125390907	0.575186196729739	-0.0771367317245978	0.849535956980112	0.0602952351030337	0.997713016372777	0.0734739009504338	0.99996275947239	-0.287207061242526	0.472117563964472
Fam184a	2.82	2.47	3.37	4.06	3.49	3.15	3.51	3.93	1.7	3.15	3.24	3.61	3.3	3.47	4.3	3.98	3.58	3.82	3.72	3.38	1.96	3.93	3.72	3.99	-0.292934102236825	0.141811781280533	-0.28873795416778	0.529302272304918	-0.108836160625889	0.864178726443526	0.0340725758787431	0.997713016372777	-0.332133277126323	0.99996275947239	0.0162472569950119	0.982656307128746
Pfkp	2.45	2	2.42	11.71	10.7	13.39	6.46	7.16	5.74	11.61	9.1	9.93	5.43	5.94	6.43	7.56	6.32	6.7	5.12	5.89	7.59	6.77	7	8.08	-2.44065829145172	2.52658172544254E-54	-0.90571580922267	6.56398355380888E-11	-0.235005629519594	0.424786104968155	-0.198045741083922	0.842389215981451	-0.135929088959943	0.99996275947239	0.0797261972537713	0.952122108508531
Dnajc25	3.17	3.44	2.79	2.12	2.61	2.09	2.58	2.31	2.57	2.28	2.66	1.83	2.93	3.35	2.65	3.31	3.66	3.16	3.66	2.93	2.45	3.29	1.6	2.52	0.243061605039568	0.388243622874345	-0.0249992973959209	0.979913244865529	-0.193692941667566	0.832112149478702	-0.137988653223585	0.997713016372777	-0.178433724183748	0.99996275947239	-0.441872102483349	0.450992953834971
Nkapl	0.68	0.88	0.62	0.4	0.51	0.35	0.62	0.42	0.7	0.56	0.86	0.41	0.6	0.88	0.98	0.99	1.06	0.8	0.58	1.02	0.77	1.18	0.53	1.08	0.736814886941087	0.371418851809525	0.451620976367623	0.852263778389718	0.491138232178923	0.870260506988686	-0.210790014266838	0.997713016372777	-0.277894959401418	0.99996275947239	-0.0529089637251452	0.986347888943165
Nova1	52.09	39.65	51.38	24.51	26.91	26.82	29.49	27.47	28	20.81	16.97	20.13	94.82	81.93	101.28	77.37	80.51	80.87	94.74	88.37	56.45	74.92	55.45	61.68	0.838284049031836	7.37720093472811E-16	0.132381281465467	0.264078644164081	-0.398814180241383	0.00312883989268028	0.22605143971831	0.186809611319104	-0.00766843387127179	0.99996275947239	-0.317806160140324	0.13490491601282
Gm36182	0.01	0.03	0.02	0.01	0.01	0.03	0.01	0.02	0.03	0	0.02	0.02	0.01	0.03	0.03	0.02	0.05	0.03	0	0.03	0.01	0.05	0.03	0.01	0.251494576986189	0.913922683508339	0.276049810599957	0.958289749223914	-0.351214484751165	0.959416741329459	-0.464793627016181	0.997713016372777	-1.33430602013073	0.99996275947239	-0.191978450606718	0.971911185704211
H13	56.28	25.62	58.83	38.22	36.63	40.1	42.26	39.7	17.37	45.8	43.31	44.76	59.63	25.55	58.98	38.85	37.79	39.16	58.24	55.25	21.83	52.38	48.74	48.32	0.268445732368002	0.532153782940959	-0.161686435959085	0.890424981852303	0.108875143551715	0.457824515235353	0.312311651893983	0.997713016372777	0.200840901944472	0.99996275947239	0.255598347519762	0.0933299740758154
Gria2	4.32	2.42	4.8	0.66	0.97	0.82	1.76	1.4	1.24	1.1	0.83	0.83	9.94	8.29	11.85	6.9	6.48	7.15	8.56	8.63	3.93	9.04	4.79	5.37	2.11017289376386	7.43869529654322E-19	0.737011194871973	0.00723972097272748	0.125427183241781	0.938910738317618	0.515161444645259	0.0149121569691968	-0.0691823969471802	0.99996275947239	-0.149306053944379	0.880573297908079
Fgd4	6.66	6.47	5.45	3.24	3.18	3.15	3.96	3.85	3.76	3.07	3.14	4.32	7.06	7.52	7.82	6.66	6.65	6.07	7.07	6.98	6.32	6.67	5.96	8.06	0.911144415938321	6.4543865472389E-16	0.263347652369581	0.0782849723868089	0.103596857602022	0.883267313297136	0.209869274213222	0.297263864834883	0.0622100450194934	0.99996275947239	0.0771340113175472	0.935402908281432
Manea	13.87	12.09	13.09	14.97	15.67	15.61	14.17	16.12	14.81	18.41	16.21	16	14.88	14.4	13.63	13.9	15.06	14.69	14.71	13.5	13.96	15.14	14.8	16.81	-0.30686931233963	0.000846324510801444	-0.046986946343079	0.890814645080814	0.092409565078238	0.700282339752682	-0.031638883552164	0.997713016372777	-0.0514820606822301	0.99996275947239	0.0740635476809847	0.875498361804386
Cactin	23.77	26.16	24.38	19.82	21.78	20.34	21.47	23.41	24.02	18.2	20.71	18.26	19.48	17.75	19.53	19.46	18.97	18.54	19.33	19.28	21.05	17.84	20.06	18.46	0.216428098590986	0.0323076946107228	0.142716271909888	0.361880589563015	-0.147941867865191	0.462904393259229	-0.00505725113552789	0.99791812871568	0.055346657757454	0.99996275947239	-0.035161964025816	0.958113976134667
Ndrg2	1.02	0.55	1.95	5.36	6.47	6.82	3.43	3.5	2.59	9.48	5.76	5.55	1.57	1.16	2.39	2.84	2.71	2.98	1.42	1.5	2.3	3.16	2.16	3.13	-2.43935175608884	1.01100257357505E-11	-0.987871900280262	0.0000182596243214642	0.125874218390347	0.938045636069973	-0.717503490007058	0.23174173699394	-0.71924614610674	0.412821604604888	-0.0276989666148073	0.984100638463527
Ubl5	223.17	199.51	217.02	195.68	195.24	186.4	201.01	152.07	191.08	205.01	202.62	197.74	322.53	268.32	284.5	276.54	271.61	311.33	301.48	296.5	308.06	263.45	282.69	292.39	0.14089932872263	0.201456055003208	-0.110528179513447	0.637278606808296	0.0278539658111883	0.953201144875003	0.0167056948472005	0.99791812871568	0.0379519716686149	0.99996275947239	-0.119800139424476	0.663288445995041
Zdhhc3	41.37	36.41	41.01	31.81	34.36	34.61	39.31	34.01	39.04	33.87	31.69	30.94	34.37	31.92	34.55	36.23	36.82	36.55	39.27	38.5	40.26	38.12	34.09	32.74	0.146240484998849	0.0828309733997463	0.116715880815794	0.373528952838708	-0.0847943292326929	0.603822082733579	-0.104844670663293	0.782485966744192	0.0703573496371555	0.99996275947239	-0.0803158944702799	0.831306216654266
Cybrd1	0.37	0.33	0.4	0.34	0.2	0.25	0.43	0.28	0.31	0.56	0.5	0.73	0.3	0.4	0.25	0.23	0.22	0.13	0.22	0.23	0.4	0.33	0.52	0.44	0.42675014159104	0.468863828777118	0.365929779499763	0.786281910218606	1.13784287838866	0.0615838370080432	0.734119167930997	0.752381082038664	0.553038400394647	0.99996275947239	1.15754581785269	0.216294709515751
Smim19	15.17	21.2	14.37	13.28	14.25	14.84	13.19	12.18	12.61	12.52	12.45	14.36	15.97	20.06	14.79	12.88	15.12	14.76	14.63	12.93	13.73	14.26	14.46	13.86	0.21543258770303	0.348897636355255	-0.168649959766836	0.586203461058985	-0.13787513258971	0.762506366542302	0.249953910417218	0.749861084923788	-0.0611378997598552	0.99996275947239	-0.0310642786142422	0.961104292359341
Gprc5d	0	0	0	0.11	0.06	0.06	0	0	0	0	0	0	0	0	0.06	0	0	0	0	0	0.06	0	0	0	-2.86784898736317	0.431984841940333	-2.84222066154671	0.664594780830157	-2.88901992058395	0.736870152829935	1.0123222867309	0.997713016372777	0.943906531357453	0.99996275947239	0	1
Nup93	35.03	57.9	32.44	37.63	36.15	34.64	35.94	37.02	37.11	32.94	32.01	32.29	22.79	37.03	24.13	27.07	26.21	25.94	22.84	24.44	30.97	26.14	25.73	24.36	0.170573303244044	0.718777913078048	0.0120563218538714	0.958747091797946	-0.189502070881262	0.0584016371977491	0.0833679409541515	0.997713016372777	-0.0375964522832982	0.99996275947239	-0.0833529179762164	0.810967885918013
Ripor1	11.15	16.05	10.31	10.25	10.85	10.57	9.37	7.55	8.88	9.77	9.78	10.16	13.13	20.58	14.72	16.19	16.41	15.07	15.41	14.33	13.78	13.53	12.25	11.9	0.217471619739445	0.267217398090256	-0.276090740299742	0.0444769550795059	-0.114363636119731	0.592373361411695	0.0810009822190163	0.997713016372777	-0.104276655707034	0.99996275947239	-0.334500395139633	0.0531294618414439
Gdf1	0	0	0	0	0	0	0.45	0	0	0	0	0	0	0	0	0	0	0	0	0	0	0	0	0	0	1	3.8643618291016	0.404328069251025	0	1	0	1	0	1	0	1
Haus6	11.73	11.21	11.08	11.99	12.46	11.76	11.79	13.14	14.28	10.97	11.66	12.27	6.48	7.74	6.6	7.78	7.78	7.82	6.88	7.51	9.93	7.67	8.84	10.52	-0.117914201206298	0.274770727945952	0.0731298470709396	0.781954572516595	-0.0832993238392156	0.741724341839404	-0.127614331837023	0.900045484177675	0.0424601186933106	0.99996275947239	0.132940097952817	0.81187975169257
Fat4	13.92	9.92	15.51	1.53	1.5	1.74	6.39	3.45	3.56	1.4	4.1	5.35	12.79	17.75	20.23	22.2	18.44	19.12	17.45	19.38	18.15	16.41	16.29	17.14	3.00245349589443	5.1325353304398E-92	1.48688938888775	0.0000297571022609276	1.15594943680334	0.213909643142333	-0.23586515780507	0.71930628892395	-0.129379938965375	0.99996275947239	-0.280594610708051	0.087038580173785
Kcnip1	0.26	0.15	0.25	0.8	0.29	0.47	0.15	0.15	0.2	0.5	1.08	0.84	1.26	1.23	1.49	0.95	1.01	1.16	1.99	1.68	1.25	0.7	0.97	1.69	-1.28437342574969	0.126081272507808	-1.51002320439749	0.176495557902493	0.673288115074464	0.678371159162631	0.37436557132558	0.971145329221868	0.695149641119369	0.803507940034282	0.0840105583583242	0.962449180081172
LOC115486944	0.15	0	0	0.05	0	0.05	0.2	0.05	0	0	0.05	0	0.05	0	0.05	0.1	0.1	0	0	0	0.1	0.05	0	0	0.587124424086571	0.883877617673029	1.34265684823755	0.86922875783774	-0.924163599413707	0.953201144875003	-0.944307750278946	0.997713016372777	-1.03598516499983	0.99996275947239	-1.91068037413137	0.893710929731766
Pcdh1	1.21	1.55	1.13	0.46	0.79	0.49	0.58	0.55	0.85	0.54	1.56	1.68	2.09	2.34	2.29	2.12	1.94	1.9	2.44	2.27	2.11	1.85	2.36	2.18	1.00383847587803	0.000174791331427983	0.187828419900552	0.854477172166779	0.874635740604841	0.197027787150504	0.0829882251841535	0.997713016372777	0.17566879008747	0.99996275947239	-0.0111776920198428	0.995284095008637
Necab2	11.43	15.77	10.73	19.94	19.38	20.66	14.3	15.01	15.17	21.93	13.54	11.6	11.56	17.27	12.16	17.23	16.05	16.02	12.62	13.51	13.42	12.85	13.98	14.97	-0.692212314618812	0.0000328587589416806	-0.436473865842347	0.000411217990846315	-0.379652260018228	0.329004181960658	-0.211115987643347	0.881635900504156	-0.306688176230874	0.281584905612383	-0.248701803940053	0.373105194603726
Ptcd2	18.57	19.01	16.43	18.32	17.88	17.5	17.62	18.67	17.48	17.96	19.39	18.01	18.58	18.48	18.06	17.47	17.77	18.16	19.82	19.72	19.03	18.93	18.49	19.98	-0.0374012045422959	0.87232519236739	-0.00902841727853102	0.989665189024336	0.0121326742060187	0.98099408890878	0.0467883129853141	0.997713016372777	0.122240466034638	0.99996275947239	0.0815751381996993	0.901879494880315
Wnk3	4.68	4.75	4.91	3.73	3.43	3.82	3.75	3.64	3.92	3.45	3.09	3.3	5.74	6.27	7.16	6.25	5.82	6.32	6.51	5.91	5.68	5.56	5.04	5.52	0.359110013104421	0.000326947137347067	0.0392991268026275	0.93769614140187	-0.189820927799032	0.329838098471069	0.059832455380037	0.997713016372777	-0.0312476454460893	0.99996275947239	-0.213182353399511	0.326449527427033
Snrpc	153.93	154.54	143.73	146.68	146.87	149.27	161.4	140.88	163.84	151.99	155.99	152.02	145.92	135.85	141.21	151.25	143.63	159.17	163.98	157.86	178.25	152.53	161.65	155.26	-0.00644526055100974	0.963917064269469	0.066256538923699	0.776515708319766	0.0285990828320128	0.946858782132252	-0.0987653418364422	0.952282565375623	0.129482509933116	0.99996275947239	0.0121559581261251	0.976410539022743
Fgf5	0.17	0.03	0.11	0.03	0	0.03	0.06	0.03	0.03	0	0.03	0.11	0.23	0.06	0.2	0.3	0.32	0.5	0.28	0.2	0.33	0.2	0.31	0.26	2.45323750041871	0.246652110111561	1.01640660802468	0.917301477120521	1.3004865072584	0.917175791292328	-1.15505295414453	0.710305797167782	-0.45295077263179	0.99996275947239	-0.560681514809036	0.845570802900032
Slc37a3	23.37	20.78	22.13	18.33	18.8	18.54	21.12	19.96	18.99	19.04	23.06	22.18	21.17	19.36	21.38	20.16	20.85	20.84	20.79	22.18	21.58	19.2	22.37	22.9	0.200550287702806	0.0217095568622191	0.102606341400353	0.502430270607463	0.174549365150945	0.283389733856261	-0.000646113510475972	0.99831623987915	0.0499732002044798	0.99996275947239	0.0430357547918445	0.958113976134667
Hecw1	1.45	1.32	1.83	0.44	0.43	0.42	0.43	0.29	0.3	0.48	0.25	0.26	4.1	3.41	4.47	4.05	4.13	4	4.8	4.21	2.17	4.52	1.43	1.88	1.78129084534795	6.22655932770519E-17	-0.339865541217684	0.596684102722397	-0.432195014647422	0.641110888767456	-0.0222450390771083	0.99791812871568	-0.132855522228413	0.99996275947239	-0.654541695094046	0.694428219972803
LOC102640586	0	0	0	0	0	0	0	0	0	0	0.03	0	0	0	0.04	0	0	0	0	0	0.03	0	0	0	0	1	0	1	0.930121420937893	0.953201144875003	1.0123222867309	0.997713016372777	0.943906531357453	0.99996275947239	0	1
Mettl6	26.96	23.65	25.9	22.03	20.61	19.16	22.76	19.7	25	20.25	21.19	22.3	32.77	26.43	30.85	26.53	24.43	28.28	30.35	25.85	26.79	29.03	23.58	25.7	0.290385344075482	0.01281718149567	0.135457707765091	0.538263181840916	0.0391132102065554	0.953201144875003	0.149972675299042	0.856722157579323	0.0104650325081043	0.99996275947239	-0.0636198978573313	0.958113976134667
Rsl24d1	63.18	65.47	61.61	67.17	71.33	65.62	58.87	66.81	65.46	66.33	63.66	66.61	54.69	55.85	53.14	60.37	58.19	62.69	59.09	63.11	60.12	58.92	62.64	58.16	-0.146405437048651	0.103349675162484	-0.105269187117455	0.511378743169842	-0.0855413355582932	0.643914629331896	-0.145944142166179	0.604817621990954	-0.00287060483437673	0.99996275947239	-0.0360671120889197	0.958113976134667
2210408I21Rik	2.41	2.18	1.96	0.95	1.32	1.03	1.76	1.41	1.6	1.58	1.03	1.51	2.48	2.62	2.4	2.04	1.62	2.46	2.58	2.41	2.37	2.09	2.04	1.99	1.09337781494471	8.02281857561441E-06	0.680641851818226	0.0376762862451635	0.0694609189203381	0.954719207273098	0.218489587826655	0.968979449848595	0.164046078954308	0.99996275947239	-0.0367523542944473	0.969981310559916
Fus	509.59	572.68	533.5	382.06	393.67	416.22	467.25	482.94	503.13	409.21	438.69	448.94	370.03	374.32	395.65	376.29	339.1	378	397.35	395.74	443.58	377.99	364.07	350.03	0.393169010248549	1.18063588894221E-08	0.275024779192647	2.37239654972824E-06	0.0897981497757507	0.428508988744805	0.0609176914084584	0.997713016372777	0.166450765424369	0.812051496649056	-0.0235050650434349	0.958113976134667
Hmmr	16.09	16.82	14.25	32.52	30.61	30.14	28.5	27.58	32.53	31.46	31.82	28.71	9.58	12.29	9.61	11.27	11.62	12.83	9.33	9.82	18.78	11.3	22.25	23.06	-1.03359679537118	5.19884348297021E-33	-0.0858486557660868	0.620811630721872	-0.0523879139224217	0.862392134542949	-0.184544833026297	0.816992611735542	0.0711931212842628	0.99996275947239	0.642537142724082	0.12267116559439
Zfp26	11.58	9	10.93	8.25	8.28	7.7	8.91	8.39	9.72	8.59	8.08	8.36	11.45	11.77	13.6	10.54	11.04	11.43	11.61	11.71	10.31	11.37	10.78	11.43	0.331856531132895	0.00400193171706039	0.145674224975726	0.335967101344621	0.0186378645852637	0.953201144875003	0.157219550399167	0.685681771958951	0.00850097308058633	0.99996275947239	0.00801355552861689	0.987429210358884
Med14	13.02	12.49	13.73	11.82	12.44	12.45	12.83	12.7	13.37	10.82	10.63	11.6	11.57	12.08	12.87	11.9	11.33	11.01	11.76	12.22	12.38	10.49	10.8	11.05	0.0440566476698314	0.73009226783865	0.0799723959739587	0.643108278912308	-0.175166111595762	0.161887815319655	0.0616479070104546	0.997713016372777	0.0516986646322214	0.99996275947239	-0.0870414925080555	0.78973546809998
Sec16b	0	0.02	0	0.04	0.01	0.03	0.03	0.05	0.03	0.04	0.07	0.07	0	0.02	0	0	0	0	0.02	0.02	0.05	0.01	0.08	0.02	-2.4901274026832	0.373462267545719	0.244140930591834	0.959463919581079	1.08492171763949	0.785090873779807	1.0123222867309	0.997713016372777	3.14658225074555	0.99996275947239	3.63325470672625	0.578424853175485
4930505A04Rik	0	0	0	0	0	0.09	0	0	0	0	0	0	0.1	0.1	0	0.09	0.09	0	0.09	0	0	0.19	0	0	-0.972714990701864	0.882572215694816	-0.946923861081477	0.94414549410976	-0.993431930704596	0.953201144875003	0.0648993821322305	0.99791812871568	-0.90159809543516	0.99996275947239	-0.0377454787884479	0.999126186114336
Pxk	4.26	5.15	5.56	4.71	3.33	4.07	3.5	4.07	4.24	5.87	6.03	5.43	10.11	8.31	10.23	8.16	9.46	8.82	9.68	8.84	8.62	10.17	9.01	9.42	0.13303617760818	0.633388228239436	-0.224719286289972	0.578271690388328	0.243296049590549	0.550284258744932	0.164112151843468	0.977556240175146	0.0589766040280198	0.99996275947239	0.0983298944455826	0.912053928491544
Sox3	117.46	148.6	104.64	31.36	35.43	33.71	88.67	62.91	73.3	27.25	71.66	76.73	110.67	125.11	115.47	116.39	122.37	107.65	107.48	108.81	132.59	103.52	143.07	137.08	1.83708992505483	2.67633900213629E-51	1.15024011057967	1.04262801666781E-28	0.772091687379748	0.380417618992285	0.0211370232967262	0.997713016372777	-0.00148065367045096	0.99996275947239	0.125530994617502	0.796121894533994
Apof	0.15	0.12	0.12	0.06	0.12	0.03	0.12	0.06	0.12	0.15	0.06	0.18	0.16	0.06	0.09	0.06	0.09	0.09	0.18	0.09	0.15	0.09	0.18	0.13	0.880970696536585	0.610551829637549	0.519412219287861	0.936873873005357	0.862632943338042	0.870451230711402	0.367691095824097	0.997713016372777	0.784512307292739	0.99996275947239	0.671164168227677	0.929305566633741
Atp7a	6.33	5.04	5.85	6.45	6.42	6.66	5.58	5.81	6.33	5.93	7.47	8.23	5.08	5.98	6.56	6.09	6.18	5.58	5.17	5.25	6.38	5.2	7.14	7.04	-0.228623577943994	0.0609597871386091	-0.150911599004238	0.322332689848857	0.113595510284743	0.777462319863005	-0.019703581875957	0.99791812871568	-0.100492187041283	0.99996275947239	0.0998062768481295	0.894618395960328
Map7d1	72.43	77.01	71.07	47.56	50.63	51.12	52.37	48.11	51.58	49.33	56.78	52.57	89.54	86.29	98.79	88.85	86.82	85.82	85.26	80.97	76.58	88.15	81.7	77.68	0.520080511056545	2.17549939079005E-14	0.0149754342075621	0.94414549410976	0.0563210528626061	0.838213535523639	0.0691033369562056	0.997713016372777	-0.119689331345882	0.99996275947239	-0.0984118188488171	0.695883944777801
Ednrb	118.98	84.86	122.21	40.15	40.75	38.71	72.87	62.09	57.13	34.24	57.07	56.42	106.86	102.96	121.45	102.69	104.37	99.27	108.07	106.91	106.29	105.09	102.07	103.78	1.44968987099895	2.38125978219172E-33	0.693201235504466	7.83145001048912E-17	0.286204634341184	0.639812606874406	0.125405120317343	0.755732027865972	0.0643569409696751	0.99996275947239	-0.00406134956145387	0.997796510505127
Tmx3	16.35	16.65	14.96	18.57	17.94	17.92	17.22	17.4	19.51	18.83	17.18	17.72	18.29	20.1	16.02	16.83	16.95	16.88	16.58	16.29	16.5	16.5	17.88	20.59	-0.229617691478346	0.00867528165133369	-0.0191233546960094	0.94414549410976	-0.0511132061807425	0.874806285755827	0.102966143123028	0.997713016372777	-0.0490396223300371	0.99996275947239	0.0995154532972839	0.817453370790592
Ahnak	0.1	0.28	0.08	0.43	0.6	0.72	0.14	0.24	0.13	1.46	0.45	0.96	0.23	0.12	0.06	0.23	0.08	0.06	0.09	0.06	0.22	0.22	0.5	0.32	-1.71037043084332	3.21153970419354E-07	-0.880442513445235	0.0245791099903431	0.841521823551495	0.00740333866009724	0.125982909350861	0.997713016372777	0.342774575035404	0.99996275947239	0.973628260252865	0.413335486511299
Mcph1	3.85	5.92	4.12	6.07	6.75	6.36	4.89	6.05	5.47	5.73	5.55	5.73	2.61	3.74	3.07	3.21	2.94	3.07	3.02	3.21	4.77	3.34	3.89	3.64	-0.454817554318997	0.022611737234876	-0.226434731489441	0.253839134851999	-0.188172449485071	0.398771368064891	0.0251617594734848	0.99791812871568	0.13900975073312	0.99996275947239	0.170326482465485	0.718197735046298
Prdx4	127.1	135.3	124.49	153.81	141.47	156.27	149.97	146.4	150.05	147.68	155.17	147	110.63	122	105.35	103.69	107.13	112.35	90.92	106.59	117.01	110.02	125.28	132.71	-0.265748659478375	0.00133110300239643	-0.0254108442896421	0.94414549410976	-0.0348808020703714	0.938910738317618	0.0677420181277363	0.997713016372777	-0.051096891562439	0.99996275947239	0.156754686194494	0.573528161170362
Dnah8	0.04	0.09	0.04	0.05	0.04	0.06	0.02	0.01	0.03	0.02	0.07	0.1	0.03	0.05	0.04	0.04	0.04	0.05	0.02	0.05	0.04	0.04	0.08	0.05	0.236227570367607	0.854133074561536	-1.08503270648708	0.482699807452675	0.363232715011356	0.941650927442226	-0.0685777623203326	0.99791812871568	-0.0778275479103102	0.99996275947239	0.576024087765297	0.852048059128583
Tnfsf13	0.28	0.09	0	0	0.07	0	0	0.18	0	0.14	0.12	0.2	0.08	0.13	0	0	0	0.14	0	0	0.08	0	0.17	0	2.89216441146476	0.317103564179817	1.95567244297807	0.826696389386291	3.03689108725117	0.464661899630138	0.0362404229398516	0.99791812871568	-1.52669470410327	0.99996275947239	-0.0611296142990438	0.999126186114336
Sema4d	2.67	2.62	2.94	3.96	4.05	4.02	3.3	4.34	4.73	4.36	5.81	6.07	2.31	2.47	2.29	2.13	2.02	2.13	2.68	2.01	2.95	2.1	3.77	2.76	-0.598654888060032	0.0000770859225203707	0.0325520765286847	0.948110477464264	0.401473402877487	0.105543170765288	0.17629471994585	0.997713016372777	0.275997905220441	0.99996275947239	0.439965171603492	0.428362312983178
Cbln1	3.02	2.43	2.69	15.08	14.27	13.03	2.24	2.22	3.11	17.86	13.23	9.06	4.18	4.3	3.5	3.89	4.6	3.4	4.9	4.41	5.92	4.6	6.69	5.82	-2.4277185816657	8.23163155872204E-56	-2.49243197123242	7.15896242132543E-53	-0.109555871523646	0.941129739364706	0.0111441774505879	0.99791812871568	0.345876651917622	0.99996275947239	0.503080846747166	0.268766100815483
Rpf1	37.88	44.39	36.79	36.63	39.28	37.46	35.07	43.01	35.59	34.62	39.27	38.16	38.05	34.05	35.2	35.19	33.15	33.96	39.21	36.08	33.21	37.81	34.74	35.35	0.038784151678422	0.847394757163398	-0.00737329208277634	0.993865301080835	-0.045618820915149	0.941650927442226	0.0765616672487201	0.997713016372777	0.075084554035275	0.99996275947239	0.0576783032064056	0.953481027765704
Ets1	0.13	0.26	0.09	0.46	0.62	0.6	0.09	0.06	0.17	0.35	1.89	2.32	0.14	0.22	0.08	0.22	0.15	0.08	0.15	0.12	0.33	0.11	0.38	0.35	-1.86823822619073	0.000215240739674197	-2.41621577705907	0.0000194596573120699	1.40354052288963	0.100385746823879	-0.0255241998157273	0.99791812871568	0.413133743129775	0.99996275947239	0.898589235762101	0.649009684101806
Harbi1	8.28	7.13	8.75	7.81	7.02	6.62	8.86	8.35	7.66	8.59	8.57	8.08	10.49	8.9	9.94	9.21	8.6	7.99	8.57	8.97	9.16	10.24	9.81	10.88	0.124515502524562	0.552211767024343	0.203963379270338	0.425709517517628	0.183520139701637	0.548372436133855	0.179434632148249	0.853387432960238	0.0541305126821258	0.99996275947239	0.237853940773728	0.46945957543796
Zfp719	4.69	4.45	4.13	3.37	3.1	3.15	3.72	3.61	3.99	3.89	3.34	2.97	6.09	5.4	6.61	5.65	4.87	4.92	5	6.16	5.07	5.72	5.43	5.85	0.414904288515642	0.00372727203093116	0.22213278322861	0.357551831897172	0.0457307481985892	0.953201144875003	0.229854810923717	0.589385078758656	0.0603884991188577	0.99996275947239	0.121549538449624	0.812251787983902
Myzap	0.19	0.3	0.15	0.06	0.03	0.12	0.09	0.03	0.06	0.06	0.06	0.27	0.16	0.16	0.16	0.09	0	0.19	0.09	0.13	0.15	0.21	0.22	0.29	1.57507591992305	0.223697156929062	-0.211742292564661	0.966833816584607	0.86998527545534	0.883888808266248	0.780886242868342	0.997713016372777	0.38628902065243	0.99996275947239	1.32225168939492	0.708764533915901
Zfp866	12.09	17.12	17.63	10.23	10.31	10.6	10.7	10.27	8.92	9.64	8.3	8.87	13.28	19.76	22.75	14.09	14.14	14.83	13.04	13.38	11.79	14.25	12.28	12.26	0.542153186225889	0.00020486518478835	-0.0710436834714875	0.80010678831632	-0.24890543479643	0.0669844143315091	0.373564601893273	0.274583438115519	-0.183924591592805	0.872338898593777	-0.16713717495506	0.527092512709602
Daam1	15.43	13.59	14.43	10.96	10.77	11.09	12.2	10.55	10.75	10.45	11.33	13.5	21.85	20.78	23.88	27.02	28.05	28.1	26.74	25.86	22.13	27.02	20.05	20.66	0.360312017802854	0.0000254280109413289	0.0185956984990541	0.944590494814695	0.0720108807851844	0.880832368057087	-0.323501524822117	0.00201324291692294	-0.163599545012307	0.99996275947239	-0.313956063912914	0.211197236307572
Lamb1	0.59	1.71	1.1	6.02	5.97	5.51	2.17	3.08	4.12	7.17	12.55	13.18	1.31	2.98	2.47	0.83	0.78	1.13	3.51	1.67	21.29	1.35	2.28	1.53	-2.41225129554138	3.29400708902798E-08	-0.911117618251948	8.37217772885173E-07	0.877564984030237	0.000507264224148502	1.30818106302107	0.000405885404313568	3.25833656928723	0.115734676147075	0.901120238310153	0.0646816675921255
Fgd3	0.26	0.07	0.17	0.25	0.3	0.26	0.16	0.11	0.21	0.23	1.01	1.37	0.14	0.12	0.14	0.26	0.27	0.23	0.13	0.14	0.39	0.26	0.53	0.5	-0.918745205303175	0.205131886186415	-0.81593572790128	0.423805603226134	1.6387017853468	0.0812293859086917	-0.896384050624533	0.688691167826212	-0.169521870526493	0.99996275947239	0.880921804001559	0.422903460326326
Resf1	9.42	9.9	9.6	6.23	5.92	6.04	6.95	7.31	7.07	7.7	6.66	7.36	8.56	8.3	9.09	8.68	7.79	8.73	8.32	9.35	8.47	8.5	7.88	9.26	0.625855990721752	3.46572734949866E-12	0.213339984706853	0.125532074325687	0.226716409979955	0.175326967571941	0.0395590903223577	0.997713016372777	0.0384842906259866	0.99996275947239	0.0107465206625134	0.986940978188326
Myrfl	0	0.02	0.02	0.02	0	0.02	0	0	0	0	0	0	0.07	0	0.02	0	0.02	0.02	0	0	0.02	0.06	0	0.07	-0.012106142100483	0.999380222335215	-1.83836452900953	0.915483462339958	-1.8856119913038	0.941650927442226	1.03438283713289	0.997713016372777	-0.926454305702859	0.99996275947239	1.55186679514129	0.883481942079109
Ncoa4	31.5	31.13	31.38	27.12	28.79	27.71	29.69	28.83	29.91	27.83	27.73	27.35	36.46	35.44	33.34	35.38	33.64	34.71	36.82	36.19	33.09	34.28	29.97	31.92	0.118850058082691	0.147371024473312	0.0696956923383838	0.679591965157298	-0.0501343120169789	0.83545267934832	0.0198979863802026	0.997713016372777	0.0174294989172452	0.99996275947239	-0.130048492296519	0.598934144291379
Rbak	6.78	6.2	6.85	5.56	4.98	4.91	5.31	4.69	5.47	5.29	4.8	4.74	6.14	6.1	6.61	6.39	5.84	5.65	6.09	5.39	5.65	6.35	5.51	5.48	0.312929768912309	0.0384248210080311	-0.00901198749040904	0.996248685538573	-0.0885149516709091	0.89929775718586	0.0739616251067655	0.997713016372777	-0.0751831300922104	0.99996275947239	-0.0641358737409434	0.958113976134667
Col1a1	0.13	0.13	0.1	0.29	0.21	0.21	0.26	0.18	0.26	0.64	0.79	1.01	0.07	0.11	0.1	0.33	0.28	0.1	0.09	0.11	0.35	0.04	0.46	0.68	-1.03192633009272	0.0919357704312241	-0.0334412192933598	0.992578663882359	1.74895882103311	0.0000842004117827591	-1.35570167919804	0.332284815091779	-0.381802360827063	0.99996275947239	0.725339140459582	0.820611231862044
Sars2	14.04	15.84	13.26	11.88	13.99	13.85	14.5	13.17	14.68	11.65	14.53	13.2	10.46	8.04	10.79	10.04	11.04	9.56	9.77	10.57	12.05	11.87	10.58	8.91	-0.0180695689002813	0.935073067954902	0.0295120122578779	0.94414549410976	-0.0723510182855517	0.941153729316178	-0.024555881478091	0.99791812871568	0.0902212129258545	0.99996275947239	0.049073132596153	0.958113976134667
Ap2a2	43.62	42.05	42.56	42.45	43.72	43.4	45.55	46.23	44.2	42.74	49.42	47.73	39	39.87	39.55	41.13	42.89	42.43	42.07	41.45	45.75	42.52	45.44	42.83	-0.0618032417025752	0.420808716416215	0.0584550613883665	0.670754505170378	0.0777090882374832	0.662961346925636	-0.0945172682401342	0.799569153140123	0.0201224097351602	0.99996275947239	0.0309501029977628	0.958113976134667
Ndufa8	78.55	71.66	78.64	79.16	77.47	83.22	83.48	76.44	86.63	76.31	83.46	88.62	82.54	72.37	73.27	85.42	75.16	74.99	86.55	78.77	80.77	77.66	74.19	70.67	-0.108895432602884	0.39458568586598	0.0308159484589434	0.94414549410976	0.0214071024075439	0.953201144875003	-0.041955431499803	0.997713016372777	0.0543391684506494	0.99996275947239	-0.116326272773281	0.763696852291121
Vapa	96.53	96.25	98	116.53	117.98	112.1	109.44	110.93	119.27	103.82	117.58	109.69	119.89	114.61	114.16	126.97	127.59	125.91	122.2	116.74	124.11	121.62	111.4	113.33	-0.298318008345799	0.0000032076846763788	-0.0407146073190156	0.854056059105612	-0.0949511978697421	0.513945642921889	-0.124782245984077	0.50284307126721	-0.0761825391399462	0.99996275947239	-0.158415916079624	0.340499906136428
Clic1	121.4	102.14	116.08	172.18	162.64	163.3	139.35	138.04	165.5	193.84	191.51	187.88	109.18	136.98	97.63	125.41	133.81	130.1	90.28	95.64	195.28	142.26	177.75	191.61	-0.59658081640174	2.01068144330102E-12	-0.179816316931066	0.0998530340310171	0.171839645431842	0.0309742309565054	-0.176846992131113	0.818284246696933	-0.0457072302046371	0.99996275947239	0.366070123996759	0.0817972857388477
Zscan4c	0	0.18	0.05	0	0	0	0	0.03	0	0	0	0	0.14	0.6	0.08	0	0.09	0	0.79	0.42	0.1	0.3	0	0.03	3.42701459654118	0.342933205532646	0.976629490561012	0.94414549410976	0	1	3.0630124241911	0.357367445271507	3.7677772487732	0.259251688867587	1.68894420375975	0.867954836310051
Sidt1	0.02	0.03	0.05	0.02	0	0.05	0.02	0.02	0.01	0.03	0.01	0.05	0.05	0	0.02	0.02	0.05	0.02	0.05	0	0	0.05	0.02	0	0.574667289921705	0.859364442099234	-0.395454423053505	0.952592627224274	0.560777986249537	0.953201144875003	-0.277572059197716	0.99791812871568	-0.747459801134374	0.99996275947239	-0.365990375484543	0.961356694077715
Mgarp	1.88	1.28	0.76	6.72	7.29	5.98	5.33	5.23	4.52	5.66	7.81	8.26	1.88	2.31	1.34	1.93	3.57	3.1	1.42	1.39	2.98	2.6	2.86	2.47	-2.40103300077799	2.97694193549722E-12	-0.417772261440337	0.27029005233581	0.0892661528242038	0.953201144875003	-0.637496341712837	0.694761325941944	-0.584080060411377	0.99996275947239	-0.145437817734447	0.958113976134667
Zbtb12	87.97	89.19	90.37	87.19	86.58	86.9	84.72	90.3	79.87	84.15	82.21	77.92	80.99	71.81	81.87	78.52	77.91	81.59	82.44	79.06	75.67	80.6	71.41	69.93	-0.011209009402476	0.903388023572255	-0.0450940897690522	0.849069255074423	-0.130390830263497	0.198965013423153	-0.0177251342313533	0.997713016372777	-0.0156824304516957	0.99996275947239	-0.121407909338982	0.653824304796712
Acvrl1	0	0.19	0.02	0.05	0.04	0.04	0	0.04	0.02	0.04	0.13	0.14	0.06	0.04	0.02	0.06	0.11	0.02	0	0	0.15	0.04	0.08	0.04	0.637446967991316	0.804934025219301	-1.19540799143874	0.832941185713706	1.24950806804518	0.693069098563029	-0.681476401004056	0.997713016372777	-0.37234231388716	0.99996275947239	-0.346584738232588	0.958113976134667
Plekhs1	0	0	0.03	0.03	0.07	0	0	0	0	0	0.06	0.04	0	0	0	0	0	0	0	0	0	0	0	0.04	-1.91164044209398	0.635433045519131	-2.84899101356918	0.702999327701679	-0.454529461409919	0.957547404351391	0	1	0	1	0.93412425008808	0.958113976134667
Gsx1	2.98	1.92	4.01	1.04	1	0.88	1.66	0.54	0.75	0.2	1.55	1.57	0	0	0	2.3	2.46	1.69	0.33	0.43	0.12	1.58	0.75	0.56	1.5669876347543	0.0000848444055427896	0.00948621946182593	0.999997988044132	0.153693472951937	0.953201144875003	-8.08072415766885	1.39598615146519E-08	-2.89316348798643	5.43852298960029E-06	-1.18009907255573	0.187158314792902
Hormad1	0	0.21	0.05	0	0	0	0.09	0.05	0.05	0	0	0	0.17	0.47	0.11	0.05	0	0	0.16	0.16	0.05	0.16	0.14	0.16	3.16391911707738	0.420884547891728	2.87096255695304	0.656582869390476	0	1	3.86271543137258	0.293818536738285	2.69597300893669	0.99996275947239	3.03837577271142	0.545446098228192
AB124611	0	0	0	0	0.06	0	0	0.07	0	0	0	0.06	0	0.06	0	0	0	0	0	0	0	0.06	0	0	-0.972714990701865	0.882572215694816	0.0148590190769449	0.999997988044132	-0.0316512512757387	0.998165269753362	1.0123222867309	0.997713016372777	0	1	0.93412425008808	0.958113976134667
Cphx1	0	0.09	0	0	0	0	0.04	0	0	0	0	0.18	0.09	0.33	0	0	0	0	0.14	0	0.09	0.04	0.05	0.05	1.84258249887386	0.798544562819542	0.976629490561012	0.94414549410976	2.83995673367153	0.870260506988686	4.09188306990835	0.567447500434869	3.15165780019837	0.99996275947239	2.41520824000778	0.867815097165922
Dag1	44.04	47.76	47.29	45.63	48.96	46.94	51.26	47.49	53.76	49.07	54.02	53.63	31.97	36	34.63	37.33	35.98	34.24	35.08	33.51	42.24	33.09	38.61	34.1	-0.0712070915715138	0.420898859118726	0.0981526115429197	0.360029872240501	0.113795110428652	0.298891062990233	-0.067480664395689	0.997713016372777	0.0317711969929714	0.99996275947239	-0.0442000607404643	0.958113976134667
S100b	0	0	0.04	0	0	0	0	0	0	0	0	0	0	0.05	0	0	0	0	0	0	0	0	0	0	0.950838360940625	0.882572215694816	0	1	0	1	1.0123222867309	0.997713016372777	0	1	0	1
Hmx3	1.93	1.3	1.98	3	3.31	3.69	2.54	2.74	2.41	1.79	2.12	1.21	10.42	5.81	7.86	7.97	9.44	7.44	3.52	3.08	2.49	8.4	2.84	4.13	-0.977253699912644	0.00117721800127508	-0.493211139433493	0.133425032781889	-1.01538432808757	0.00117380270515918	-0.127060104915549	0.997713016372777	-1.39461549175618	3.46090781062583E-07	-0.763420490201298	0.208203740857499
4930503L19Rik	11.47	9.04	8.38	10.95	10.39	10.87	10.64	10.74	12.13	14.62	10.87	10.7	11.19	9.61	9.1	10.6	9.68	10.39	8.68	9.74	11.82	9.73	10.87	12.73	-0.178742415707035	0.308979213402341	0.0554438034167973	0.915483462339958	0.160308621058612	0.710468010502487	0.00846917329783706	0.99791812871568	-0.0210553523167032	0.99996275947239	0.113991765984554	0.859381372901029
Znhit6	19.73	17.37	17.45	18.82	20.01	21.34	18.84	21.87	20.82	20.02	19.86	18.6	14.63	16.25	16.23	15.79	18.31	17.1	17.01	14.94	18.93	20.41	17.35	16.96	-0.103801474358508	0.5521363140222	-0.000365036481266401	0.999997988044132	-0.0990189360231753	0.822161158922542	-0.0390619512060147	0.997713016372777	0.010037194378751	0.99996275947239	0.0485468651010834	0.958113976134667
Myorg	6.44	4.77	6.66	5.03	4.93	4.82	6.13	5.71	5.79	6.97	5.55	5.21	6.04	6.07	6.76	7.51	8.15	6.66	7.39	7.2	8.43	6.96	7.3	6.45	0.2266354021955	0.238301822249056	0.242513231684841	0.202336389480125	0.229293803604851	0.478766051553965	-0.241288139943781	0.490242779953832	0.0342498413971546	0.99996275947239	-0.123628556804057	0.817453370790592
Cd59a	2.34	1.86	2.4	3.63	2.95	3.33	1.86	2.12	2.18	3.3	4.51	4.38	3.27	2.62	2.76	1.7	1.74	2.45	1.61	1.86	2.69	2.45	3.94	5.05	-0.598395180637719	0.0440328233294771	-0.681763567136123	0.0701242794436617	0.285823161082948	0.659017859975281	0.586697992661791	0.408816121238472	0.0745600373346776	0.99996275947239	0.944075008039544	0.155439346362668
Igf2bp2	53.53	50.02	51.76	58.71	61.17	62.62	63.14	72.53	64.88	74.32	89.49	95.96	48.01	55.53	54.31	49.98	48.48	48.64	48.73	50.34	61.47	54.08	77.62	75.09	-0.27951658199536	0.0000172612291308914	0.125114320105775	0.245031236890086	0.476423503651556	0.0000138469274443204	0.102055936649229	0.898203401941236	0.114067585765401	0.99996275947239	0.472148111882729	0.0262924462596417
Gipr	0.16	0.22	0.13	0.52	0.58	0.82	0.17	0.14	0.43	0.64	1.24	1.26	0.25	0.17	0.23	0.47	0.61	0.73	0.12	0.27	0.55	0.22	0.98	0.67	-2.21982781928187	0.000890102794420847	-1.25206834917473	0.144510083267682	0.759854327654265	0.366415270011885	-1.49357736238322	0.129633314089619	-1.18021990070355	0.99996275947239	0.0178534017485713	0.999126186114336
Zfp266	29.91	27.28	28.86	25.19	25.1	24.19	25.25	24.84	27.14	25.29	22.68	23.69	31.87	28.9	32.71	28.07	28.28	27.93	28.52	28.36	27.22	28.35	27.14	30.17	0.161143650900527	0.0289162266132799	0.0410234261134982	0.851949568183328	-0.0884022542321428	0.567341278667692	0.149496180468201	0.43889624391123	-0.0145097856428498	0.99996275947239	0.00641398442610542	0.99068644833395
Abcc3	0.01	0.01	0	0	0.01	0.03	0.01	0.01	0	0.03	0.05	0.03	0	0.01	0	0	0	0.03	0	0	0	0	0.01	0.03	-0.59305941712752	0.882572215694816	-0.554660373796419	0.94414549410976	1.38171220608336	0.818407386458171	-0.870445248407467	0.997713016372777	-1.90366352378343	0.99996275947239	0.552646412993389	0.961104292359341
Cavin1	0.4	0.62	0.33	0.53	0.64	0.75	0.46	0.38	0.32	0.45	0.97	1.17	0.22	0.47	0.42	0.31	0.13	0.41	0.42	0.25	0.6	0.43	0.47	0.7	-0.543336274018439	0.3409055956327	-0.731430734220776	0.339209536014397	0.40380599202331	0.792716735897926	0.372005693651658	0.997713016372777	0.555177638582707	0.99996275947239	0.881614461397956	0.565484801525363
Tnfaip6	0.05	0.09	0.18	0.22	0.14	0.09	0.05	0.05	0.18	0.04	0.13	0.23	0.15	0.59	0.15	0.42	0.71	0.48	0.47	0.34	0.55	0.18	0.33	0.43	-0.527827065605112	0.806747394474837	-0.735846884856571	0.900378335745187	-0.18147117478185	0.971394848183141	-0.86074910069547	0.969825674904298	-0.252374802531561	0.99996275947239	-0.788795315123324	0.766208611144237
Zfp784	3.02	3.33	3.02	1.69	1.55	1.66	2.11	2.05	2	1.91	1.88	1.49	3.08	2.28	3.06	2.57	2.58	2.52	2.76	2.84	1.89	2.04	1.9	1.78	0.891550824692027	0.000773125072302366	0.319669780771506	0.621305493962834	0.0766328292559123	0.953201144875003	0.135000702195254	0.997713016372777	-0.045505063194987	0.99996275947239	-0.44157164161474	0.508919570079885
Cbx5	101.12	108.35	112.22	111.34	117.93	123.3	118.65	117.69	140.87	132.85	120.93	117.18	90.65	118.65	112.51	111.7	106.22	113.46	100.89	101.87	142.62	96.4	107.46	111.74	-0.205883506110572	0.000411328124643219	-0.0255562540657901	0.933394023999859	-0.0775965810364998	0.456118603236526	-0.0294084007070445	0.997713016372777	-0.0035147313171765	0.99996275947239	0.0035151305146947	0.999126186114336
Shmt2	46.04	46.95	43.41	232.64	215.94	247.86	169.34	211.04	243.6	200.99	168.84	161.51	26.43	33.14	25.51	34.91	34.91	35.04	24.86	28.77	70.73	33.48	63.62	46.39	-2.39769451854195	2.78797006501094E-241	-0.169116530588372	0.664302589485435	-0.422084017989013	0.000196521815847221	-0.300597074667301	0.149006354818429	0.23013998750921	0.99996275947239	0.430043839515724	0.278674842160136
Sema6d	1.97	1.61	1.56	8.54	9.22	8.15	3.66	4.2	3.68	9.01	8.49	8.96	6.98	7.77	7.92	12.86	13.39	12.32	10.99	11.46	11.24	8.37	8.54	9.17	-2.38674717662541	1.43239810845053E-79	-1.19781743845336	5.34942843529646E-29	-0.00169662565127109	0.998165269753362	-0.767572418869501	1.38544827935354E-14	-0.212318508883991	0.323420595164807	-0.578911834141438	1.86805814575868E-07
Renbp	9.58	10.46	11.76	26.46	25.52	28.91	19.02	23.86	23	32.29	31.43	32.23	6.21	6.78	4.54	6.04	6.39	5.51	4.46	4.85	12.85	6.07	17.24	15.82	-1.39042880326814	7.71643637808856E-25	-0.306229789993606	0.0695085974239048	0.215198913621095	0.213869969966088	-0.0286054262081098	0.99791812871568	0.289214450272779	0.99996275947239	1.09583032713129	0.0601343256615746
Gm10323	0	0.08	0	0	0	0	0.03	0.03	0	0	0	0	0.05	0.03	0	0	0	0	0.05	0	0	0	0	0	2.42736095983282	0.718777913078048	1.89157743026627	0.915483462339958	0	1	1.91416056228282	0.997713016372777	1.84973094411279	0.99996275947239	0	1
Fam107a	0	0	0	0.11	0.13	0.04	0.02	0	0	0.04	0.4	0.36	0	0	0	0.02	0.07	0.07	0.02	0	0	0	0	0.05	-4.57070420293212	0.0291040595852018	-3.58358755845713	0.194784924880263	1.43588942290517	0.51994403459169	-3.62206033459281	0.64763090004163	-2.72871406414295	0.99996275947239	-1.82203268907667	0.823675839331976
2610301B20Rik	25.51	24.2	25.14	26.79	21.86	23.63	25.14	26.16	25.42	23.67	24.16	22.26	27.87	23.97	24.6	25.46	24.86	26.08	24.46	23.67	24.14	23.36	25.13	27.33	0.00362694049647871	0.996963366600851	0.074806691882839	0.807233394616716	-0.0764403929851192	0.867635937481382	0.00176995366056183	0.99791812871568	-0.0919594062192924	0.99996275947239	-0.0323650007701148	0.958113976134667
Akap14	0.04	0	0	0	0	0	0.04	0	0	0	0	0	0	0	0	0	0	0	0	0	0	0	0.04	0.04	0.950838360940625	0.882572215694816	0.976629490561012	0.94414549410976	0	1	0	1	0	1	1.84295848654398	0.958113976134667
Kcnc2	0.05	0	0.15	0.14	0.11	0.05	0.03	0.03	0.04	0.14	0.13	0.09	0.16	0.09	0.11	0.25	0.11	0.15	0.13	0.12	0.1	0.18	0.17	0.04	-0.65590156051261	0.69303510142217	-2.04712676654341	0.218046991618601	0.409848193281041	0.921508112960802	-0.321646198363971	0.997713016372777	-0.594351967745455	0.99996275947239	-0.407388112669719	0.957035306948089
Eef1akmt4	12.01	14.07	14.55	15.74	14.03	14.72	15.78	16.52	16.32	15.91	14.52	14.65	7.59	7.72	7.08	7.35	7.91	8.47	6.91	7.11	8.26	9.28	10.4	9.95	-0.172733087600655	0.472084487893653	0.117421564399772	0.823803646748587	-0.0125867938933313	0.993218474278509	-0.0833601943310992	0.997713016372777	-0.102587562116996	0.99996275947239	0.289198299894353	0.658863765718787
Hps1	4.95	4.38	4.23	7.98	9.26	8.85	7.82	8.05	7.04	9.5	9.76	10.49	4.75	5.05	3.62	4.92	4.66	5.15	3.56	3.77	5.73	5.89	8.1	6.58	-0.973380637217712	1.81404871108241E-10	-0.194802994461642	0.423997907730636	0.168666900331318	0.565599260418449	-0.141312337776825	0.997713016372777	-0.15783288995072	0.99996275947239	0.495901132660379	0.131870437407177
Slc16a3	28.11	12.59	21.16	104.32	109.69	98.46	74.64	73.57	72.02	92.01	107.38	102.15	34.08	32.22	30.45	49.48	62.95	56.2	29.03	29.11	61.5	46.41	53.85	46.25	-2.37594494022638	4.24686639071551E-13	-0.511831910432073	1.0569370139264E-15	-0.0823509623274414	0.6944482263308	-0.796280095257508	3.88042009224304E-12	-0.502326171376224	0.99996275947239	-0.223614573375061	0.400808474454009
Cbx1	209.38	218.63	223.87	173.89	172.54	175.83	208.98	196.23	206.68	188.4	171.52	163.96	195	171.42	186.8	197.4	189.79	196.82	192.34	187.9	210.85	188.33	174.59	178.25	0.291913690534576	2.90822181068856E-07	0.219452298418221	0.000545324118185613	-0.0504758293407059	0.847751916490451	-0.0808591132553737	0.895204375724853	-0.0161588168901711	0.99996275947239	-0.130777619905898	0.420774190594511
Cystm1	7.76	8.53	8.21	17.3	20	14.11	13.21	12.97	15.67	23.18	33.05	32.18	17.08	16.94	11.87	13.32	14.57	14.53	16.56	17.24	23.94	14.06	22	23.54	-1.1351698377727	0.0000157779679603009	-0.33427623315854	0.431197910877182	0.709308693739668	0.0321847945487407	0.120002177076117	0.997713016372777	0.433392904529913	0.954380518771167	0.453252735193903	0.469380702196819
Ltn1	9.23	9.67	8.94	8.35	9.08	8.74	8.44	8.91	9.31	9.63	8.92	9.46	8.33	8.17	8.04	8.47	8.16	7.83	8.34	8.68	8.85	7.78	8.19	9.51	-0.031210024912652	0.82545397525216	-0.0147789050677775	0.956244741063565	0.0429105899632667	0.934254687461889	-0.0138015918235696	0.99791812871568	0.0628740553985931	0.99996275947239	-0.00133690101149053	0.999126186114336
Evx1	1.27	1.5	1.17	1.42	1.64	1.15	1.78	1.84	0.84	4.6	1.83	1.56	49.31	48.31	45.83	14.22	13.67	14.72	49.32	45.16	38.61	14.24	35.37	35.96	-0.152316057693174	0.760395086618878	0.0202936996692197	0.996593545138462	0.881561723443458	0.23800821555186	1.74211505006607	3.35739196746531E-103	1.62773972715795	4.6135983472088E-39	0.977540239382809	0.247827277017553
Rasgrf1	0	0	0	0.1	0.02	0	0	0.02	0	0	0.02	0.06	0.03	0.02	0.09	0	0	0.11	0.02	0.11	0	0.02	0	0.18	-1.87090776307995	0.790415395361244	-0.883922886043627	0.94414549410976	1.29552007865892	0.918089993825863	1.94499270369641	0.997713016372777	2.22532407071693	0.99996275947239	1.46598413572924	0.957857178421796
Arhgef12	15.63	13.66	16.44	14.32	13.98	13.5	14.15	14.84	13.96	13.5	13.98	14.19	15	16.9	20.41	17.28	15.69	16.21	15.99	16.83	16.18	16.33	15.25	15.62	0.138555152701049	0.117890820096588	0.0355820462494472	0.888121757747752	-0.0270909348740349	0.941650927442226	0.096496873503491	0.997713016372777	-0.0381809941557033	0.99996275947239	-0.0818671857343409	0.758813239097274
Dnm3	0.8	0.45	0.74	0.34	0.39	0.38	0.28	0.36	0.31	0.21	0.46	0.37	2.2	1.46	2.08	1.85	1.83	1.9	2.51	1.87	1.35	2.08	1.2	1.6	0.861201536498869	0.01708494576945	-0.476218311854212	0.544373259703278	-0.407898028698927	0.738726631774684	0.0804028324991553	0.997713016372777	0.0717605218606215	0.99996275947239	-0.294273312671101	0.570568851516135
Ankrd24	3.08	3	2.7	3.65	3.74	3.88	4.42	3.76	3.74	4.79	4.6	4.64	2.64	3.38	3.29	3.07	3.53	3.54	2.57	3.18	2.74	3.29	4.22	5.03	-0.408966248051223	0.0158929121060693	0.0562416488568131	0.94414549410976	0.233746272203433	0.370984412835204	-0.115434387582193	0.997713016372777	-0.191416149906442	0.99996275947239	0.2941763990967	0.568363194636204
Hbp1	34.58	36.68	33.32	28.31	31.54	27.99	27.38	27.64	24.67	34.25	32.18	32.78	37.45	34.87	37.77	32.3	34.99	33.04	34.16	34.07	30.38	34.18	39.98	45.01	0.200732568732967	0.0408134417651916	-0.151140469868924	0.298558209243616	0.140625657365008	0.37567064655388	0.137300148933771	0.659596370969768	-0.0379382652164351	0.99996275947239	0.228969430206617	0.391915548588449
Gimap8	0.07	0.17	0.04	0.05	0.02	0.04	0.06	0.07	0.06	0.08	0.09	0.13	0.08	0.1	0.13	0.13	0.11	0.04	0.06	0.07	0.06	0.08	0.08	0.09	1.31180764410571	0.417982458430135	0.601448512269893	0.923695149896086	1.29202665225007	0.685765898167032	0.149573474588598	0.99791812871568	-0.747244249368423	0.99996275947239	-0.342206741703445	0.958113976134667
Ptcra	0	0	0.06	0	0	0.06	0.06	0	0.06	0	0.06	0	0	0	0	0	0	0	0.06	0	0	0.06	0	0	-0.01093312918153	0.999380222335215	0.89049480574815	0.94414549410976	-0.0316512512757385	0.998165269753362	0	1	0.943906531357453	0.99996275947239	0.93412425008808	0.958113976134667
Ntng2	5.69	8.93	4.4	31.08	28.66	32.37	16.97	34.47	24.93	40.18	12.2	11.16	9.36	16.62	10.8	9.51	8.58	8.77	7.6	8.33	13.99	7.82	17.22	16.72	-2.31482179591735	1.80523167118292E-30	-0.269237554094135	0.756526351910875	-0.565103772680125	0.77517686843158	0.455286890325515	0.358715697051412	0.141641088941594	0.99996275947239	0.612314169363842	0.278674842160136
Osbpl7	5.05	4.74	5.24	4.91	4.83	5.59	5.41	4.94	4.55	4.69	5.14	5.19	4.44	4.55	4.42	4.1	4.14	4.12	3.96	4.96	4.18	4.6	4.23	4	-0.0885526716196949	0.690569520334842	-0.0500245485183039	0.94414549410976	-0.0637487666324825	0.941650927442226	0.117728945888275	0.997713016372777	0.0899734300639945	0.99996275947239	0.0527391705522481	0.958113976134667
Wscd1	11.27	9.41	11.58	35.15	34.88	34.95	25.42	22.24	25.45	25.45	26.67	24.05	15.91	17.42	14.25	48.32	49.02	45.06	37.47	35.73	36.7	36.49	22.48	21.36	-1.73949210276775	2.22895595167004E-77	-0.534291886013641	1.56226442590373E-10	-0.49646396823858	1.67114965434946E-09	-1.57351016669179	5.96020680211017E-60	-0.383582396865933	0.000148829275785322	-0.847595862732123	0.00101136891976714
Hist1h2br	0.61	1.08	0.68	0.69	0.62	0.59	0.39	0.02	0.57	0.09	0.6	0.47	1.31	0.48	0.89	0.87	1.24	1.25	1.43	1.36	1.19	0.34	0.04	0.71	0.795430330712592	0.628188364739392	-0.676870264791714	0.923695149896086	0.138005030694189	0.980329129685045	-0.0695061928131177	0.99791812871568	0.282442762524421	0.99996275947239	-0.922853851908249	0.865105141808971
Glis3	1.46	1.12	1.67	7	7.57	6.69	2.39	2.72	2.87	10.55	7.84	6.44	1.22	1.08	1.68	1.2	1.3	1.17	1.87	1.78	0.95	1.22	1.16	1.05	-2.31334633546488	4.41943837246911E-52	-1.43564488457807	1.20055983512498E-37	0.196787403137596	0.695504365421322	0.162399295334932	0.997713016372777	0.334061388028736	0.99996275947239	-0.112351381071511	0.955816832221427
Xkrx	0	0.04	0	0	0.02	0	0.03	0	0	0	0.03	0	0.03	0	0	0	0	0	0	0	0.03	0	0.03	0	0.881093237762766	0.882572215694816	0.0148588455713484	0.999997988044132	-0.0316512512757385	0.998165269753362	1.0123222867309	0.997713016372777	0.943906531357453	0.99996275947239	0.93412425008808	0.958113976134667
Shld1	10.35	11.49	9.68	10.55	8.71	7.83	11.28	8.58	10.5	10.06	9.73	9.09	11.11	10.31	10.91	10.14	6.67	9.05	10.32	9.97	7.84	9.15	9.81	10.22	0.128916393395218	0.662678331592041	0.133741006552891	0.832069338492304	0.129862130694762	0.882372957259749	0.335902260759918	0.620457750743759	0.132928318927459	0.99996275947239	0.162759943916082	0.879913737269983
Satb1	24.79	22.03	25.8	23.09	23.41	22.71	22.45	21.41	19.27	24.09	22.42	23.92	22.97	23.78	26.19	27.15	26.35	25.28	25.89	25.58	27.52	21.79	27.54	27.9	0.0436708115655914	0.760746534910975	-0.139096923829329	0.274198212812199	-0.00239239991293894	0.998165269753362	-0.113027288871916	0.854307959098078	-0.0164991118992352	0.99996275947239	-0.0426831415922072	0.958113976134667
Ucn2	0	0.08	0.08	0.08	0.08	0	0	0	0	0	0	0.08	0.09	0.09	0	0.08	0.17	0.17	0	0	0	0.25	0.09	0	-0.0168313230922595	0.999380222335215	-1.84603973275813	0.915483462339958	-0.930356681845036	0.953201144875003	-1.27256090230525	0.997713016372777	-3.20314893698206	0.99996275947239	-0.370126480807021	0.961104292359341
Duoxa1	0	0	0	0	0	0	0	0	0	0	0	0.05	0	0	0	0	0	0.06	0	0	0	0	0	0.06	0	1	0	1	0.930121420937893	0.953201144875003	-0.911231064911592	0.997713016372777	-0.979646820285036	0.99996275947239	-0.0276483442447931	0.999126186114336
Nfkbib	15.5	16.33	15.71	14.9	14.93	15.17	15.17	15.08	16.65	15.1	15.99	16.7	15.5	13.71	11.38	14.15	14.04	12.27	14.47	13.92	11.13	14.98	11.01	11.65	0.0418694949881923	0.87089406763491	0.0493943388628948	0.94414549410976	0.0529081060376983	0.953201144875003	0.00710166601383327	0.99791812871568	-0.0284718032299715	0.99996275947239	-0.132629510481805	0.881813873889271
Nuak1	16.02	16.23	17.45	8.43	9.39	8.91	11.69	10.93	11.18	9.06	14.33	17.72	18.02	21.81	19.57	20.78	23.48	23.11	18.57	18.16	17.59	20.19	21.21	20.78	0.843225005674341	9.68683771936908E-23	0.328285115016485	0.00135174243220515	0.585706400415375	0.0407335778881855	-0.183299792621858	0.539011349473214	-0.326456378625115	0.0211241265739317	-0.1320780740165	0.572233751402434
Parva	27.06	24.36	23.9	19.26	20.48	20.11	23.41	21.94	21.45	22.73	24.38	25.94	19.94	21.55	20.61	21.16	19.44	18.63	19.92	20.57	22.1	18.8	23.32	23.39	0.284542874153242	0.000857848306118774	0.147064860265423	0.19049544312261	0.254660342263482	0.0155920699335479	0.0682362641413659	0.997713016372777	0.0676063834014755	0.99996275947239	0.126692508757052	0.74574080850223
Ess2	19.99	18.49	19.79	16.37	16.83	17.14	19.68	17.44	20.88	15.43	15.62	18.57	18.31	17.62	16.73	17.04	16.54	16.89	16.93	19.14	18.71	17.39	16.79	15.12	0.168619340036586	0.109730657805256	0.14740826723802	0.396846758891909	-0.107412640414652	0.691249968528015	0.0723299517008133	0.997713016372777	0.0743342941420946	0.99996275947239	-0.0995073999237465	0.823495503348298
Cep250	6.73	7.66	6.9	5.69	6.24	6.12	6.66	7.03	6.17	6.43	6.02	7.38	4.77	5.54	4.63	5.4	4.35	5.02	4.24	5.43	4.87	4.86	5.74	6.23	0.135915407932317	0.221002168042616	0.103509855504216	0.643400246896661	0.114720432522055	0.681714453604213	0.0728553120390735	0.997713016372777	-0.00243095432093661	0.99996275947239	0.204269333784749	0.542835015976573
Sarm1	7.26	7.4	7.52	3.9	4.09	3.53	4.55	4.06	3.45	3.86	3.03	3.19	10.45	7.8	9.08	10.43	9.88	9.61	9.76	10.31	7.35	10.32	6.92	7.09	0.897929307172189	5.73767958957231E-15	0.0528969177045802	0.94414549410976	-0.224930097999415	0.516847835158529	-0.13093142265466	0.978948216971889	-0.136091086037731	0.99996275947239	-0.314587405341732	0.415366375739921
Fcrl6	0	0	0	0	0	0	0	0	0	0	0.04	0.04	0	0	0	0	0	0	0	0	0	0	0.02	0	0	1	0	1	2.41579178659145	0.895596718331648	0	1	0	1	0.93412425008808	0.958113976134667
Tmsb15l	5.38	5.58	6.16	6.26	4.35	4.3	4.79	5.66	4.79	8.82	7.19	7.56	15.29	16.22	9.45	7.4	8.82	9.59	10	8.11	8.55	10.95	12.27	18.42	0.169608481510454	0.754489799882405	0.0274671820466748	0.989015146994268	0.639966281060634	0.242227887004068	0.668972538344583	0.174029676800506	0.0298157950231495	0.99996275947239	0.654362369991993	0.259720446888587
Grin3b	0.03	0.08	0	0.02	0	0.06	0.05	0.05	0	0.03	0.06	0.06	0.03	0.09	0.06	0	0.04	0	0.03	0.08	0.04	0	0.05	0.03	0.313581071697614	0.919030747141753	0.353268888259595	0.954886791051872	0.779641618413003	0.941650927442226	1.85976088118114	0.997713016372777	1.56990969413038	0.99996275947239	0.562585732748776	0.961104292359341
Epn2	14.46	13.08	14.1	16.93	17.02	17.17	16.32	16.33	16.35	15.91	16.54	15.53	11.63	12.84	12.61	14.13	14.49	13.75	12.39	12.8	14.42	11.52	14.48	14.02	-0.34096946104088	0.000066038913195946	-0.0787822756404924	0.654993568447537	-0.122446596638253	0.376214109249975	-0.189491227261781	0.356266501884447	-0.103881851211973	0.99996275947239	-0.0966642900011987	0.839920964325495
Sgpl1	48.55	43.3	48.68	40.35	37.89	40.18	38.85	38.34	19.01	44.96	39.69	39.27	55.98	48.95	56.13	52.69	52.74	52.5	57	55.64	26.17	53.02	48.16	46.86	0.20011462466099	0.0155395399201539	-0.312992331165418	0.72705352589192	0.0331648429942541	0.94202617209213	0.0275237069700629	0.997713016372777	-0.193413159956649	0.99996275947239	-0.112266699841729	0.633824612498343
Urm1	14.27	16.68	15.03	16.15	15.09	15.58	15.79	15.35	12.26	16.02	13.4	11.6	18.53	14.15	15.81	13.57	15.38	14.41	17.74	16.91	14.35	16.25	10.81	13.05	-0.0716352998928747	0.693754258917721	-0.120698996521113	0.693061755566229	-0.221850704314322	0.462904393259229	0.161849594348816	0.916013337733086	0.16591726905446	0.99996275947239	-0.131844634009935	0.870531485772042
Ppp1r9a	8.25	8	8.18	7.7	7.55	7.65	7.17	7.77	6.82	8.26	6.84	7.06	8.65	9.06	10.27	8.99	8.53	8.43	9.18	9.01	7.96	9.49	8.13	8.98	0.0576883687532665	0.588737140720368	-0.0826669549811883	0.681281361094853	-0.0580861777306231	0.898884089566826	0.122394073790993	0.895204375724853	0.0113666326513874	0.99996275947239	0.0273490637111135	0.958113976134667
Ptrhd1	2.34	1.99	2.27	2.52	2.65	2.53	2.19	2.31	2.03	2.23	2.56	2.41	2.16	1.27	1.77	1.45	1.58	1.74	1.99	1.99	1.86	1.96	1.83	1.63	-0.269094975796749	0.223114730925878	-0.249676847263059	0.48518630541148	-0.131061264097475	0.85080335504075	0.126169514101028	0.997713016372777	0.278762853494839	0.99996275947239	0.168291289049426	0.879913737269983
Dok3	1.52	1.59	1.52	0.71	0.47	0.31	1.05	0.7	0.75	0.33	0.39	0.67	3.41	2.12	2.42	1.61	2.07	2.35	1.71	2.5	1.25	1.65	1.18	1.53	1.60524060561709	0.0000175409617032767	0.635490463908787	0.485508147403094	-0.00701855722634802	0.998165269753362	0.388498917689055	0.70502824934554	-0.093635895290194	0.99996275947239	-0.476691379664904	0.573672746032328
Htr5b	0.04	0	0	0.03	0.03	0.03	0	0.04	0.07	0.07	0.03	0	0.04	0	0	0.07	0	0	0	0	0.07	0	0	0.07	-1.49181857478672	0.718777913078048	0.00724285248439445	0.999997988044132	-0.0351610572194915	0.998165269753362	-0.820235862716282	0.997713016372777	-0.0282442328478582	0.99996275947239	0.0286206316167974	0.999126186114336
Pga5	0	0	0.05	0	0	0	0	0	0.21	0	0.1	0.63	0.34	1.26	3.53	0.22	0.55	0.33	4.34	1	15	0.8	0.71	0.11	0.950838360940625	0.882572215694816	2.83340435190126	0.752442518488823	4.64357781032037	0.312396432154117	2.22984468625086	0.0764898880503493	4.19752938556257	0.0159006401459087	0.542065980031073	0.929305566633741
Slc26a7	0.27	0.15	0.32	0.03	0	0	0.05	0.06	0	0	0.03	0	0.13	0.12	0.28	0.01	0.03	0	0	0.04	0.06	0.09	0.02	0.03	5.6930069023552	0.00012514177097918	2.73305912440151	0.550654827021997	-0.0316512512757383	0.998165269753362	3.82201512476778	0.0177630605358341	1.20230182785199	0.99996275947239	1.55540480965239	0.811181149445071
Garem2	2.14	5.09	2.98	2.57	2.12	2.32	1.61	1.68	2.52	2.38	1.81	1.57	4.71	6.21	3.72	5.61	6.22	4.96	4.84	4.42	4.83	3.86	3.44	2.71	0.496550907681317	0.15636802246145	-0.280967889871006	0.541815339395333	-0.314557198034981	0.567341278667692	-0.197057514151856	0.997713016372777	-0.263916206145454	0.99996275947239	-0.761837056614342	0.00542115926661307
Cacng1	0.27	0	0	0.13	0	0.13	0.07	0.07	0.06	0.06	0	0	0	0.14	0.07	0.13	0.2	0.07	0	0	0	0.13	0.07	0.14	0.00258354946302298	0.999554142062702	-0.396288440164031	0.951998416471957	-1.92394663381414	0.874316516072965	-0.940322779137493	0.997713016372777	-3.45625943330187	0.99996275947239	-0.28615769996706	0.964774994880821
Pdss1	7.2	8.47	7.88	6.5	5.62	5.82	6.71	6.33	7.48	5.31	5.4	5.13	5.94	6.41	7.28	6.53	6.43	6.92	7.64	6.36	6.05	7.73	5.49	5.9	0.338995844566119	0.0988572015300241	0.160618243870869	0.754744494372067	-0.219442663767227	0.660828192832808	-0.018684302287521	0.99791812871568	-0.00465657035841575	0.99996275947239	-0.0664177611203332	0.958113976134667
Nid2	2.73	5.95	2.54	17.91	17.96	17.83	6	7.11	10.02	17.79	25.89	20.42	1.49	2.64	1.4	1.69	1.53	1.1	1.73	2.11	4.11	1.12	2.07	2.09	-2.3057215875411	5.29771289041534E-08	-1.22689315213067	0.0000010367433816715	0.221889755755664	0.363431611774059	0.35743980566844	0.896685865668864	0.865906544261582	0.381987881390799	0.272158415220372	0.825902285884625
Ap1s3	0.11	0.38	0.21	0.57	0.37	0.55	0.3	0.29	0.59	0.6	0.89	1.07	0.12	0.12	0.05	0.13	0.09	0.07	0.26	0.16	0.28	0.16	0.16	0.2	-1.15418211440054	0.113949535148442	-0.408025751625184	0.804537410267744	0.751280751817412	0.411509554540671	-0.0817041775216198	0.99791812871568	1.27593759734703	0.99996275947239	0.910226134102523	0.796459383967169
Slc39a13	8.65	8.65	8.17	8.09	7.53	7.33	10.37	7.98	8.35	7.6	9.36	6.83	9.16	9.05	8.6	9.02	9.18	8.13	7.92	9.5	9.01	8.44	8.3	9.05	0.104094418512964	0.590048497967021	0.187703301791421	0.477943229744905	0.0134782146143842	0.988317837296754	0.0400501492757546	0.997713016372777	-0.0434982884239429	0.99996275947239	-0.0283536536538248	0.960681051750555
Nicn1	31.7	28.59	32.86	31.71	30.28	31.14	31.26	29.43	25.32	31.43	28.64	26.5	44.24	36.77	44.16	38.73	43.94	42.81	48.26	43.93	36.58	43.7	39.5	39.82	-0.0454298978031477	0.771145844982545	-0.12587438335027	0.503456115322789	-0.137246381095086	0.504217339345179	-0.00321344062064872	0.99791812871568	0.0269311983254079	0.99996275947239	-0.0492521620803903	0.958113976134667
Ppargc1a	0.49	0.43	0.59	0.21	0.27	0.21	0.29	0.16	0.15	0.15	0.09	0.05	0.77	0.63	0.95	0.54	0.71	0.78	0.79	0.86	0.16	0.73	0.42	0.27	0.771664604237038	0.108954632282424	-0.167206098233333	0.94414549410976	-1.36731833588764	0.245830156551649	0.139348848281686	0.997713016372777	-0.44221458119992	0.99996275947239	-0.291867789585371	0.901879494880315
Ass1	4.3	7.43	4.16	3.04	3.46	2.77	2.42	1.85	2.88	4.61	15.95	14.44	4.57	4.91	4.87	1.32	1.01	1.26	3.34	2.91	3.54	1.92	3.26	4.34	0.733064970653215	0.0244015252966991	-0.383226028477036	0.513332972032577	1.88438121769189	0.000111788892215041	1.99930099282013	4.29942220035617E-11	1.43656784733951	0.0010231621141576	1.38082967490139	0.0390451533227918
Fer1l6	0	0.01	0	0.01	0.01	0.01	0.01	0	0.01	0.02	0.02	0.02	0	0	0.02	0	0.01	0	0	0	0.01	0.01	0.01	0.03	-1.4918185751038	0.718777913078048	-0.586293580033137	0.94414549410976	0.968375981512368	0.908480424818694	0.935457281899806	0.997713016372777	-0.0178661408561782	0.99996275947239	2.20241216054088	0.808508357186492
Slc7a11	0.31	0.17	0.23	2.8	2.16	2.99	1.23	1.9	1.57	0.97	0.58	0.75	0.43	0.47	0.29	0.3	0.53	0.42	0.25	0.26	0.24	0.34	0.32	0.34	-3.65144752579792	2.50603632893535E-53	-0.768869155416594	0.0000823650216224409	-1.82417895695438	8.87792399706122E-14	-0.094451583683805	0.997713016372777	-0.768407039699293	0.671967626995758	-0.356467151805351	0.77257063554981
Tlcd2	0.16	0.21	0.84	1.24	1.94	1.61	0.81	0.76	0.93	1.45	2.44	1.54	0.84	0.76	0.56	1.12	0.65	0.88	0.54	0.55	1.48	0.79	1.95	1.78	-1.96689537517075	0.00557228763789095	-0.972061174190742	0.18129056300602	0.133609547304462	0.953201144875003	-0.352525714085243	0.997713016372777	-0.0580073990991414	0.99996275947239	0.739539861716718	0.634246921138962
Otog	0.01	0.01	0.02	0.01	0.01	0	0	0.01	0	0.01	0.01	0.01	0.01	0	0.01	0	0	0	0.01	0	0	0	0.01	0.01	1.30736121491355	0.674695377830437	-0.883922886043627	0.94414549410976	0.963844828261563	0.941650927442226	1.89892148350932	0.997713016372777	1.84973094411279	0.99996275947239	2.43491217880511	0.905612193554811
Pkp2	3.88	4.18	3.26	7.52	7.07	7.27	6	6.99	7.13	9.03	9.33	8.62	3.1	3.07	2.19	3.3	3.01	3.44	2.56	2.67	4.99	3.56	6.06	5.23	-0.997126913155098	1.77311781080423E-10	-0.131499822291617	0.701218882394288	0.270883714726526	0.162759173176936	-0.22167541337336	0.984191753435289	0.0552096430229563	0.99996275947239	0.585095342236924	0.194902703144056
BC052040	10.72	12.07	11.04	15.59	15.11	16.23	14.67	15.28	14.27	14.62	14.51	14.52	8.94	9.41	9.3	10.61	9.99	9.98	8.99	9.44	10.51	10.92	11.84	11.14	-0.526093802897922	1.02324246348434E-06	-0.0983405582158071	0.670358994433799	-0.143730213349935	0.442203473203957	-0.147148243045516	0.881635900504156	-0.0954832307835995	0.99996275947239	0.125087397330471	0.762046547923752
Mcoln3	0.61	0.78	0.64	1.54	1.47	1.46	1.21	1.7	1.15	2.71	1.82	1.35	0.63	0.55	0.31	0.35	0.49	0.33	0.22	0.49	0.44	0.52	0.78	0.77	-1.19367175873184	0.00104312321370381	-0.285001681137185	0.737914816280199	0.394985840877792	0.667978771341374	0.148026896400649	0.997713016372777	-0.125153851212134	0.99996275947239	0.718585632046539	0.626841873621024
Nsun4	12.66	14.47	13.71	10.41	10.93	10.76	11.86	11.58	13.16	12.15	9.84	10.96	11.38	11.98	12.75	12.31	13.37	12.94	11.63	13.82	12.39	13.53	13.27	13.44	0.299998960100209	0.0242955204465885	0.176993316942744	0.437093493506306	0.00432491901628052	0.998165269753362	-0.093566085620678	0.997713016372777	-0.0408328990150009	0.99996275947239	0.0391461152032394	0.958113976134667
LOC115487746	0.58	0.17	0.17	0.26	0.56	0.43	0.61	0.27	0.34	0.21	0.34	0.26	0.46	0.47	0.27	0.35	0.27	0.59	0.4	0.36	0.35	0.22	0.22	0.23	-0.473928426608485	0.722421929498884	-0.0407014001911865	0.999997988044132	-0.643438481416222	0.817756693123925	-0.00638825279927796	0.998043316685979	-0.132516429639821	0.99996275947239	-0.879928001281498	0.762487326305944
Rubcnl	0.08	0.09	0.15	0.22	0.15	0.18	0.31	0.13	0.2	0.07	0.18	0.23	0.19	0.58	0.14	0.32	0.28	0.24	0.28	0.16	0.45	0.15	0.31	0.24	-0.33356757297362	0.859284428191626	0.195288231224185	0.94839354906231	0.150008612586578	0.969488958838101	-0.0383415928790114	0.99791812871568	-0.284482367568701	0.99996275947239	-0.175917907124541	0.958113976134667
Ttf1	8.39	7.19	7.87	6.85	7.12	7.32	7.36	8.26	7.79	7.5	6.74	7.65	6.8	7.22	7.86	7.34	7.05	6.66	6.7	7.22	7.67	7.71	7.58	8.51	0.0942488592784835	0.564894306151794	0.127074169263739	0.596370374854622	0.0080165766462408	0.994413426150552	0.0590311657833465	0.997713016372777	0.0297513278798639	0.99996275947239	0.158126392235412	0.657509334810443
Mmd2	1.07	0.33	1.61	0.61	0.61	0.73	0.62	0.23	0.54	0.23	0.86	0.84	1.09	1.33	0.89	1.45	1.11	1.31	0.9	0.75	1.16	1.01	1.79	1.61	0.483819894247804	0.550592431950362	-0.611333668984991	0.605731989786684	-0.121556060273552	0.953201144875003	-0.22418448875318	0.997713016372777	-0.501207112353475	0.99996275947239	0.14605247559302	0.958113976134667
Tmem164	33.91	33.26	34.49	23.8	23.52	23.13	30.57	29.91	28.97	27.98	34.05	34.91	28.28	33.44	29.81	30.62	30.76	31.1	27.18	28.73	36.45	30.49	42.94	41.17	0.473609218915516	3.11568095017742E-14	0.323155597669248	6.49375331080804E-06	0.420227564550442	0.000250341250449516	-0.0160572256722311	0.99791812871568	-0.0196236870309613	0.99996275947239	0.274112247514812	0.298698220207414
Rpp14	9.89	11.61	10.4	10.74	9.58	9.9	11.48	9.32	10.49	9.86	10.15	8.95	9.53	9.08	8.41	9.35	9.42	9.45	8.65	8.65	8.84	10.09	10.1	8.87	0.0313594551230795	0.882572215694816	0.0387972658210766	0.94414549410976	-0.0933764882618352	0.855653960015304	-0.0635537873081512	0.997713016372777	-0.123078397359591	0.99996275947239	0.022692342744765	0.969589985153442
Fam151b	0.95	0.88	1.31	1.08	1.41	1.29	1.75	1.98	1.71	1.45	1.71	1.09	1.16	1.06	0.92	1.05	1.12	1.25	0.73	0.86	0.71	1.37	1.4	1.21	-0.308213919882169	0.668381042800827	0.516040027764754	0.542564540760584	0.141039005692672	0.953201144875003	-0.126191476967288	0.997713016372777	-0.59115512403233	0.99996275947239	0.188939133822106	0.958113976134667
Nudt9	23.69	25.41	22	28.21	26.66	30.13	28.07	26.61	27.9	30.69	33.56	38.04	23.85	23.94	20.19	26.18	26.96	28.52	23.12	20.62	29.88	23.64	30.86	33.33	-0.278922807023976	0.0195070183872836	-0.0370368134844991	0.94414549410976	0.245583258538142	0.199962527326169	-0.249638432596121	0.367259814115254	-0.160678180296021	0.99996275947239	0.0733396868444187	0.958113976134667
Dap3	58.91	60.66	57.06	63.62	62.37	65.79	63.66	62.08	64	59.64	71.85	76.3	69.57	73.76	65.04	68.35	67.28	65.96	68.31	69.09	69.95	67.15	81.6	81.2	-0.110574041429548	0.226175714934603	-0.0325697982599836	0.923695149896086	0.0732731144246769	0.865581545083236	0.0323509581039225	0.997713016372777	0.0196053599279847	0.99996275947239	0.130938079714877	0.624769552864374
Arel1	21.03	18.67	20.92	14.4	14.8	15.41	15.99	15.08	15.98	14.58	14.59	14.29	21.57	20.47	23.29	21.59	21.09	22.43	23.24	22.78	20.37	21.58	19.7	19.34	0.39306932896854	3.54870462889834E-06	0.0646718013889645	0.75310338364479	-0.0708300253644451	0.732710306952204	0.00394075419107765	0.99791812871568	0.0174549131081382	0.99996275947239	-0.119218507985446	0.643799938100171
Pcp4l1	1.1	2.3	1.07	7.39	6.94	7.01	1.68	1.01	2.01	11	7.45	7.02	0.84	1.36	0.84	0.85	0.67	0.93	0.81	0.74	1.26	0.51	1.15	0.89	-2.29969515211225	4.04355627173869E-14	-2.19048876526065	1.09467213529219E-15	0.223836398617036	0.73965728557365	0.310917431242715	0.997713016372777	0.185832807897366	0.99996275947239	0.0295276328402081	0.999126186114336
Zfp937	2.76	3.19	2.82	2.67	2.53	2.84	2.58	3.01	3.09	2.78	3.58	3.13	3.19	4.06	3.67	3.34	3.37	3.49	3.04	3.32	3.59	3.56	4.15	4.04	0.0714681460253647	0.753404291639263	0.0980375770619033	0.813475338911713	0.189701423419477	0.564983191101871	0.0966768284552718	0.997713016372777	-0.0257315381847471	0.99996275947239	0.19526506943683	0.548320814326159
Etv3	7.36	7.85	8.13	7.57	8	8.34	8	7.95	7.58	7.65	7.18	7.07	7.09	6.74	7.58	7.12	6.44	7.04	7.5	7.36	7.65	7.04	7.54	7.69	-0.0789780777886616	0.596613917924299	-0.0326154595098068	0.94414549410976	-0.15829828484354	0.432475886231939	0.0511802817180739	0.997713016372777	0.116158488215706	0.99996275947239	0.0925312228911043	0.853219145475581
Ebpl	5.38	5.73	6.95	7.62	5.65	6.65	7.66	7.14	6.25	9.3	10.79	9.57	6.89	6.26	5.57	7.25	7.48	7.91	6.12	6.92	6.25	8.29	7.23	7.33	-0.187299822745327	0.472119625137998	0.0681860207525006	0.938467008764914	0.541945096516354	0.0215036276843376	-0.274007679077208	0.628496601045244	-0.242909242502481	0.99996275947239	-0.00738776603912475	0.999126186114336
1700113H08Rik	0.29	0.17	0	0	0	0.06	0.06	0.06	0.06	0	0.06	0.06	0.18	0.3	0.12	0.46	0	0.06	0	0.18	0.11	0.17	0.06	0.24	2.89025783817032	0.309440203968163	1.49604652707644	0.890997722384705	0.864657478565247	0.953201144875003	0.225047253427549	0.99791812871568	-0.841994512619618	0.99996275947239	-0.172453626814204	0.982553123022704
Usp17ld	0	0.09	0	0	0	0	0	0	0	0	0	0	0	0.05	0	0	0.05	0	0.05	0	0.04	0	0	0	1.84258249887386	0.798544562819542	0	1	0	1	0.0505526861365074	0.99791812871568	0.865066401693957	0.99996275947239	-0.989429101554409	0.958113976134667
Ppp6r2	19.38	16.11	17.59	14.07	14.75	14.49	16.12	14.8	15.63	15.16	14	14.82	23.45	21.63	23.38	23.06	24.17	21.44	23.06	24.27	21	23.9	21.28	23.01	0.225204269746408	0.0351655370460807	0.0750782766295255	0.734220893204241	-0.0141528524642784	0.963834038530393	-0.0270019177649853	0.997713016372777	-0.0363420586737992	0.99996275947239	-0.0597935524791517	0.917826448546343
Tmem170b	6.92	4.95	6.41	6.83	7.1	6.38	6.68	7.06	6.91	6.91	6.19	6.73	6.81	6.72	8.53	7.69	7.58	7.26	6.94	6.84	7.42	6.89	7.89	8.14	-0.199386449767908	0.218750031685376	0.0116410441857205	0.971458539365869	-0.0686528449502574	0.858170450387969	-0.0332733528071071	0.997713016372777	-0.101206891493682	0.99996275947239	0.00898046612687282	0.990110097625195
Bcan	1.59	1.12	1.23	0.62	0.6	0.7	1.14	0.76	1.03	0.75	0.66	0.59	1.48	1.12	1.49	1.3	1.6	1.5	1.41	1.01	1.54	1.58	1.81	1.74	0.925320802627072	0.0117911910810933	0.602007032494942	0.327305162380879	0.0150238616051018	0.998165269753362	-0.100760507197819	0.997713016372777	-0.171328333616721	0.99996275947239	0.185452838014896	0.896703621029964
Tmem131l	31.84	28.44	31.18	17.55	17.54	18.5	21.84	19.08	20.29	18.37	16.47	17.33	26.73	27.05	28.9	27.08	25.01	24.73	26.66	28.87	25.28	26.31	24.62	24.21	0.718544816589009	5.880107296094E-21	0.181141283105164	0.0910664771632521	-0.0716702624701907	0.767789632294434	0.105344354645851	0.852935481018425	0.0647366345151081	0.99996275947239	-0.0468211395631252	0.943585769957368
Ccser2	5.8	4.87	5.55	5.03	5.36	4.79	4.12	3.98	4.64	5.05	5.96	6.26	7.05	7.4	9.06	8.11	7.79	7.29	7.48	7.66	7.09	7.7	5.98	6.67	0.037295710220392	0.859891914342365	-0.19776422147514	0.261956151807778	0.160996471143498	0.561675725079553	-0.011041880806263	0.99791812871568	-0.102353963698489	0.99996275947239	-0.217349597352244	0.530714305288764
Ghrh	0	0	0	0	0.03	0.26	0	0	0	0	0.03	0.24	0	0	0.51	0	0.28	0.51	0.23	0.25	0	0	0	0.26	-1.87029229033113	0.790415395361244	-1.84415258757682	0.915483462339958	0.556771311721661	0.953201144875003	-0.711055143341077	0.997713016372777	-0.757262517378686	0.99996275947239	-2.26146772693564	0.834207077054875
Csnk2a2	34.45	50.23	34.26	40.45	40.77	42.03	35.78	39.92	36.77	34.9	34.91	36.42	29.17	46.75	32.09	34.75	33.31	29.08	29.31	32.68	34.06	31.79	27.85	32.62	-0.109727843977722	0.627108832589226	-0.16106856567114	0.21040521533297	-0.264078207351337	0.0104688822946357	0.155660753229932	0.997713016372777	-0.037118746035201	0.99996275947239	-0.10497009817819	0.81872628477629
Fgf17	0.27	0.52	0.31	0	0.04	0	0	0	0	0.09	0.04	0	0.33	0.37	0.32	0.13	0.32	0.28	0.18	0.41	0.13	0.39	0.09	0	4.52767072962755	0.00750577732397876	-0.946923861081477	0.94414549410976	1.44489551839501	0.941650927442226	0.507188771188263	0.997713016372777	-0.0126800552588458	0.99996275947239	-0.592462073594299	0.958113976134667
Scamp3	23.9	29.38	26.32	25.77	26.3	23.25	24.26	21.61	25.14	25.97	25.71	27.64	30.78	25.68	30.47	31.13	30.05	27.95	33.44	33.59	27.74	25.58	27.3	26.82	0.0404748144070224	0.859284428191626	-0.0921153651154105	0.767939723680434	0.0449860508050309	0.945262597451448	-0.0350320234726168	0.997713016372777	0.0778615747258807	0.99996275947239	-0.185737155644488	0.479539358090736
Ppp1r3c	2.67	1.76	1.7	9.91	10.07	8.94	6.06	5.31	4.94	10.14	6.1	5.07	4.24	4.14	3.7	9.33	10.11	8.98	4.39	4.64	8.41	7.44	5.4	5.03	-2.28781266379849	1.3651626026024E-33	-0.837616216114728	2.28620279716245E-08	-0.471607936879624	0.275438871618219	-1.23404453978235	4.41106076362386E-16	-0.716239195953893	0.185435863682764	-0.686575363206338	0.0188089110883768
Cnbp	244.43	237.99	224.35	284.04	288.15	282.1	289.57	276.74	302.33	281.27	301.07	297.66	240.78	235.12	206.82	223.39	213.77	224.55	210.95	222.38	249.68	226.42	260.69	254.84	-0.320692388742231	1.39392509119198E-08	0.0126185164640751	0.94414549410976	0.0105900505246909	0.953201144875003	0.0458697888205142	0.997713016372777	0.0339095468342951	0.99996275947239	0.144351423532588	0.436377043420632
Bace2	0.16	0.36	0.05	0.15	0.05	0.05	0.52	0.27	0.05	0.15	0.81	1.7	0.33	0.39	0.17	0.16	0.16	0.16	0.26	0.22	0.78	0.2	1.12	0.71	0.628108139951964	0.725512899647971	1.17272616961529	0.624832678379192	2.82528676039485	0.0444938953238083	0.561474153626967	0.997713016372777	1.01511631414054	0.99996275947239	1.40393074061791	0.454542861121361
Lrmda	0	0.22	0.14	0.39	0.47	0.28	0.21	0.2	0.19	0.21	1.02	0.96	0.43	0.3	0.5	0.83	0.5	0.35	0.58	0.19	0.59	0.21	0.78	1.33	-1.5989881631735	0.317551811894413	-1.30703545130188	0.620440722791481	0.705564248471545	0.833323401033174	-0.751258916694382	0.997713016372777	-0.573418872662482	0.99996275947239	0.037431735377267	0.999126186114336
Zfp14	3.81	3.02	3.13	2.74	2.17	2.25	2.57	2.18	2.48	2.35	2.15	2.56	5.21	5.4	4.86	4.84	4.77	4.98	4.42	5.09	4.24	4.94	4.15	4.33	0.417215712165142	0.0565871436048859	0.0168201150894917	0.988581640153699	-0.0539613063484091	0.953201144875003	0.0738212734136769	0.997713016372777	-0.0964728866015438	0.99996275947239	-0.137986059146949	0.842077619477617
Naip6	0	0	0.02	0.01	0	0	0.03	0	0.01	0.01	0	0.01	0	0.02	0.01	0.01	0	0	0	0	0.03	0.01	0.01	0	0.87851180960289	0.882572215694816	1.89635047844418	0.816643588385838	0.869894735629303	0.953201144875003	1.53932492129624	0.997713016372777	1.42325514099894	0.99996275947239	0.853626011028003	0.958113976134667
Snx22	1.57	1.35	1.39	1.01	1.28	1.02	1.88	1.03	0.51	0.77	1.12	0.94	1.79	1.82	2.03	1.43	1.87	1.52	1.33	1.58	1.32	1.97	1.35	1.52	0.340105534609106	0.404222829396707	0.0400710088021151	0.98364083929426	-0.253221332363312	0.868686602735907	0.233323025118051	0.997713016372777	-0.199326604237793	0.99996275947239	-0.0140793151846331	0.999126186114336
01/09/2008 00:00:00	13.06	12.59	12.11	10.71	11.03	10.49	8.09	5.85	9.03	12.23	14.65	13.86	11.48	13.04	13.53	13.64	13.02	13.22	11.95	11.9	13.27	13.33	12.49	11.76	0.195117061755661	0.0504987978343052	-0.487565507902655	0.00155741898029282	0.312906539056621	0.0272525756233577	-0.0590036312863927	0.997713016372777	-0.109316859680305	0.99996275947239	-0.0791446989185915	0.863298962644056
Slc6a6	26.37	26.82	26.62	23.75	23.56	22.91	18.18	18.37	21.68	20.99	24.05	24.84	24.24	27.36	25.23	25.65	26.81	24.67	23.28	21.46	23.7	24.89	25.11	24.96	0.138037619621069	0.0431590324725025	-0.281226283097475	0.00197579598198936	-0.0399265339498853	0.934606389881904	-0.00628396072027002	0.99791812871568	-0.18355605678832	0.555462479823786	-0.0577891048403017	0.86270665949027
Csn3	0.41	1.92	1.1	6.51	4.48	5.15	0.4	0.93	0.59	7.51	6.72	4.1	1.17	0.85	0.74	0.92	0.61	0.73	0.3	0.52	1.01	1.3	0.84	0.63	-2.27365927653616	0.0000105977861691626	-3.08232844931489	1.11403670490228E-08	0.172870803500221	0.941650927442226	0.293006691157316	0.997713016372777	-0.314378875459263	0.99996275947239	0.316391764720912	0.958113976134667
Acsm3	0	0.02	0.12	0.05	0.05	0.03	0.03	0.08	0.02	0.08	0.09	0.08	0.05	0.05	0.05	0.05	0.07	0	0	0	0.05	0.02	0.03	0.08	0.246001628237593	0.92529313689612	0.028285260989289	0.999997988044132	0.966584107188509	0.857187764800097	0.321406350087343	0.997713016372777	-1.35952006401863	0.99996275947239	-0.00811074227752683	0.999330440874103
Nvl	12.58	13	12.77	11.81	11.52	11.59	12.83	13.21	12.45	11.85	11.58	12.48	10.91	10.98	11.76	11.17	10.83	10.77	10.72	11.22	11.67	11.27	11.73	11.68	0.088010871589265	0.284608477286942	0.128713964846796	0.212261570590913	0.00753573545322378	0.978342969967753	0.0375832950757083	0.997713016372777	0.0248723933141753	0.99996275947239	0.0653528732895862	0.84242459790658
Ccnyl1	17.77	17.46	17.35	17.3	17.19	17.12	17.19	16.95	16.91	17.31	16.08	15.83	14.03	16.21	15.83	15.3	14.1	15.81	16.73	16.05	14.85	14.81	15.14	15.34	-0.021840895922932	0.882572215694816	-0.0404574350959298	0.921892793965516	-0.102259059035984	0.667488240518962	0.0313170048600737	0.997713016372777	0.0627777072886723	0.99996275947239	-0.0149976034293797	0.975001510959336
Mgat1	28.97	27.09	28.66	22.91	24.29	24.68	26.57	23.85	24.3	25.13	22.94	22.71	22.77	22.44	22.7	23.52	22.66	23.2	23.6	23.69	23.44	25.36	21.06	20.82	0.192812691249308	0.0348222320876121	0.045241655349716	0.896768010557191	-0.0633711439568086	0.848625589250954	-0.0242035457675723	0.997713016372777	0.00690200337979791	0.99996275947239	-0.0729241752078671	0.910964415271497
Tmem17	4.81	5.01	5.37	5.66	5.82	5.39	5.37	5.37	4.49	5.76	4.71	4.85	4.58	4.69	4.79	4.44	4.32	3.98	5.03	4.82	3.27	4.87	5.62	3.5	-0.195299866027479	0.517772253875391	-0.157357336776323	0.829240365812716	-0.168788594495405	0.84735133196334	0.144838412928297	0.997713016372777	0.0314379406761296	0.99996275947239	0.110872578522535	0.958113976134667
Ctcfl	0	0	0	0	0	0	0	0	0	0	0.02	0	0	0	0	0	0	0	0.02	0	0	0	0	0.12	0	1	0	1	0.930121420937893	0.953201144875003	0	1	0.943906531357453	0.99996275947239	1.86315752505695	0.958113976134667
Tmem211	0	0.04	0	0	0	0	0	0.04	0	0	0.03	0	0	0	0	0.04	0.04	0	0	0	0.05	0	0.04	0.04	1.84258249887386	0.798544562819542	0.976629490561012	0.94414549410976	1.81378101794755	0.941650927442226	-2.79365228811065	0.997713016372777	-0.454634725560028	0.99996275947239	-0.415486149791927	0.963613342660866
St8sia1	27.54	16.58	28.61	12.4	13.21	13.19	22.13	19.92	19.33	12.58	11.6	11.98	16.2	15.99	19.4	15.87	16.51	17.25	16.65	15.61	18.61	17.14	17.93	19.52	0.856023076944261	0.00185048345083126	0.648352902223855	4.78274230207736E-20	-0.13822343875053	0.245664634750674	0.0568644745337419	0.997713016372777	0.018185449394668	0.99996275947239	0.120112727356254	0.630775330705408
C1ql3	0.22	0.53	0.25	1.43	1.65	1.18	0.91	0.54	0.35	3.2	1.77	1.53	13.32	13.09	12.62	8.15	9.18	8.45	13.25	13.28	7.97	5.01	11.54	13.13	-2.13746748155455	5.91404506096562E-07	-1.25442811448598	0.00527727687226251	0.582118969511217	0.397448277991759	0.599256037130183	0.0000015715345486995	0.410900502463217	0.878337977224307	0.182033047436677	0.913574414505497
Bri3	99.74	94.34	88.61	109.89	100.95	105.01	96.59	100.02	90.78	103.11	94.25	85.14	94.26	92.63	85.19	81.87	79.71	91.44	91.44	95.06	84.33	91.86	100.54	88.76	-0.203188067817011	0.0330089736528288	-0.145985991624285	0.265828761527518	-0.191601428549278	0.251923389603012	0.107121739522197	0.978948216971889	0.0876031036433465	0.99996275947239	0.121193555461078	0.737479832275877
Ppp2r2a	30.75	31.18	31.04	31.9	31.07	29.49	30.63	30.79	34.69	31.76	30.61	30.48	29.85	28.01	29.56	28.18	28.25	29.23	27.83	28.93	31.09	29.16	27.84	27.38	-0.040456525147461	0.713764178093277	0.0458356376633532	0.861541348844283	-0.0255721567388581	0.953201144875003	0.0298319916028337	0.997713016372777	0.0233354891838743	0.99996275947239	-0.0397630818406002	0.958113976134667
Fignl1	17.26	18.62	15.85	20.81	21.09	19.6	18.91	19.13	23.56	20.14	23.32	23.92	9.66	12.62	9.78	12.67	12.76	12.43	8.86	10.27	19.27	10.59	16.07	15.26	-0.302315862824454	0.00367456675398529	-0.00526919964491182	0.999997988044132	0.0996323046765539	0.717968211817494	-0.244979401932019	0.509639506354663	0.00360046288123446	0.99996275947239	0.135203642558306	0.853791383879617
Tbp	32.12	30.2	28.48	25.71	25.74	27.93	28.59	25.89	33.67	25.82	25	24.32	27.58	26.64	26.32	25.8	23.85	27.76	27.57	30.6	27.07	26.84	27.14	28.95	0.148340292089896	0.210297512950496	0.140533745245527	0.511378743169842	-0.110787272244081	0.644519666562701	0.0581391393418495	0.997713016372777	0.127659097424757	0.99996275947239	0.0770653443924172	0.89911043313407
Dnajb1	28.01	42.49	28.09	25.29	25.05	26.91	27.1	24.4	24.63	35.97	24	23.82	25.9	36.49	26.24	27.93	29.89	29.43	28	25.99	27.73	39.33	23.64	21.81	0.305920274829821	0.0843491540157347	-0.0322169294201808	0.93699621609528	0.0860013874669914	0.922213143157253	0.0230704214931786	0.99791812871568	-0.105834594691792	0.99996275947239	-0.05855873421337	0.958113976134667
Mgst3	20.82	21.26	19.7	16.2	16.79	15.94	20.04	15.2	16.83	23.64	15.27	14.79	27.06	25.48	27.13	26.14	28.16	24.76	29.39	25.01	24.06	27.95	22.18	23.4	0.292865725516936	0.064015720304855	0.0796518832773244	0.911119356382672	0.10471306521725	0.941650927442226	0.0130224534116593	0.99791812871568	-0.0207644536547202	0.99996275947239	-0.131489608792102	0.841288911740986
Col4a1	1.63	4.7	2.11	12.85	13.2	12.71	4.26	6.15	8.08	21.08	23.83	22.33	3.16	9.78	6.25	3.06	2.59	3.08	8.14	4.36	50.1	4.03	8.99	5.5	-2.24253834950995	7.12402725191087E-06	-1.08065850964632	0.000490894334869277	0.762226434279487	2.22279771047239E-24	1.13593911598369	0.239883948666674	2.82356691637253	0.26741041482422	1.06670774970357	0.00354868695725858
Mab21l1	0.3	0.59	0.36	0.6	0.65	0.55	0.54	0.4	0.45	0.43	0.24	0.12	9.45	6.36	7.57	16.87	20.05	18.4	8.11	6.55	1.76	17.34	5.43	4.67	-0.568612214962194	0.366965631363387	-0.383389008462144	0.774845975520846	-1.21805669203752	0.246011784367463	-1.24215871141324	3.8836284691441E-15	-1.75955687656824	0.217880616505283	-1.026731057008	0.526751860234238
Gpt2	9.66	12.25	8.13	44.69	39.15	51.64	32.34	38.49	45.68	31.54	31.43	35.55	8.47	22.1	9.14	12.28	11.24	11.26	8.68	9.47	16.91	9.56	17.64	14.08	-2.22060866264795	6.58115966194359E-55	-0.229457333138776	0.567832661216691	-0.490259456721634	0.000134134647632988	0.193383957294469	0.997713016372777	0.000569882210854034	0.99996275947239	0.228127905159281	0.715404609167725
Rab5b	46.85	40.46	43.72	39.53	39.16	39.36	41.5	34.69	39.07	41.2	38.45	37.95	53.3	49.98	53.31	53.51	55.97	57.32	54.43	56.04	58.57	52.87	57.58	52.77	0.107433040295385	0.265313778803496	-0.0421043246976237	0.89217745309078	-0.0349702817273108	0.926776932657719	-0.0895081087547789	0.910683492437901	0.0108761644049318	0.99996275947239	-0.0483288980335222	0.925642038901942
Tpgs1	29.56	33.57	32.77	36.86	40.9	38.95	35.81	33.82	35.84	35.15	47.56	43.59	40.7	26.3	32.88	34.07	33.95	33.43	35.49	36.44	31.28	35.37	36.36	33.59	-0.326249136451282	0.0087620447736127	-0.155900075002691	0.435335517822532	0.0832612005086934	0.89929775718586	-0.0212299937679785	0.99791812871568	0.0144346006896541	0.99996275947239	0.0259403035534364	0.958113976134667
Ly75	0.26	0.37	0.19	0.87	1.05	0.85	0.43	0.74	0.6	0.94	1.54	1.54	0.48	0.56	0.5	0.58	0.71	0.57	0.61	0.65	0.72	0.83	0.8	0.84	-1.78836419240985	2.11461902847791E-08	-0.650392689216237	0.0797360595978487	0.499917350665308	0.291225150238359	-0.270582026444453	0.997713016372777	0.0807791689638208	0.99996275947239	0.387480063572339	0.56627575413732
Smgc	0	0	0	0	0	0	0.02	0	0	0	0	0	0	0	0	0	0	0	0.02	0	0	0	0	0	0	1	0.976629490561012	0.94414549410976	0	1	0	1	0.943906531357453	0.99996275947239	0	1
Zfp870	4.42	3.91	4.1	3.24	3.49	3.44	3.5	3.74	3.05	3.57	3.34	3.08	4.75	4.35	4.5	4.21	4	4.25	4.69	4.66	4.41	4.56	4.44	5.36	0.242418242827084	0.109974032564391	0.00653886920282698	0.999997988044132	-0.0558327492202076	0.952827738227379	0.128976607131258	0.982530336666472	0.133279996056566	0.99996275947239	0.184372695884688	0.649450166509292
Gm46617	0	0.16	0.16	0.16	0.26	0.16	0.37	0.11	0.21	0.21	0.41	0.26	0.06	0.11	0	0	0	0	0	0.11	0.21	0.05	0.11	0.11	-0.890494273027818	0.664958859757024	0.247493569257426	0.94414549410976	0.593667616027237	0.904348870627758	2.50351757054862	0.997713016372777	3.40803729659182	0.99996275947239	3.15712042990955	0.706071267800109
Sar1a	83.43	76.11	76.57	62.9	61.81	63.44	71.95	67.14	34.56	67.21	67.92	65.43	75.96	76.51	73.14	76.9	79.81	78.08	78.69	80.89	39.52	79.03	71.57	71.64	0.280465056987567	0.0000461204288162495	-0.125247596465337	0.94414549410976	0.061062297346614	0.661320811350789	-0.0570127515172146	0.997713016372777	-0.247402000833705	0.99996275947239	-0.0985381646507662	0.69784362470643
Uts2b	1.54	0.22	0.21	0.95	0.53	0.85	2.59	0.67	1.37	0.53	3.79	10.59	0.57	0.11	0.11	1.64	1.42	0.89	0.98	2.01	3.86	0.32	16.99	14.14	-0.292942162690682	0.882572215694816	0.974279353403997	0.493773256538062	2.64583447917426	0.0361550791902342	-2.30924170951087	0.170790554304892	0.782133520334156	0.99996275947239	2.9593947149518	0.270932247610205
Gm10352	0	0.01	0	0	0	0	0.01	0.01	0.05	0.01	0	0.03	0.01	0	0.01	0.01	0.01	0.01	0	0.01	0	0	0	0	0	1	0.976629490561012	0.94414549410976	0	1	0	1	0	1	0	1
Haus8	11.86	22	18.46	13.18	14.63	12.88	14.6	13.4	15.36	12.62	13.71	13.58	12.46	15.69	14.95	13.28	12.84	12.63	11.09	11.23	13.74	11.59	10.42	11.11	0.316918470131457	0.213064591146088	0.0836814330404284	0.854436378869027	-0.0619664468556781	0.941650927442226	0.169161313181145	0.916013337733086	-0.0878457030219612	0.99996275947239	-0.241018004974895	0.50539937145442
Plekha5	26.09	24.79	23.11	20.86	18.35	20.85	22.16	23.08	21.38	22.89	20.66	22.12	23.83	23.19	24.72	20.63	19.84	21.15	21.87	22.31	21.38	22.8	24	25.6	0.259471498008672	0.00568076474741005	0.152088106768227	0.206007917685741	0.103383847216297	0.632604312836928	0.206025382697441	0.131831385947619	0.066158550975125	0.99996275947239	0.193325967353885	0.27076589416513
Ptpru	3.46	3.5	3.16	6.98	6.98	7.02	5.61	7.99	5.91	19.99	8.73	8.66	3.4	4.41	4.37	3.8	3.26	3.8	3.37	4.28	4.95	3.46	7.08	6.69	-1.10064979011414	1.18072966848811E-23	-0.117495018655508	0.734040815566518	0.800784530680258	0.294820747020189	0.16856430319681	0.968550451999029	0.203608959900176	0.99996275947239	0.645974661607341	0.166289333374381
Apln	0.28	0.49	0.3	1.06	1.09	1	0.78	0.63	0.58	0.79	2.38	3.59	0.52	0.71	0.43	0.52	0.55	0.53	0.2	0.62	0.89	0.66	1	0.87	-1.60618737429749	0.000127155740240569	-0.669177362488982	0.216200971251683	1.06780201240706	0.173099528491122	0.0526021491229612	0.99791812871568	0.0872861992526641	0.99996275947239	0.64168109363113	0.528562799179037
Zfp830	9.01	9.47	9.37	10.16	9.06	9.64	8.48	9	7.51	9.38	9.6	8.87	9.92	9.63	10.38	10.38	10.8	10.74	11.29	10.43	10.23	10.87	10.22	10.49	-0.0972406542291887	0.53102620758359	-0.21897478220995	0.250369922519015	-0.0836068465352044	0.842112935108441	-0.0930099067073892	0.997713016372777	-0.0102724222453468	0.99996275947239	-0.0340000802761642	0.958113976134667
Acpp	0	0	0	0.11	0.03	0.03	0.03	0.04	0.04	0.14	0.21	0.19	0.08	0.05	0.09	0.06	0.01	0.03	0.03	0.02	0.07	0.01	0.13	0.09	-4.45196320387811	0.0464384359668387	-0.977522702206539	0.811936470557041	1.63126851163018	0.312780036774373	1.05249138213494	0.997713016372777	0.166351242349868	0.99996275947239	1.17688304761605	0.813967665130102
Clasrp	26.49	26.98	26.22	27.53	28.21	26.61	28.98	26.66	28.37	26	27.48	26.08	26.61	27.26	25.72	25.02	20.99	24.91	24.37	25.66	25.44	25.4	27.13	27.09	-0.0912165466340112	0.417403585227676	0.0206465910996332	0.94414549410976	-0.0820444920436952	0.73704464143417	0.168918734885496	0.71667393930628	0.0787610708495241	0.99996275947239	0.14296018784163	0.68106825840418
Scarb2	24.19	20.93	22.41	24.27	22.85	23.36	21.57	24.04	22.51	25.2	24.34	23.47	24.65	24.58	24.23	28.36	26.98	25.85	26.37	27.03	24.84	27.02	24.94	24.79	-0.108424364867271	0.284993967858159	-0.0602727741839653	0.772880067239473	0.0184331688270037	0.953201144875003	-0.144226092989711	0.473106977647193	-0.0646386506448082	0.99996275947239	-0.0983401071460959	0.730651117902944
Ubr2	15.76	15.19	16.78	22.23	20.34	23.04	19.73	22.24	22.03	20.95	19.56	21.08	13.66	15.1	16.22	14.2	13.7	13.36	13.11	13.32	14.9	13.13	17.77	16.69	-0.504391492480845	8.01520349288866E-10	-0.0466781316371537	0.860034382104671	-0.123551622853167	0.383297666036553	0.121791676079688	0.853431066005314	-0.010672991757156	0.99996275947239	0.18554202215553	0.556352394089508
Cplane1	5.5	5.12	5.96	4	4.05	3.85	4.95	4.78	4.93	4.43	3.94	4.5	4.83	5.22	5.77	5.34	4.89	4.78	5.28	5.54	4.64	5.12	4.81	5.36	0.427856228946732	0.0000213066419473204	0.283991420268262	0.0109897908024447	0.0782619280922866	0.829999577221055	0.0768669387339138	0.997713016372777	0.0321688694480466	0.99996275947239	0.00860932065727043	0.990959812714226
Rcan2	5.12	4.99	5.56	2.55	2.43	2.29	2.57	2.43	2.06	2.81	3.27	3.25	14.23	13.62	12.4	13.98	15.1	14.35	13.78	11.48	7.67	14.61	9.5	10.09	1.06073704367296	1.05015177409383E-10	-0.0555668933589506	0.94414549410976	0.329943391022916	0.359191384060709	-0.110661427783729	0.9736399262086	-0.403877398524167	0.857406054368226	-0.361480166036985	0.340499906136428
Oxsr1	30.77	29.82	30.91	27.84	29.41	27.68	30.04	30.18	30.59	26.5	29.3	29.98	29.65	27.97	31.98	30.56	31.61	31.39	29.47	29.71	31.35	30.38	27.81	30.97	0.0620829333509277	0.498505753589456	0.0830973867409717	0.514738427453296	-0.0196201010788689	0.953201144875003	-0.0633686606914004	0.997713016372777	-0.0599740152819206	0.99996275947239	-0.0879383237488875	0.762947376702701
Ntmt1	48.52	51.39	53.75	51.69	46.68	49.55	48.14	53.35	53.4	52.09	50	46.56	50.42	50.01	41.92	49.37	47.79	48.11	46.43	44.66	47.38	48.65	47.78	45.97	0.00333966575520276	0.996682556731322	0.0517498732826276	0.894833302643879	-0.0269963215857506	0.953201144875003	-0.0218893728584538	0.99791812871568	-0.0776159077694706	0.99996275947239	-0.0515458176892909	0.950187837423405
Kcnh3	0.04	0.05	0	0.03	0.02	0.11	0.02	0.02	0.02	0.05	0.02	0.11	0.08	0.03	0.03	0.05	0.04	0.04	0.05	0.1	0.05	0.08	0.05	0.09	-1.00671710563883	0.668897070121241	-1.71835771558221	0.639578015409316	-0.0227876826728321	0.998165269753362	0.244555505216271	0.99791812871568	0.768406414612131	0.99996275947239	0.869046339455894	0.873414671981973
Prr14l	7.94	7.33	8.16	7.07	6.47	7.01	7.03	7.07	7.1	7.26	6.29	6.88	6.71	6.86	8.84	7.76	7.12	7.49	7.59	7.83	7.85	6.41	7.82	7.51	0.133960917027846	0.200742958378943	0.0413161267147809	0.903714214781518	-0.0420807048583234	0.941650927442226	0.00298991934159406	0.99791812871568	0.0493440782767706	0.99996275947239	-0.0545147592949028	0.957035306948089
Tet3	22.01	17.26	21.47	16.95	17.3	17.58	17.33	16.49	16.63	16.24	14.37	15.31	18.86	18.84	23.36	20.49	19.81	18.58	19.59	18.95	19.29	18.48	18.6	18.4	0.181040850344758	0.111776853338623	-0.0430650686035692	0.807442451214593	-0.205639702205987	0.0223256591299314	0.0500439592988893	0.997713016372777	-0.0411085128888282	0.99996275947239	-0.108090280408949	0.571670947335398
Osbpl10	1.2	1.28	1.18	2.88	2.99	2.8	1.55	1.57	1.62	3.61	3.72	2.89	0.81	0.97	1.05	0.94	0.97	0.78	1.12	0.99	1.35	1.17	1.21	1.06	-1.29446703386776	1.47841218643679E-08	-0.833580620792181	0.000970133807215928	0.22955972456009	0.655274530694443	0.0738781806661315	0.997713016372777	0.348525699857132	0.99996275947239	0.366614094035647	0.717599828359428
LOC100862324	0	0	0	0	0.04	0.03	0	0	0	0.07	0	0	0	0	0.06	0.17	0	0.05	0.06	0	0	0	0	0.03	-2.87031526103352	0.508214648929555	-2.84416213939526	0.701322885552435	-0.0329939181772912	0.998165269753362	-1.93976144854026	0.991575912474822	-1.98989253958373	0.99996275947239	-3.48966963054717	0.53699686467897
Far2	0.18	0.29	0.37	0.12	0.31	0.17	0.37	0.24	0.13	0.21	0.21	0.17	0.35	0.19	0.27	0.14	0.36	0.25	0.16	0.12	0.18	0.12	0.26	0.27	0.457619047584057	0.650786471737044	0.310021764704054	0.923695149896086	-0.0338337981723649	0.998165269753362	0.121392486004002	0.99791812871568	-0.710281517897349	0.99996275947239	-0.235706775415818	0.958113976134667
Gm3739	6.99	5.78	7.12	7.24	6.56	7.82	6.88	7.71	6.05	6.87	5.94	6.64	7.96	8.54	10.22	7.24	6.43	8.69	8.08	8.63	6.92	9.37	5.95	7.33	-0.159853420748816	0.404027000549226	-0.086879921509834	0.868718593644169	-0.203163552183857	0.525192434032098	0.244623361849512	0.722025001159495	0.0552255315493886	0.99996275947239	-0.0126939345473292	0.997901372960416
Fbln7	0.28	0.37	0.16	0.64	0.6	0.7	0.51	0.43	0.54	0.91	0.82	0.81	0.15	0.2	0.17	0.05	0.38	0.15	0.19	0.22	0.14	0.28	0.24	0.37	-1.29039965834368	0.0218871927005064	-0.397060296948549	0.732203196179059	0.353576755543159	0.760652596356503	-0.145006924920659	0.99791812871568	-0.0794613459843021	0.99996275947239	0.595828402372248	0.887745206030396
Epha5	5.13	2.12	4.32	1.22	1.89	1.62	1.46	1.73	1.09	3.02	1.62	1.56	19.2	14.61	18.66	12	12.53	11.25	19.5	18.46	9.99	12.41	10.25	10.35	1.16382334389792	0.0000269661937505094	-0.203269701943158	0.713832559975687	0.284786308920718	0.781395717116083	0.567667553120187	0.000117093480433351	0.399412603189578	0.99996275947239	-0.0977888221391997	0.826642219612001
Tcstv3	0	0.3	0	0	0	0	0	0	0	0	0	0	0	0.11	0.21	0	0	0	0	0	0	0	0	0	2.42736095983282	0.718777913078048	0	1	0	1	2.49169830053423	0.997713016372777	0	1	0	1
Mfng	5.67	5.14	4.63	23.21	23.66	22.38	10.75	13.66	14.09	28.21	26.1	27.29	10.58	12.36	10.11	14.67	14.93	15.46	13.32	18.22	28.56	12.26	30.65	28.58	-2.21944239368522	1.85216138695701E-67	-0.833860081510256	7.55910728984963E-11	0.186108204746907	0.261483609088766	-0.437011509424273	0.0211606018010442	0.386878843747262	0.99996275947239	0.63025885546162	0.262171402653613
Kctd9	7.05	7.8	7.69	7.92	8.78	9.33	7.38	9.21	8.83	6.98	7.83	9.03	6.03	6.55	5.83	6.91	5.69	7.73	5.81	6.35	7.28	6.67	7.35	7.74	-0.258786732186701	0.0771251846336705	-0.0520983136535627	0.938117824976498	-0.171993429507242	0.647314848748776	-0.126427608475541	0.997713016372777	-0.0681042567468845	0.99996275947239	0.0982323960080987	0.928198776272036
Zfp982	0.05	0.22	0.12	0.13	0.22	0.08	0.05	0.19	0.08	0.1	0.16	0.08	0.14	0.16	0.14	0.14	0.08	0.07	0.09	0.1	0.13	0.01	0.1	0.07	-0.192037603891505	0.882572215694816	-0.427381809661612	0.910996390236216	-0.343958962098217	0.948933394571388	0.587343779817535	0.997713016372777	0.206029198161906	0.99996275947239	-0.727319488341728	0.898108054455858
Dgkb	0.24	0.16	0.27	0.11	0.14	0.09	0.26	0.19	0.11	0.18	0.06	0.06	0.83	0.82	0.82	0.59	0.67	0.87	0.82	0.91	0.72	0.67	0.45	0.69	0.946762137688064	0.137282914460425	0.696266687293554	0.581408603880453	-0.20783949507754	0.953201144875003	0.209497102703139	0.997713016372777	0.185023156404194	0.99996275947239	-0.251122522161557	0.859986862646567
Cacna1h	5.32	4.42	5.73	3.91	4.07	3.96	4.11	3.31	4.26	5.31	4.57	4.78	9.35	10.43	10.99	11.14	9.56	9.78	9.84	8.54	10.1	9.75	10.51	10.04	0.326150506936514	0.0150337478439556	-0.0417862255542866	0.94414549410976	0.263112026902957	0.107719828698975	0.0132315000556892	0.99791812871568	-0.108065618036197	0.99996275947239	-0.0260418590501666	0.958113976134667
Mkrn3	17.11	12.94	15.57	12.37	10.97	12.32	12.25	11.04	17.6	12.19	11.04	10.76	17.03	13.77	14.77	16.74	18.33	18.04	15.83	15.77	17.18	16.75	14.62	14.8	0.309090692176622	0.0394706097964329	0.186674236582003	0.546870898233318	-0.10101614465288	0.808651672077721	-0.220643359372077	0.500021966896833	-0.133716240178834	0.99996275947239	-0.221474948818746	0.407858818886209
Nipsnap3b	39.67	31.56	37.42	48.93	49.49	45.88	40.33	43.13	41.04	63.65	48.6	47.62	49.19	46.69	43.28	52.74	53.23	54.98	46.58	46.84	44.29	47.84	49.32	47.74	-0.456950869676518	0.0000459543275351268	-0.224009844732077	0.0475953331815843	0.11537944990541	0.770730928830709	-0.20883403708048	0.265178694149599	-0.235479712200227	0.251788449934229	-0.175261380167808	0.353947656573345
Tmem237	23.51	24.81	24.88	21.46	24.92	23.13	26.45	26.79	23.29	22.17	26.83	23.46	21.97	21.41	22.16	22.12	22.08	23.51	19.51	19.5	22.98	23.42	22.4	25.65	0.0338938292352731	0.868144229547582	0.130182176048705	0.550320998994388	0.0296819907813986	0.953201144875003	-0.0467032156739383	0.997713016372777	-0.138329962575749	0.99996275947239	0.0552570676406322	0.958113976134667
Bag3	1.66	1.98	1.42	8.07	7.77	6.94	4.75	5.39	5.63	7.82	8.98	10	0.89	1.05	0.69	0.96	0.49	0.93	0.54	0.97	2.02	1.07	4.35	2.99	-2.21822689089951	4.49106159624734E-31	-0.541770134794575	0.00276516510578453	0.20220448275357	0.557016436067712	0.147761287218199	0.997713016372777	0.553933414154381	0.99996275947239	1.79888648985856	0.0241729801024596
Fam163b	0.47	0.37	0.65	0.02	0.07	0.02	0.34	0.05	0.12	0.05	0.13	0.14	0.03	0.15	0.16	0.31	0.05	0.12	0.13	0.11	0.25	0.43	0.16	0.21	3.64305960394246	0.000100782831110941	2.14104385868817	0.280496086177651	1.4520818701058	0.680240526066721	-0.559003493705815	0.997713016372777	-0.0920668423588098	0.99996275947239	0.653316693670319	0.880572235150694
Pcdhb5	0.46	0.49	0.37	0.37	0.35	0.31	0.39	0.35	0.31	0.26	0.2	0.22	0.52	0.75	0.3	0.76	0.52	0.69	0.6	0.75	0.6	0.67	0.52	0.47	0.311151317141543	0.655460068197407	0.0151105205998851	0.999997988044132	-0.629484721929778	0.65732474925829	-0.331782816769252	0.997713016372777	-0.0295579211732354	0.99996275947239	-0.258972227355913	0.912539915200403
Hsd17b4	59.4	54.59	59.56	56.07	57.22	54.78	59.58	60.34	52.17	59.39	57.6	54.27	48.1	51.82	51.61	49.22	50.03	51.07	47.15	52.08	51.7	49.63	52.37	50.46	0.000111213218262713	0.999554142062702	0.0230873668267747	0.94414549410976	-0.00495530517414666	0.992315938664713	0.0119781272599227	0.99791812871568	-0.00588413340043092	0.99996275947239	0.000588272340394863	0.999126186114336
Slc44a3	0	0.03	0	0.1	0.18	0.18	0.05	0.05	0	0.08	0.29	0.08	0	0.14	0.03	0	0.03	0	0.03	0	0.08	0	0	0.03	-4.07729836441754	0.0257852287016664	-2.14545960428823	0.320849234208348	-0.119163708840427	0.977755989490189	2.54492658737071	0.968224620409378	1.85214319599952	0.99996275947239	-0.0276484221255515	0.999126186114336
Zfp947	0.8	0.28	0.28	0.58	0.48	0.63	0.69	0.66	0.95	1	0.72	0.92	0.52	0.58	0.53	0.49	0.55	0.62	0.29	0.54	0.59	0.46	0.31	0.78	-0.344979521133493	0.704331419275802	0.436678421950778	0.677321689402824	0.617680169554302	0.491194633554162	-0.0208068774863388	0.99791812871568	-0.244661890197972	0.99996275947239	-0.117920890353174	0.958113976134667
Rita1	10.71	9.15	9.19	8.47	7.59	7.88	9.76	9.54	8.8	8.56	8.3	7.53	10.4	9.53	11.13	10.58	11.33	10.83	12.05	12.01	10.31	13.41	11.21	10.8	0.220175963459356	0.284609254959352	0.217907195881318	0.500105268841005	-0.00233493917921015	0.998165269753362	-0.0808848773490412	0.997713016372777	0.0505011193622289	0.99996275947239	0.0938637742330375	0.935535319641533
St6galnac2	0.04	0.24	0.07	0.1	0.24	0.03	0.1	0.07	0.03	0.07	0.14	0.17	0.15	0.22	0	0.04	0.07	0.07	0.11	0.04	0.1	0.1	0.04	0.22	-0.154246469839891	0.941019275804728	-0.859770763134581	0.856417012428908	-0.0337234409569849	0.998165269753362	1.05432487464518	0.997713016372777	0.457322728778736	0.99996275947239	0.978471543468822	0.896703621029964
Atp12a	0	0	0.02	0.02	0	0.02	0	0	0	0	0.02	0.02	0.04	0	0	0.02	0	0	0	0	0.02	0.02	0.02	0	-0.903410490436722	0.882572215694816	-1.83836452900953	0.915483462339958	-0.0283488091568851	0.998165269753362	0.939902748983052	0.997713016372777	-0.0178661408561779	0.99996275947239	0.853626011028003	0.958113976134667
Rgs3	8.76	8.73	8.64	10.09	11.5	10.93	10.15	8.08	8.33	15.43	18.62	18.74	17.43	17.43	15.49	15.57	16.19	16.49	13.23	13.35	13.82	23.31	19.83	18.95	-0.3205497435022	0.00690968319833269	-0.170828234695919	0.414123342826747	0.628189574817357	7.62357466479158E-07	0.088152642565797	0.997713016372777	-0.198094298081812	0.782756985372381	0.416154100578433	0.011213990577035
Clcc1	19.43	22.72	20.04	20.21	17.66	20.62	23.6	21.93	21.55	20.6	19.25	19.55	17.22	19.67	17.17	17.69	17.9	17.87	15.58	16.75	20.31	19.19	21.51	21.71	0.0457191540538937	0.81578752992408	0.18042750273955	0.273089564632923	0.00619978590772636	0.998046199587192	0.0166849457342244	0.99791812871568	-0.039924775716932	0.99996275947239	0.196812928092797	0.431152325879323
Npl	11.86	17.36	10.8	9.4	8.47	9.83	14.42	9.66	12.91	8.23	16.63	17.5	7.93	14.2	6.87	9.6	10.16	9.58	7.68	8.12	12.54	9.13	11.85	12.29	0.485785808631225	0.0391658907224711	0.40645798021414	0.115861446283488	0.580508288285803	0.218392520900265	-0.01429038242317	0.99791812871568	-0.0627080693442604	0.99996275947239	0.155481060363979	0.849598145435641
Cyth4	0	0	0	0	0	0	0	0.02	0	0	0	0	0	0.05	0	0.02	0.05	0	0	0	0	0.02	0	0	0	1	0.976629490561012	0.94414549410976	0	1	-0.511904884295339	0.99791812871568	-2.45137681647509	0.99996275947239	-1.50022195025641	0.957035306948089
Phf2	27.28	26.36	28.58	24.41	23.61	23.91	26.98	25.93	27.17	20.76	19.02	19.55	24.09	25.37	27.62	27.65	25.48	24.58	27.62	26.1	28.02	24.01	23.86	22.94	0.146166254107605	0.0587537609569038	0.143708069653773	0.108420285213	-0.310150838652447	0.000141077384366211	-0.0116866436453459	0.99791812871568	0.0617268512017004	0.99996275947239	-0.151200581430704	0.437559146415733
Ccn4	0	0	0.01	0	0	0	0	0	0	0.01	0	0.01	0	0.01	0.01	0.03	0	0.04	0	0	0.01	0	0.01	0	0.950838360940625	0.882572215694816	0	1	1.83219932756393	0.941650927442226	-1.27398857243883	0.997713016372777	-2.24102476014643	0.99996275947239	-2.25084605982159	0.83695047273216
Helq	5.14	5.65	4.38	3.5	3.84	4.35	4.87	4.27	5.31	3.48	4.25	4.92	4.45	4.83	4.73	4.93	4.28	4.71	4.62	4.59	4.23	4.33	3.96	4.1	0.370304979172679	0.0626100383794039	0.293227853751836	0.255880972096396	0.0622422081796227	0.953201144875003	0.0793622671446073	0.997713016372777	0.0683165642806737	0.99996275947239	-0.11241661469287	0.890069207306834
Fscn2	0.06	0.13	0.06	0.04	0.18	0.08	0.04	0.04	0.12	0.1	0.16	0.06	0.4	0.23	0.36	0.21	0.17	0.31	0.36	0.35	0.17	0.21	0.13	0.31	-0.20660769833869	0.92007229867866	-0.677351202521549	0.923695149896086	0.133685001858366	0.983040723799252	0.505420015482477	0.997713016372777	0.378426586391469	0.99996275947239	-0.119253106346669	0.978440471731613
Gper1	0	0	0	0	0	0	0	0	0	0.03	0.17	0.18	0	0	0	0.08	0.09	0.03	0	0	0.03	0	0.06	0.06	0	1	0	1	4.52684998220651	0.188875852684746	-3.60719810051678	0.653455906447915	-2.71396733027431	0.99996275947239	-0.819279221811655	0.958113976134667
Ephb6	7.11	5.56	7.56	4.65	4.79	4.34	5.47	5.16	4.25	5.32	5.72	5.25	7.91	5.84	7.87	6.28	6.65	6.85	7.01	7.93	5	7.79	6.5	6.53	0.508006700755998	0.00224503261405536	0.0916688424739741	0.866024170899358	0.213103162135433	0.434206587947443	0.130037729284139	0.997713016372777	0.00943839877448627	0.99996275947239	0.0639459976813629	0.958113976134667
Gm35339	0.78	0.49	0.55	0.46	0.31	0.53	0.54	0.58	0.34	0.45	0.36	0.49	0.83	1.15	0.85	0.73	0.72	0.74	0.89	0.87	0.79	0.57	0.88	0.79	0.452984401804688	0.343234751613828	0.285864577549304	0.807442451214593	-0.0152187799760906	0.998165269753362	0.389262747898548	0.830221897213329	0.264310464199397	0.99996275947239	0.182901769143614	0.939328294852813
H4c11	0.39	0	0	0	0	0.39	0	0	0	0	0	0	0	0	0	0	0.07	0	1.11	0.77	0	0	0	0	-0.0109330735783139	0.999380222335215	-0.946923861081477	0.94414549410976	-0.993431930704596	0.953201144875003	0	1	3.18026132780497	0.99996275947239	0	1
Amy1	0.58	0.48	0.79	0.34	0.22	0.3	0.39	0.41	0.38	0.43	0.26	0.4	1.21	0.8	1.16	0.62	0.5	0.78	1.57	1.29	0.88	1.27	0.81	0.55	1.05957151311001	0.195691183118515	0.448819430155031	0.884116654898737	0.349052875252616	0.941650927442226	0.708579498735741	0.775392872621127	0.951291564884014	0.898990275673833	0.420226301448419	0.880766806279098
Nkd1	9.63	16.33	9.03	52.13	53.45	53.34	14.18	16.51	21.72	54.38	30.09	24.61	6.12	10.81	5.44	8.4	7.89	8.11	7.06	5.63	8.48	6.79	9.79	8	-2.20983188655454	2.86060889310661E-42	-1.64712303994061	1.81803489347449E-16	-0.571698569489471	0.467200297327892	-0.136097959205888	0.997713016372777	-0.257097172070363	0.99996275947239	0.0312865718860824	0.965186307692252
Psmc3ip	23.81	28.05	26.92	30.88	35.32	30.26	29.75	36.25	37.76	30.75	33.25	29.89	14.89	15.08	13.34	17.1	15.07	17.62	15.99	16.08	19.27	18.21	20.18	18.2	-0.309642106894782	0.0431486919239144	0.105267511405655	0.787051352279496	-0.0577828225612318	0.941650927442226	-0.195431655781945	0.927406765720829	0.0429422417922765	0.99996275947239	0.149298472692447	0.823495503348298
Tmem200a	1.16	1.3	1.37	1.15	1.2	1.18	1.13	0.64	0.56	1.6	1.79	1.9	2.11	1.63	2.6	2.28	2.51	2.41	3.27	2.78	1.33	2.21	2.28	1.89	0.113970431066278	0.79222447580876	-0.584686762661746	0.271601322659478	0.609756849347067	0.0994009169622156	-0.209471374210798	0.997713016372777	-0.0468697822477915	0.99996275947239	-0.248452479611392	0.696927360102644
Gas1	26.84	26.89	29.7	121.03	122.85	126.68	96.09	116.25	109.73	119.93	122.37	97.16	26.87	31.82	26.51	39.85	42.38	42	35.2	33.46	44.96	33.59	46.96	50.12	-2.19728685998198	1.25413803302801E-238	-0.213031054644206	0.0162187959971248	-0.158747517560497	0.341341090607434	-0.543771864196027	9.31877261417229E-07	-0.140968164722487	0.99996275947239	0.0527707186440892	0.958113976134667
Foxd2	0	0.05	0	0.13	0.1	0.13	0.16	0.11	0.1	0.15	1.04	1.29	0.03	0.08	0.11	0.05	0.05	0.05	0.03	0	0.16	0.16	0.27	0.25	-2.81948742220723	0.140566049690731	0.0146599742542483	0.999997988044132	2.76292207735158	0.0173992612107243	0.465812079296734	0.997713016372777	0.17650323434009	0.99996275947239	2.0338488185136	0.373290639125192
[truncated: 15,536 more rows]

## Sheet: DV-Gene-List
dp1-dp3 & dI1-3	dp4-dp6 & dI4-6	p0-p1 &V0-1
Isl1	Bcl11b	Btg2
Map1b	Ebf2	Ccnd1
Nefl	Hoxb6	Ebf2
Nefm	Rgmb	Lmo1
Olfm1	St18	Neurod4
Scrn1	Neurog1	Cited2
Tbca	Dbx2	Cotl1
Lmx1a	Gsx2	Dbx1
Msx1	Ascl1	Sp8
Msx2	Gbx2	Nkx6-2
[truncated: 181 more rows]
