# Supplementary material for: Dual transcriptional activities of PAX3 and PAX7 spatially encode spinal cell fates through distinct gene networks
Source: PLoS Biol. 2025 Oct 24;23(10):e3003448. doi: 10.1371/journal.pbio.3003448 (PMC12574859; doi:10.1371/journal.pbio.3003448)
Supplement: S2 Table — Excel file containing additional data too large to fit a PDF. Sheet 1: Columns A–C: Positions of all PAX3/7-bound CRMs identified using FLAG-CUT&Tag. Column D: Categories of CRMs: PAX3/7-bound CRMs specific to BMP-treated organoids (BMP spe.), common to treated and untreated organoids (Common), and unique to untreated organoids (∅ spe.). Column E: Closest genes to each CRM, identified using the GREAT tool. Columns F–Y: Chromatin state of each CRM, defined through pairwise comparisons between WT and DKO lines at different differentiation times. Each column represents a specific category; a value of 1 indicates the CRM state matches the category. (XLSX) [file pbio.3003448.s009.xlsx]

## Sheet: rpkm_CUTnTag
#chr	start	end	CRMs_Categories	Closest_genes	CTRL_BMP_treated_Flag	CTRL_BMP_treated_Flag	KIFlag_Pax3_BMP_treated_rep1	KIFlag_Pax3_BMP_treated_rep2	KIFlag_Pax7_BMP_treated_rep1	KIFlag_Pax7_BMP_treated_rep2	KIFlag_Pax3_BMP_untreated_rep1	KIFlag_Pax3_BMP_untreated_rep2	KIFlag_Pax7_BMP_untreated_rep1	KIFlag_Pax7_BMP_untreated_rep2	log2FoldChange_P3BMP_treated_BMP_untreated	padj_P3BMP_treated_BMP_untreated	log2FoldChange_P7BMP_treated_BMP_untreated	padj_P7BMP_treated_BMP_untreated	ATAC_WT_D3_rep1	ATAC_WT_D3_rep2	ATAC_WT_D3_rep3	ATAC_DKO_D3_rep1	ATAC_DKO_D3_rep2	ATAC_DKO_D3_rep3	ATAC_WT_D5_BMP_treated_rep1	ATAC_WT_D5_BMP_treated_rep2	ATAC_WT_D5_BMP_treated_rep3	ATAC_DKO_D5_BMP_treated_rep1	ATAC_DKO_D5_BMP_treated_rep2	ATAC_DKO_D5_BMP_treated_rep3	ATAC_WT_D5_BMP_untreated_rep1	ATAC_WT_D5_BMP_untreated_rep2	ATAC_WT_D5_BMP_untreated_rep3	ATAC_DKO_D5_BMP_untreated_rep1	ATAC_DKO_D5_BMP_untreated_rep2	ATAC_DKO_D5_BMP_untreated_rep3	ATAC_WT_D6_BMP_treated_rep1	ATAC_WT_D6_BMP_treated_rep2	ATAC_WT_D6_BMP_treated_rep3	ATAC_DKO_D6_BMP_treated_Rep1	ATAC_DKO_D6_BMP_treated_Rep2	ATAC_DKO_D6_BMP_treated_Rep3	ATAC_WT_D6_BMP_untreated_rep1	ATAC_WT_D6_BMP_untreated_rep2	ATAC_WT_D6_BMP_untreated_rep3	ATAC_DKO_D6_BMP_untreated_Rep1	ATAC_DKO_D6_BMP_untreated_Rep2	ATAC_DKO_D6_BMP_untreated_Rep3	ATAC_log2FoldChange_D3WT_D5BMP_treatedWT
chr1	102170035	102171122	BMP_treated_Specific_CRM	NONE	2.22110878502494	1.931217920029	7.92020834708182	13.608814495187	5.68360614705247	7.8632483799036	0.889255217971156	1.70445587150842	2.51693228802345	1.00542196161043	-2.64565653289674	0.00346204693191755	-2.12642303772582	0.000621369532273571	0.623090312	0.535783863	0.477849633	0.504490763	0.445123205	0.64623247	7.735534444	6.473293599	3.441070478	10.38788609	4.557147226	11.17234573	1.574897797	1.626510912	1.532150891	2.153291096	1.169414225	2.00736777	12.45638351	13.53630499	13.19920539	6.226432316	5.284628164	7.624676918	0.990931053	0.876367343	0.882433845	0.730247687	0.81714063	1.240956481	-3.672893215
chr1	104495921	104496734	BMP_untreated_Specific_CRM	Cdh20	1.07988158305808	0.543596524651138	2.72301522612902	4.54882575531007	2.01153024153875	1.80698148982371	2.3779100170594	7.4697190383661	8.41299322595784	6.01722047639142	0.790827565513332	0.628872437008993	1.88831495320997	0.0109856325129525	1.027119152	0.466079361	0.404809292	0.862041393	0.405652228	0.588928274	4.662607585	5.334582212	2.081121194	12.04180851	6.725728547	12.09740315	7.562994911	6.739747492	8.353090738	11.07098835	7.120929	11.71937522	8.559662907	8.214540115	9.474229217	13.46909294	10.72227538	13.22244933	6.375610375	6.235661116	6.577469825	8.253742586	8.26839048	6.851159451	-2.894382358
chr1	104848300	104848874	Common_CRM	Cdh20-Rnf152	2.80411759503149	3.8496861893848	5.14241899847363	6.7819463397526	0.949694591388507	7.44542769072754	7.15703274080531	3.22777618872762	13.2777887613462	5.25865546637558	0.126560118480347	0.95888680742171	1.14398326890088	0.594784142841521	4.391632831	2.455104775	2.432172371	5.872334762	1.920404387	4.3891152	7.162374475	7.416870016	2.578987704	11.17754086	7.157753268	10.62483545	5.844923723	5.324846575	7.006725194	7.161040922	4.418745748	6.136256864	5.253225667	5.580223768	6.394417718	5.312445541	6.292236765	4.761310145	3.132320825	2.697236191	2.926385591	2.168314497	2.560966106	1.518444433	-1.111764254
chr1	106171331	106171600	Common_CRM	Phlpp1	2.99175371663211	4.10728600874884	6.40094161582003	10.1300596256973	6.75495285572495	5.95772606107473	10.7801534044756	3.44376121250865	4.35885087161151	4.06280175565256	0.11438674748561	0.969498404354826	-0.595529409547344	0.729366985661898	24.16466394	21.28967	14.4511334	22.47513457	17.622112	15.18649341	18.84445749	26.94874695	9.425644368	24.9242413	23.53588094	26.73742076	19.82687796	26.56893328	20.99522118	23.3855759	23.94635159	24.81151999	19.87655779	23.43851246	17.77622543	19.67680745	20.59199615	20.331187	21.3592326	21.41854831	21.61485424	24.80734358	22.07867942	20.48715943	-0.097123225
chr1	107529398	107530066	Common_CRM	Serpinb8-Serpinb2	1.75238268867509	3.96955665755726	44.5560839720543	89.4536691690511	31.2821057772232	38.9860928809475	0.723518279891203	4.6226136036169	16.090119422528	6.77799753974458	-4.24943542605385	0.00107460371678063	-1.75710446162249	7.69688024520064E-06	0.102345305	0.290149289	0.075172457	0.281740358	0.265158041	0.144359248	5.50684388	6.00799849	3.191214741	0.301085336	0.270266181	0.131354997	0.913792271	0.738033702	1.046915898	0.233691476	0.320085042	0.326971266	9.130131093	11.20036346	10.79511652	0.470876736	0.387306965	0.23183924	1.652821815	1.23819167	1.438467424	0.278509625	0.119046344	0.3576932	-5.211766518
chr1	109837517	109838111	Common_CRM	Cdh7	0.369504935617097	0.930016781442288	2.4846367888248	14.0902356530112	2.75315502756062	7.19473988969294	0	1.55954842788691	4.60590134188803	1.66466087647428	-2.82530117157397	0.113399445824497	-0.799300212845266	0.528865904487649	0.062849936	0	0.092326348	0	0.10177046	0	1.749173713	1.085145102	0.35761225	0.660341344	0	1.915786597	0.70144627	0.174317008	0.618180601	1.195910124	0.507259967	0.14342289	2.924552716	3.072108088	3.418065333	1.186313646	0.998944853	1.518632134	0.906243553	1.798171556	1.594952683	1.649236194	1.340276535	1.647437182	-4.589341023
chr1	110045814	110046118	Common_CRM	Cdh7-Cdh19	0	0.363440768537315	17.8011148883566	1.28053855230855	1.19544889354606	0.878633942121219	0	0.338586171843869	1.28566982945558	0.684770471347456	-5.12192542385032	0.0550152303123082	-0.180374752716077	1	0.160302646	0.142018297	0.117742028	0.735479511	0.194678885	0.188423962	2.881305107	3.57498412	1.276957002	1.094756914	0.352763162	1.543052244	0.536724618	0.22230315	0.683240057	0	0.323449473	0.091452236	4.901794456	6.094356744	5.047255551	0.756441566	0.424645097	0.363127979	0.288928773	0.458634768	0.521541716	0.311591025	0.621537841	0.280126023	-4.457183959
chr1	110447484	110448213	Common_CRM	Cdh7-Cdh19	1.90682793935736	2.57649093525493	4.04903772993671	5.33996872293277	6.72993451181485	10.8087643250248	5.3038157582148	5.78894107799998	8.84625495822939	5.85389516795246	0.579106440440262	0.70238522686689	-0.300713315352089	0.718002434770523	0	0	0	0	0	0	0	0	0	0	0	0	0	0	0	0	0	0	0	0	0	0	0	0	0	0	0	0	0	0	0
chr1	119438836	119439104	Common_CRM	Inhbb-Ralb	1.36496226216763	2.4735670216868	3.67132898647247	0.726275596831715	1.35603158073881	6.47828608071466	10.8203778574773	9.21762951407788	4.37511524053543	1.16513184677029	2.50196842276778	0.179415604178283	-0.645050055357141	1	4.354301712	2.878620571	2.628846007	4.994458552	2.430372701	4.536551942	8.43470775	6.834532387	3.37850556	10.91738909	10.59839196	13.12456614	6.81092164	5.580965568	8.587255113	8.363835942	5.74076074	10.42576636	11.35875989	13.81748191	13.08904808	11.40215418	11.77182132	12.31710513	4.697013191	5.042482865	4.614890512	4.408202502	4.732310085	4.568321086	-1.153676469
chr1	119504640	119504886	Common_CRM	Ralb	2.97406411594249	2.69478033256936	4.99957402629381	14.2420873134804	2.21595404657318	8.6863323058488	5.89402696301614	5.02098518246518	7.14957856380181	4.65421230932092	-0.445036214081278	0.872086431984233	0.0953805261376607	0.974394179119964	0	0	0	0	0	0	0	0	0	0	0	0	0	0	0	0	0	0	0	0	0	0	0	0	0	0	0	0	0	0	0
chr1	121112298	121112953	BMP_untreated_Specific_CRM	Insig2-En1	0.670186051165056	1.51812815682151	0.75108104456078	1.78297886977923	2.77417147815268	0.815586926427024	3.68939092341468	3.45719743097984	12.2325104994919	7.70706551873808	1.84821672344729	0.337262240069929	2.44909288986494	0.00191359456376847	30.78231869	28.72966191	18.60865266	29.90421055	21.5198697	19.82163516	25.59239962	33.7564787	11.51417514	32.29967386	34.37058184	33.04462303	26.96126523	32.64707365	26.16102414	30.92891707	28.57096558	31.77819359	23.77204372	28.62089442	20.76321962	24.83572936	24.72627249	28.31648813	22.03838098	22.16517542	21.05756479	25.27321816	22.68977531	21.27105157	-0.074002413
chr1	121327907	121328243	Common_CRM	Insig2	3.04841571884105	3.94592834411942	8.05288530663753	6.37220374839254	2.16319323594049	4.76972711437233	5.03448136424295	3.06339869763501	4.6529003351726	3.87221397488144	-0.545315984214496	0.824155924712691	0.301336988734674	0.90205058551315	1.304729691	0.988387111	1.04859849	1.583303639	1.109931969	1.378029717	1.644559447	2.081299676	0.946807464	3.953558587	4.265184812	4.186385611	3.524337526	3.290941073	4.358289305	4.50653647	3.419529696	3.613848134	1.74720083	1.668837156	1.874058544	2.98917234	3.076998553	3.355344233	3.012824409	2.960046071	3.279042329	3.280378273	3.390861683	3.304336119	-0.719314829
chr1	125560378	125560967	Common_CRM	Slc35f5	3.35377484857216	2.2509879857795	2.50572878193876	8.59200060903801	3.08502940269951	8.38953699573809	7.79532598334393	6.99016612838956	9.6217871107644	3.26922676643301	0.795466363088729	0.601273744057785	0.0441001399291341	0.983034934838127	16.65919104	15.74679046	12.6177825	16.51341231	11.76128309	12.02382194	12.43958242	15.74592472	6.541048227	15.17171814	18.77085436	15.75111359	15.11339964	17.03790042	15.39551113	16.09674157	17.03085409	18.72397799	13.75094509	13.90386602	12.28514812	14.60884949	13.34608081	14.7533369	14.60936117	15.02488692	13.43211299	16.70629086	12.63306315	13.38303136	0.14830114
chr1	126745590	126746056	Common_CRM	Lypd1-Nckap5	0.627999804739788	0.711283220828393	1.05570404332041	3.75917755269977	1.55972731175108	1.7195582729926	7.26002462826451	3.53408399109137	9.64528266904879	5.1372479996367	1.53487087340207	0.428088587761101	2.09673889881979	0.0575196515336669	32.84737354	31.07164872	20.97342374	29.20677439	24.39566809	18.79535916	25.09496586	35.70492807	12.07567035	33.42516396	30.47656789	34.76856676	25.86585687	34.34128003	29.91451049	28.15077004	32.62246035	36.41807462	27.41029539	30.19150832	23.96850161	25.85613906	27.35101676	27.67331158	26.16645574	25.77515882	25.58043757	30.01549954	25.38056145	25.07722607	0.005131464
chr1	126807915	126808397	Common_CRM	Lypd1-Nckap5	3.18755502551015	2.75068863822432	5.61362959134898	3.23057028964148	4.14686836101454	4.71035291792786	7.52038710011395	8.54192499921463	6.89247062098182	4.42685640813002	1.16476344219386	0.432363389536528	0.295994722431532	0.836123923239428	2.498101553	2.02873413	2.191628128	2.929039998	1.775340131	2.871082625	10.36430799	13.79803869	4.437940197	23.6803031	27.21183458	29.43457213	18.18424397	19.80422648	20.50303001	22.16930026	21.29622167	25.6845562	10.42491686	10.28867328	10.2588772	18.27159585	24.01215774	17.50055495	6.733839197	6.103488032	6.601358461	10.31842165	10.14321945	9.155188763	-2.320634535
chr1	127382210	127382607	Common_CRM	Mgat5-Tmem163	0.737148385412447	0	2.47837825787058	12.747325840613	0.915406709415623	1.00921178238608	1.21740607296555	0.51854003143847	0.984492766132239	1.31089561265507	-2.81921670359575	0.184381516817166	0.314798788901751	1	0	0	0	0	0	0	0	0	0	0	0	0	0	0	0	0	0	0	0	0	0	0	0	0	0	0	0	0	0	0	0
chr1	127531053	127532015	Common_CRM	Tmem163-Mgat5	2.50971439638473	2.41185640991914	2.55695469951824	4.04660831498751	2.45551664620271	5.27545701631201	4.01921173361599	6.84774694323734	9.34449422822606	6.65408977770895	1.0671810902745	0.394367461916197	1.01717827648304	0.109217828248874	0	0	0	0	0	0	0	0	0	0	0	0	0	0	0	0	0	0	0	0	0	0	0	0	0	0	0	0	0	0	0
chr1	127799681	127800025	Common_CRM	Ccnt2-Map3k19	0.212680166430771	1.28472085622492	12.8709963886215	3.39491616193429	3.69755122887502	2.32940161399579	2.80994308701932	2.09450980722021	0.568086668829213	0.907718996902441	-1.50865443945382	0.467559383592286	-1.92851219099136	1	9.034008999	6.662042403	5.114679713	11.10653716	3.494474273	5.654487456	5.494847145	6.447211376	2.778221149	9.134547107	9.906149921	9.717329727	8.047639874	7.785425498	9.456452219	9.68281368	7.581270319	9.684824811	7.874723945	9.077259925	7.717729143	9.697471649	9.223230183	11.33282656	8.250971315	8.243693849	8.324935477	9.991385557	7.968025373	8.181399048	0.277191155
chr1	129619310	129620090	Common_CRM	Thsd7b-Cd55b	1.96974554140499	1.41648709788902	8.19930140312185	6.23852115227242	2.09663344406539	3.08197752005596	2.47851390239653	5.54239518218272	8.51838676746984	5.53786170930737	-0.528626459512265	0.734719844801389	1.38960596598013	0.0718009430662328	0	0	0	0	0	0	0	0	0	0	0	0	0	0	0	0	0	0	0	0	0	0	0	0	0	0	0	0	0	0	0
chr1	133181452	133183311	Common_CRM	Plekha6-Ppp1r15b	1.22002221345763	1.60469167732882	7.27748645247501	12.7736992544431	4.30078655192902	7.32777871901419	2.20986379409481	3.93116940993979	4.83561239782327	3.55535480873891	-1.33219141948249	0.0614975461477928	-0.492678546575594	0.397176399466157	0.14708181	0.091213813	0.064818807	0.404892844	0.130990123	0	0.818685429	0.888812148	0.769935488	0.633587308	0.517870868	1.038246149	1.280392541	0.795478593	1.600981539	1.749172668	0.897739015	2.315910027	4.605072205	5.591729384	5.041460904	2.41183985	1.335849671	2.598798379	2.958511493	2.897572056	3.292272406	2.487267324	2.395163352	2.48027046	-3.305674835
chr1	133363605	133363854	Common_CRM	Etnk2	3.52587842179206	2.66231309964684	10.8665440282337	12.5071074667244	4.37851161009641	3.21812913740783	3.88200972664517	5.7872399492671	5.49378593791464	2.50807497939309	-0.930118645540446	0.650086783704414	-0.0544035231283841	0.986631917735974	9.518019249	8.964434005	7.639654243	6.865299284	6.459868232	7.159910596	11.47623262	14.5513851	5.921082294	12.1317809	11.01689211	13.05954197	8.690812588	10.40688569	9.662889501	10.14057332	10.49854978	11.49341423	16.75031693	18.17220215	16.91545571	11.44281761	10.56893986	13.17733675	13.12020756	12.27298202	12.97120553	13.52246631	11.9067259	12.39505629	-0.518733229
chr1	134062878	134063374	Common_CRM	Btg2-Fmod	2.06505580953749	3.11855627196535	5.45518036901252	5.49392346635603	2.93077793256453	2.96184667586023	8.28253385730292	6.22561670809695	3.9399559289768	4.40682932367153	0.727774809643809	0.654644538558686	0.535433917942213	0.727810894104348	32.83721304	30.19085152	26.31862287	32.12851308	26.0210196	22.99002744	20.77024954	28.6992129	10.5332842	23.53349783	21.47805219	23.23069346	17.3182414	26.1021956	20.68043687	20.75688069	22.99342319	21.5535276	19.50257165	22.31916208	17.29741733	14.70982077	14.62000647	15.42734744	18.11905313	17.69963437	17.8100827	19.82847164	16.92012212	17.27570675	0.348701506
chr1	134609609	134610106	BMP_treated_Specific_CRM	Syt2-Kdm5b	0.883243186143083	0.444611644407822	2.47463825043919	5.48286929439154	9.1402531096077	6.71792551320046	0	1.24261806326603	0.786405690451708	2.40840801592626	-2.16289798680343	0.426171115072627	-2.08611890366191	0.0347063225526899	25.07648231	22.92662523	18.66340066	25.08414609	22.41895515	20.89484201	17.28091063	26.85034459	9.788760899	29.59654724	28.78341405	30.85785365	23.10553772	29.20089807	25.88708725	27.0976212	28.67143487	30.69150392	22.17988099	24.06571874	19.56146447	25.19709619	26.63273089	27.63969372	22.08833055	22.5331709	21.47389008	24.8774729	22.85353812	21.81026453	0.084760224
chr1	136727724	136728237	Common_CRM	Zfp281-Nr5a2	2.42447098106657	1.93835076553234	3.83593048099267	10.2443084184684	5.31310619353804	7.02907153696975	0	0.802574629555838	3.80939208727581	2.0289495447332	-3.49933318582996	0.0794397210128219	-1.18187853352839	0.254980306901388	0	0	0	0	0	0	0	0	0	0	0	0	0	0	0	0	0	0	0	0	0	0	0	0	0	0	0	0	0	0	0
chr1	137373928	137374183	Common_CRM	Nr5a2-Ptprc	2.29527771771562	1.73311362565245	1.92924738896984	3.05320564628862	2.85032520500394	3.14240845182177	5.68600248196851	5.24742176912538	11.4954008280734	3.26541526728826	1.47648406951273	0.575397722977143	1.13745568517027	0.526528099384839	9.660983788	10.47691555	6.377075516	10.43413326	8.996500426	4.980840677	7.784752433	8.00217878	2.909041444	9.509235133	7.069783748	10.06803189	3.495568884	3.401292029	3.752624007	4.163002715	3.903322458	3.967801776	12.67582682	14.08683192	13.28269975	6.961902936	7.521207415	7.88613931	2.540334532	2.861483286	2.547514499	3.211852116	3.024792412	3.169222376	0.284673071
chr1	137813478	137814352	BMP_treated_Specific_CRM	Nr5a2-Ptprc	2.34386197146589	2.14904106613369	5.62881103189143	11.3578202030845	5.19760388498287	11.0020250143874	1.65895953421278	1.53099834225054	3.13032654128317	1.19090516756079	-2.06098327389866	0.0674189983721728	-2.07093041380362	0.00215612588067133	6.644250679	4.888532513	4.153176353	7.22957591	3.776625473	5.563164883	3.78644731	5.123647304	1.721957169	9.02492833	7.310693015	9.692066188	5.358400634	5.080353817	5.155021503	6.884207991	5.337303212	6.931991977	3.304997777	3.244005683	2.857605048	4.442586146	4.26241507	4.235238255	2.961082156	2.743553389	2.894598113	3.361406205	3.131975773	3.598524801	0.34152476
chr1	13799819	13800082	Common_CRM	Xkr9-Eya1	0.834547269036335	3.360790680923	1.87056305774642	0	1.38181164881369	0.50780364715751	6.4318849368275	8.21876091654472	3.71524361363592	1.38516308272565	3.31911505146212	0.176331014730694	1.29501821111393	1	0.516655226	0.433634011	0.406112753	0.415868338	0.352252519	0.490093837	3.468620363	3.234293131	1.81541609	4.275982898	2.792521596	5.525839357	1.092544901	0.578214167	0.855869863	0.896856614	0.836725154	0.837711778	6.796598931	7.507320467	7.348823322	2.721375429	2.840165772	3.367354495	0.5423931	0.614981853	0.595697393	0.766407022	0.483231851	0.784050313	-2.894699379
chr1	138559355	138559826	Common_CRM	Nek7-Atp6v1g3	2.48533256058379	0.938309924716295	2.08899398805652	4.95902827900381	0.771584848488327	3.68615853424953	12.313635948212	9.61555973372314	4.97889972171336	3.86728121822554	1.99171317328555	0.0986540192065513	0.985352703344024	0.542595473002272	1.00877322	0.383019042	1.376035626	0.991782977	0.816733639	0	0.668455274	1.036733746	1.639959209	1.211292809	1.585652595	0.231198063	0.965020019	0.999241434	1.606436995	0.959748074	1.017722333	0.986575637	1.149564444	0.391340368	0.928111041	1.020049991	0.545359504	0.435264513	0.519488097	0.353406877	0.843949322	0.980410143	0.838134362	0.881406627	-0.562083363
chr1	140364773	140365235	Common_CRM	Kcnt2	1.74195183933774	0.956588689483496	13.842976394881	15.1668981779921	3.5397707497208	6.93778489363248	2.09225199552953	3.78747475343964	11.4207553681509	5.29437256201972	-1.94199939532034	0.0934449448999412	0.576349143794022	0.607431116463738	3.831938679	2.723561809	2.210298383	2.979863876	2.033247151	1.984884891	13.25549852	16.94516924	5.46935106	26.43108918	24.44022407	27.29961474	19.30552569	19.30461668	24.44543123	25.72595038	20.83672305	24.20778157	17.19767597	16.81397752	15.08919833	18.55477125	19.92490395	18.14537835	13.86016316	14.08693756	13.50959241	17.56895827	16.8300941	14.43286633	-2.244412553
chr1	141136687	141137632	BMP_treated_Specific_CRM	Kcnt2	0.54194057223841	1.63682953533842	4.94561037013699	11.1223919971942	3.8456768638942	3.25048070016484	1.27859844171249	1.08920842582578	4.54950254994654	1.37678719106895	-2.41358035403832	0.0333432507870745	-0.455624099223232	0.718002434770523	0.691730208	0.153207617	0.254037346	0.198356595	0	0.203269486	5.013414556	3.483425387	1.377565735	0.090846961	0.380556623	0	2.219546045	1.318998693	1.814328841	0.493584724	0.174466686	0.197315127	7.069821331	10.91839627	6.744273567	0.408019996	0.588988264	0	2.057172866	1.979078512	1.856688508	0.336140621	0	0	-3.445779628
chr1	14303148	14303673	Common_CRM	Eya1-Xkr9	1.39356147147019	2.31494462855006	0.93706301749964	8.52716719784893	4.15333101300574	5.59647981419687	1.38088631704949	2.15663268313504	7.81687256308997	6.93900744298755	-0.97631254016296	0.702354637650576	0.599060696199647	0.557002897873845	0.254199297	0.25335558	0.210047583	0.291570942	0.231533462	0.261443493	5.305956786	5.326133034	2.495002529	3.822552794	2.831926093	3.772287334	2.269623921	1.894775405	2.541929258	1.813841413	1.290286053	2.302192926	9.547273524	12.3174163	11.15283546	3.964052847	3.9440788	4.37869799	4.398409691	4.571463569	3.876715983	2.964625518	2.248402759	2.651370969	-4.437704003
chr1	143502804	143503039	Common_CRM	B3galt2	0.93398268832577	4.23137847965146	8.37375462446486	11.5956852736706	10.8251712573021	7.95631076099555	2.05663919560563	3.50400668052889	5.82107531293934	3.32186526525999	-1.47637434406257	0.508601276211405	-1.14741567266083	0.404349820790216	0.956928603	0.64225754	1.001046555	1.629789709	0.399118094	0.783950914	3.043203775	3.316915833	1.501462653	1.462414489	1.467695511	1.116517477	2.346352029	1.628641679	2.443363012	1.131131659	1.009300415	0.959504964	4.607019701	6.535861392	5.197987753	1.205867025	1.251001496	1.335651623	4.066261407	3.994144188	4.311517522	1.46549112	2.304869495	1.874908522	-1.845479191
chr1	143920203	143920699	Common_CRM	Rgs2-Uchl5	1.32753587755981	2.89580225253925	3.47147841664433	3.53180794265745	0	4.0388818307185	9.25694960522091	9.96098673295513	9.849889822442	6.71516849321376	1.78709555181114	0.144264743762894	2.13068817503086	0.547771524019763	1.069485422	1.080148154	0.392767636	1.177649352	0.588803904	0.729118809	5.208840011	5.108750341	1.995980338	6.337494873	4.000979486	6.931782419	2.148507839	2.639974895	3.197856588	2.503073956	2.665063633	2.562582146	5.900781508	6.15701023	6.857168233	2.977567216	2.719765898	3.327130614	1.156581446	1.398791838	1.294393038	1.268086711	1.513542487	1.177411251	-2.49165458
chr1	146432241	146432487	Common_CRM	Brinp3	0.594812823188499	0	11.9989776631051	2.37368121891341	0	0.54289576911555	12.7703917532016	2.92890802310469	4.7663857092012	3.38488167950612	0.367685105091422	0.908719548397935	3.70058189399448	1	0.805225016	0.42071122	0.667261626	0.852560186	0.568353407	0.606719704	5.075810164	5.317498905	1.38625206	19.1547727	13.99412993	19.17873256	12.8120024	10.8803076	12.10345728	22.43274711	12.11262107	17.1972555	7.438896399	8.298001554	7.667997012	12.78752974	16.70504824	14.95095808	6.326327555	6.379735725	6.314353103	8.748898785	7.585055328	7.143821668	-2.876790239
chr1	150570520	150571233	BMP_untreated_Specific_CRM	Prg4-Hmcn1	0.820891750375151	0.929755907169794	1.72495821945059	5.4597997181178	3.82275382508417	2.62234646400274	2.03356330000276	2.88724253129134	13.9782784262829	7.81003292145513	-0.15558924040086	0.95860119123682	1.68906376787286	0.00926923950517512	0	0	0	0	0	0	0	0	0	0	0	0	0	0	0	0	0	0	0	0	0	0	0	0	0	0	0	0	0	0	0
chr1	150587302	150588042	BMP_untreated_Specific_CRM	Prg4-Hmcn1	0.79094029461822	1.19444317443614	0.664808221874744	1.05211816189675	0.982206658481087	1.44380928867486	4.24529239363189	8.206596727286	11.883758964157	9.21293893612874	3.192427928588	0.0220121678542972	3.09110896684346	0.000011880480087454	0.366925725	0.277268702	0.190239768	0.39611302	0.122324705	0.215647091	2.227594335	1.863297565	0.773708441	2.789317802	1.662416412	2.718238654	2.312544192	1.885709175	2.710299526	2.833818498	1.110542481	2.056360944	2.747606847	3.179714496	2.865068956	1.495931861	1.184362432	1.287520331	1.4004959	1.482063334	1.551921938	0.870545726	1.077465467	0.876930064	-2.778936534
chr1	151178428	151179075	BMP_treated_Specific_CRM	Hmcn1-Ivns1abp	1.80926064302158	3.24456550088335	10.2649677535219	7.52093740150307	3.93186282143124	9.0823860972283	0.747001871665106	1.43179562003837	1.20817195720092	1.60873433763235	-2.67734806717083	0.0422701661922799	-2.07535578085695	0.0247265039224043	0.705676381	0.326183959	0.180284568	0.351922992	0.322929706	0.504895175	5.336860657	6.621718766	1.431525683	17.58474798	16.7444914	20.23057635	15.63176783	13.87076045	17.45285582	20.1560364	15.12091508	22.00222796	1.957967827	1.666352535	2.118687893	14.43288475	14.47876706	13.83088092	8.726394577	9.43026351	8.574706605	9.124591361	8.788244333	9.717812697	-3.668546478
chr1	152149330	152149669	Common_CRM	1700025G04Rik-Tsen15	0.647451126125534	0.651834770709993	18.1400473520394	10.334966015092	5.36012483241891	6.69731594820421	7.84131610713947	1.51814448732354	7.49405186726915	2.30276795674365	-1.37797063443148	0.407954482260622	-0.48204315005548	0.768026115079909	17.64413283	15.93692276	12.90896298	21.81922549	14.12479954	15.93934729	8.781649519	9.879396471	5.666772091	11.95740204	9.725910426	11.72073661	4.298010358	4.014343848	5.005222172	6.335976611	4.610961703	5.465486048	11.14473573	12.5282089	10.69625557	6.347131716	5.679445008	6.752513872	2.534198458	2.204311373	2.920696597	2.930573798	3.357092525	2.867993147	0.700793288
chr1	153054121	153054460	Common_CRM	Nmnat2-Lamc2	2.37398746246029	2.60733908283997	8.70722272897895	10.334966015092	4.28809986593513	10.6369135647949	0	1.21451558985883	1.72939658475442	0.921107182697463	-3.39291825393599	0.0925362217488838	-2.58350505709284	0.0544757185563968	0	0	0	0	0	0	0	0	0	0	0	0	0	0	0	0	0	0	0	0	0	0	0	0	0	0	0	0	0	0	0
chr1	153899788	153900390	Common_CRM	Glul	3.52441418656707	2.38591016156058	10.2150764989059	8.08313371889118	4.22577283300002	8.43021536493714	6.82414749704692	8.549019621307	9.08938670126741	3.89022427243903	0.0600129097522146	0.974897724021254	-0.0727411990677459	0.964629541698485	8.113944402	6.550270255	6.011118624	7.619897822	5.767373346	5.209671489	8.736208858	9.788627742	4.474466545	3.374270177	1.761342013	3.354641747	1.931731869	1.706558617	2.473271511	1.161274017	1.105251347	0.844746741	10.81404785	12.41613764	11.04686445	1.516662689	1.203997749	1.480692954	1.666223464	1.627505584	1.842366227	0.914014906	0.640061936	0.839199417	-0.385696447
chr1	153978118	153978626	BMP_treated_Specific_CRM	Zfp648-Glul	0.864117841561244	1.5224447941878	2.90526427669671	12.644057831456	2.5038535880571	4.46927186307328	0.475699026542641	1.8235664688284	0	0.204891952056719	-2.26536603590445	0.208405454358338	-4.44284234942641	0.031834762743044	28.01377549	25.17083968	18.89822678	22.41188494	19.46900175	19.87435072	22.68184853	34.6279446	10.32857797	30.483084	26.32409991	32.13239934	24.65250213	34.09691761	26.68118729	29.47572248	30.78295688	31.8123042	25.40114244	29.47934265	22.29390389	24.33191084	25.11585171	25.81159009	23.62293216	24.40023136	24.18074669	27.26577373	24.28762409	23.39863233	-0.123105893
chr1	155079783	155080304	Common_CRM	Cacna1e-Ier5	0.280852119970001	1.27239148140511	7.08193019463499	4.48311385683454	4.18521839122459	4.1014160215716	7.88509941117514	6.71713372778932	4.50107825129941	4.29525892584162	0.635927682891683	0.696244986259553	0.0940058433253083	0.963243792918093	4.755645178	5.575564621	4.455160946	5.781441485	6.60548177	5.673592169	8.734448893	8.235514897	4.374861242	9.963246016	6.830649561	10.16510049	1.636777967	1.303202301	1.895301414	1.991333579	1.335923798	1.917028708	12.46537433	14.86683312	13.71418371	9.859974241	9.418717851	12.5897654	1.970944063	1.780789743	1.760333416	1.978851782	1.849416242	1.91587189	-0.767722511
chr1	155758817	155759477	BMP_treated_Specific_CRM	Lhx4-Qsox1	0.997663326166164	1.17182114461728	10.4354745130641	17.3998026319743	5.78162555787731	3.23763295036182	1.098432297653	3.27505169856252	3.25703023462082	3.31179900688042	-2.2472426618169	0.0294024308081275	-0.459753224181191	0.723367364414279	0	0	0	0	0	0	0	0	0	0	0	0	0	0	0	0	0	0	0	0	0	0	0	0	0	0	0	0	0	0	0
chr1	15637464	15637725	Common_CRM	Terf1-Kcnb2	0.840942267266498	0.846635966554359	6.59713905998309	10.4405595375961	1.39240024382376	2.04677945137816	0	2.76057997579982	1.4974851653429	0.398793531206181	-2.13468074017791	0.397984859048464	-1.07639367781845	1	1.120021107	0.968644419	0.626783733	0.489403189	0.47499222	0.250762357	15.70932367	18.1100914	7.465339545	0.588382652	1.056311373	0.770084017	4.077435054	3.476239546	5.595593623	0.913362386	1.07614965	0.547687784	19.94279439	19.4799726	18.14760674	0.817946628	0.605501954	0.644354195	9.324568598	9.002957624	9.561078206	0.829356297	0.801319114	0.675705855	-4.155540917
chr1	156751789	156752639	Common_CRM	Angptl1-Fam20b	3.18469783333042	3.37957157002228	14.4693554172738	24.7309657349378	15.8193048877718	17.5974873302019	8.24470359885434	8.96098179035257	15.173929093057	10.7146438457896	-0.832532129340414	0.273722891017529	-0.412737583840469	0.429214797114728	0	0	0	0	0	0	0	0	0	0	0	0	0	0	0	0	0	0	0	0	0	0	0	0	0	0	0	0	0	0	0
chr1	156781180	156782369	Common_CRM	Fam20b-Angptl1	1.23064722038999	2.2301630338505	5.99948883155257	10.1495334877676	3.97343484213122	4.49293050302524	1.82918078162569	2.16421775106258	4.7663857092012	1.92588095558107	-1.65681665231619	0.0812994425794142	-0.483500213116819	0.603044817394906	16.64206523	11.83802116	11.15549049	15.49337982	7.875051191	15.55425935	22.44624361	28.10593405	10.75631229	23.71537788	27.5914326	28.82461202	18.05068307	19.62813457	21.11526642	18.86158839	18.58277665	19.17286289	22.20071922	26.10634698	23.67891907	15.37266166	18.80804729	16.03109271	14.50271924	15.29455312	14.20377222	10.86651644	10.79086126	9.896252792	-0.855309489
chr1	156789261	156790365	Common_CRM	Fam20b-Angptl1	1.78928748714583	1.80140207014147	5.79298468698826	15.5149308656514	3.29181579382248	5.92759565300619	2.62668592917023	3.44965331603246	5.84141292078734	4.19545966321937	-1.41811205152204	0.125577883595537	0.0942132771251637	0.941356749060152	6.889963831	5.679698714	6.245203229	9.377260871	4.175664173	7.685736432	11.93372216	16.28861296	6.468799367	16.5667338	12.5970205	18.30320159	5.996678683	6.975118997	8.438989669	8.985755472	7.03565955	7.533473899	11.99419645	13.65858912	12.24878053	7.299322475	6.894601478	6.691552509	3.557170764	3.648179442	3.688441077	4.151204991	3.908088735	3.920353499	-1.117197975
chr1	157368192	157368597	BMP_treated_Specific_CRM	Tex35-Rasal2	1.26452800188962	0.818414767669213	9.11033489235761	13.9373183668545	4.93528530866422	6.2654193206076	0	0.762445898078047	0	1.02800110266482	-4.25696456730493	0.0186506748967945	-2.94842291953979	0.0549258897429835	2.202278639	2.460061902	3.586785687	1.098283162	1.627985844	1.575679574	3.331060678	3.581949883	2.942020782	4.527105255	3.160663226	4.4548298	4.060856055	2.655702066	4.583387352	4.645990438	3.187822494	1.966529961	2.927917494	2.080144776	2.192584474	3.614673794	2.753882488	2.81972531	2.76130586	2.348139654	2.741419274	2.791771932	2.505965491	1.840559572	-0.52005175
chr1	157507177	157507411	Common_CRM	Sec16b	1.25063208978094	1.88864946385203	19.9726572640147	29.1130987106046	3.88265452604703	13.1269412891272	0	3.51898106805252	10.856767448736	5.33769803306734	-3.23769154884168	0.0265755977492733	-0.140599409738787	0.954483600605729	12.92362018	9.541277928	7.399971807	16.20502543	5.737970514	9.174350467	16.65169835	18.42794234	6.826330206	20.09989005	23.2411366	22.14547165	10.90817272	11.04875529	13.27335441	14.3888761	10.68997884	14.50794709	16.85856785	19.87450012	16.60655828	11.32528718	12.3582359	13.06376483	7.263556791	6.872501594	6.224126249	6.572749634	6.420707879	6.880368058	-0.709964395
chr1	157528454	157528873	Common_CRM	Sec16b-Brinp2	0	0	8.80593229452227	13.9361713568663	7.37241036019813	8.92473999443415	8.65113742781605	11.3002124750946	9.79441072940868	7.82501435993226	0.162627814222741	0.937023666531684	0.0942427893746489	0.954483600605729	0.739767028	0.998686688	0.569231832	1.777862818	0.684500574	0.993761932	4.77945521	4.004096113	1.924218805	3.368066949	1.860499044	3.729995424	0.629050087	0.928184265	0.900864668	0.971935351	1.101724811	0.723488801	5.994765694	7.509386842	6.629691957	1.329842951	0.853184646	0.984181427	0.634929897	0.575922318	0.458441607	0.376601992	0.478047006	0.492468465	-2.450782859
chr1	158343271	158343680	Common_CRM	Brinp2-Sec16b	1.43104111984714	0.540273807507793	11.4268992659644	9.99383632999729	4.4427440542543	5.22454216928803	1.18168755737731	3.2716199294058	2.86682367839485	3.43557214475545	-1.8965927610788	0.208278321783087	-0.561606118403295	0.725504611977197	0.646237498	0.425724998	0.608538939	0.798264347	0.550045104	0.584311241	5.457110479	4.076856119	2.093090795	0.678978156	0.802218665	0.425339991	1.1096049	1.58555592	1.206062454	0.725185454	0.88601113	0.529382049	7.424103474	6.997083969	6.936579037	0.80146785	0.702316629	0.825789294	2.580425895	2.194324234	2.048611014	0.724693411	0.86733765	0.434341743	-3.04471193
chr1	159750771	159751193	Common_CRM	4930523C07Rik-Tnr	2.25380498644172	0	5.24599852806374	11.0696792389137	4.30588227059244	5.06359655743792	4.58113944044856	4.39038751736884	4.1677638073347	2.09650106393581	-0.501680964444969	0.808996235365999	-0.689489439906217	0.660860787179388	0.248120618	0.604503967	0.182244183	1.992190154	0.502215095	0.437471285	0.719316002	1.5172373	1.129432777	0.521382557	0.819024036	0.597094129	1.453823638	0.602151577	0.650791867	0.413108954	0.813545741	0.353880392	0.082468754	0.505339519	0	0.073177499	0.469483399	0.093676493	0.402490343	0.304237225	0.403627937	0.482288716	0.420889212	0.216793183	-1.935864362
chr1	16104352	16105045	Common_CRM	Rdh10-Rpl7	2.0058839362071	3.82635475793398	14.5528726202595	10.1112654519947	4.457489092241	5.58877116431505	6.6254646525102	6.38672213325117	4.79389731502632	4.80623892154982	-0.628524559556279	0.594567671592323	-0.0419929093391098	0.981441353275318	1.704660758	1.836759778	2.887658102	1.831969417	1.641254066	2.039806011	2.564450589	3.380711745	1.642783681	1.064933694	1.284224986	1.256532855	1.628276513	1.895439457	2.849841404	1.139654718	1.247230222	1.699692473	4.114116669	3.35714431	3.483663295	1.050794232	1.394805362	1.739418197	3.432312102	2.699054676	2.847988293	1.597029778	1.592816163	1.368667403	-0.496209523
chr1	16127438	16128448	BMP_treated_Specific_CRM	Rdh10-Stau2	2.75262884711192	2.07844938521933	22.1624681490323	38.1575131388892	10.7945484248911	10.3139445720684	0.478524961353785	1.3248441100267	1.54789555704752	2.16414588568423	-4.56646815822516	9.33883976460845E-12	-2.39678779795923	3.71764790901306E-06	1.789004561	1.025554675	0.993797311	1.965799557	0.742473949	1.661069404	4.637276394	5.4076207	3.301865184	3.064290001	2.150405574	3.834866931	2.785236916	2.209913511	3.036228653	2.274182513	1.638038113	2.813144019	4.996789602	5.511342487	5.712430551	1.995224232	1.991223057	1.589242927	2.438692807	2.801931869	2.621667651	1.840980901	1.063785921	1.32668747	-2.046522123
chr1	161876781	161877309	Common_CRM	Suco	3.74123747312311	5.02209061978835	6.5221715706651	13.2710359057431	4.12973254134093	7.58820222741052	2.28840062011043	7.99268569292043	8.51269265866806	5.22396867156733	-0.557840261484314	0.747345688784486	0.173994714381104	0.904717854760922	17.04272006	15.84977669	16.15701438	13.7351568	13.75964294	13.38771959	12.30090556	22.30521811	6.045891459	20.27065573	15.94755169	17.25743604	14.81689315	24.6856952	17.03103936	18.09432033	21.66553217	20.06546241	15.25758206	15.82128524	14.02806831	15.59492119	15.39296595	15.83465891	20.66210655	20.42632602	20.76539072	23.33399582	20.61074094	19.45469367	0.047602299
chr1	162418515	162418749	Common_CRM	4930558K02Rik-Dnm3	1.87594813467142	1.41648709788902	6.30715492547834	0	2.32959271562821	2.85368288894071	11.3598553859841	6.15821686909191	6.68108766076066	3.55846535537823	1.72530373674932	0.490243369741116	0.901055887412305	0.688856458388286	1.710788055	1.699368643	1.865817537	1.974195911	1.695705909	1.291854401	9.053658307	9.890711178	5.757973058	5.642943117	3.901673369	5.838591212	1.944066493	1.811706054	2.094026883	1.341574758	1.344160575	1.301333417	14.08801252	14.96492962	14.12671341	1.675743463	2.048189567	1.918121505	1.390385731	1.313718152	1.221150509	0.634844068	0.643219394	0.779100501	-2.475310083
chr1	16293695	16294301	Common_CRM	Rdh10-Stau2	1.56948136019539	2.91712194416749	5.27677813072198	9.63573564113364	1.49924283679043	5.95035263773182	1.19631240338446	1.01911085386669	0.9674347231547	1.28818207481204	-2.41812853533127	0.104809716035264	-1.58604733858355	0.285347794006827	28.46946052	24.91547516	15.91371224	25.9688186	20.02511836	16.77919634	23.73336871	32.92249812	11.65444601	29.192789	32.91965119	33.19623211	23.92018867	31.94403437	26.56604385	27.38462086	28.86416919	29.5254473	25.66863226	27.72332906	22.33123158	24.11120141	23.67420379	25.55195515	22.5395097	21.90983031	22.05603448	26.40136073	23.01487632	22.00475274	-0.192424333
chr1	16342797	16343134	Common_CRM	Stau2-Rdh10	0.434195710695462	0	5.10935695743498	2.31028913888308	6.47032279474188	4.75557362145134	2.86830985737284	4.58146274067669	13.3373938391001	3.24300792958617	0.296904994362447	0.937023666531684	0.358784217215513	0.825920419837038	0	0	0	0	0	0	0	0	0	0	0	0	0	0	0	0	0	0	0	0	0	0	0	0	0	0	0	0	0	0	0
chr1	164019557	164019963	Common_CRM	Sele-Mettl18	2.34262488738524	0.54426597849923	6.66445680549313	9.10885551494358	3.58045776983253	4.93420046314379	3.57125771650731	2.28170385754883	5.77601420917978	2.56367270061116	-1.11742627744685	0.551796251687827	-0.147492683201508	0.953866008176907	14.02727357	12.58966939	9.56781962	16.20271537	9.199667418	10.43965567	8.664488201	8.742370004	4.347674467	8.116978443	5.087876586	8.888560332	2.124092978	2.150541347	2.542155731	2.347209964	1.991195869	2.171538767	9.643221302	11.33185588	10.06798717	3.326249971	3.339734179	4.619954315	0.721636727	0.633827551	1.109976826	0.890589959	0.874574986	0.899198997	0.504427826
chr1	164330559	164331024	Common_CRM	Nme7-Atp1b1	1.10136309841999	1.18802143693918	4.76088468568365	11.7203700615595	0.781540782017209	1.14883749851548	1.55906519666878	1.10677630366168	2.10130982878762	1.23111422375585	-2.29179226240411	0.171412208983954	0.72358625063408	1	0.069425477	0.123013415	0	0	0	0	0.241522161	0	0.237016002	0	0.152778206	0.111380089	0.077483359	0	0.22761881	0.132102967	0.052531028	0.079214102	0	0.047132234	0.223559594	0.040950912	0	0.026211184	0.075079302	0.170254408	0.022587451	0.067473482	0.302829569	0.181979679	-1.591934875
chr1	164549774	164550196	Common_CRM	Dpt-Atp1b1	2.25380498644172	1.83270605556257	8.74333088010623	7.37978615927581	2.15294113529622	11.0766174693954	5.7264243005607	6.09776044079006	13.892546024449	4.56297290386029	-0.135172911771406	0.957814763104562	0.38105454785502	0.787215479597434	4.858856175	4.600065092	2.501674118	5.245356379	2.62258567	3.023591188	10.05361196	11.68584125	3.930152661	18.41812171	12.21243686	20.09917856	9.303824061	9.842945171	11.22928329	14.09476912	8.470299335	14.15876038	13.69545787	16.78418986	15.16896009	12.55989768	14.07901552	13.72227693	4.516164138	4.77010785	4.664968622	5.439838298	6.14118817	5.202674462	-1.314542954
chr1	165460541	165461285	Common_CRM	Dcaf6-Mpc2	2.85174373698034	5.49459914584371	14.8777646427614	25.6383095096615	9.28079678645436	8.97529295715224	4.87207873958995	7.47074004971634	15.2344962587103	10.4924507706465	-1.34456871312145	0.0797212552651382	0.446602131261939	0.47966847599905	0.469795104	0.372398064	0.3723056	0.226889693	0.420398424	0.63940055	0.501775894	0.729307154	0.57682794	0.246798286	0.544123421	0.634692777	0.662301435	0.805800761	0.559362377	0.599872249	0.679762422	0.282123016	0.25476699	0.201435163	0.265404371	0.29898779	0.336856373	0.21470912	0.418921684	0.464880104	0.442451768	0.336431904	0.299593089	0.367270947	-0.823076439
chr1	165634460	165634906	Common_CRM	Mpzl1	3.77292707802749	1.98181154502858	4.41218012724045	12.2196683377246	5.70384584185205	7.18667403779867	9.21106904309921	5.76962983411078	4.38165502415357	3.0338709672255	0.220636843035333	0.923153313220189	-0.843885890720891	0.461115357966875	0	0	0	0	0	0	0	0	0	0	0	0	0	0	0	0	0	0	0	0	0	0	0	0	0	0	0	0	0	0	0
chr1	165787282	165787651	Common_CRM	Cd247	0.198270941062833	0.299420036952151	3.99965922103504	10.5496943062818	3.44703962800273	6.5147492293866	3.27445942389785	7.25253415244971	7.94397618200201	4.65421230932092	-0.0778116173741223	0.974897724021254	0.276793557717077	0.874484216119632	33.4923746	30.43191189	18.69769666	28.66747974	24.04814258	19.8017783	25.58226613	36.00988884	12.35573727	34.72419202	31.97422725	33.68386561	25.44719902	34.87066831	28.48259376	31.35148243	32.02083152	34.12724378	27.30243416	29.9068076	25.53047673	26.57198088	27.40094458	27.59778504	26.52486584	25.56915031	25.0108452	30.54777689	26.87413031	25.50525032	-0.051684701
chr1	165966148	165966820	Common_CRM	Pou2f1-Cd247	1.63307984937913	2.13737785306468	5.85664385937275	7.53078624810028	6.48957970782147	6.16089752273093	0.719211623463279	3.98241830692551	16.8667637150006	6.66020803679609	-1.12673871793064	0.508601276211405	0.766009683399269	0.285684944021753	38.33699445	33.17765898	19.93463113	33.63404379	28.15356184	21.29190769	34.26107711	40.82401221	16.50221356	37.24764647	43.44414012	42.80980841	31.57041725	40.73277727	32.14866825	34.92527864	35.15646968	37.05925995	30.35341951	34.35609901	26.64809749	26.40999354	27.25194907	31.33142687	27.97719537	27.37696766	27.28866731	31.06322831	27.67038659	27.47389838	-0.217490897
chr1	166002880	166003340	Common_CRM	Pou2f1	3.49905108597408	2.16168248416977	8.02105572044528	7.1932861286202	5.92526842888047	8.41960525406594	5.25337185834047	4.92274851585173	6.37245045904074	3.39407972754826	-0.268609159974884	0.906818653948421	-0.64742785461319	0.557002897873845	0	0	0	0	0	0	0	0	0	0	0	0	0	0	0	0	0	0	0	0	0	0	0	0	0	0	0	0	0	0	0
chr1	166049103	166049633	Common_CRM	Pou2f1-Dusp27	0.966290265594901	0.833856555738444	4.17700260159037	12.4864589402463	1.37138288165283	5.03971166801605	2.73571817528673	1.74787125691476	0	1.27651552017223	-1.53626839657681	0.339370727154081	-1.89166035738215	0.351921724349388	1.397849049	1.425152502	0.96152938	1.83240774	1.050902659	1.408344573	6.316668434	6.736028375	2.524976075	6.574042115	6.298715175	7.991434774	4.085951793	4.446235874	4.793960113	3.8525324	4.488175838	4.873422811	10.28037783	11.80959332	10.6776072	7.348762174	7.825696844	8.108916954	4.311104879	4.04466751	4.129182841	4.614745456	4.484279531	4.245673646	-2.265532379
chr1	169968927	169969942	Common_CRM	Hsd17b7	1.58577684684539	1.74165113119753	7.0279726312473	10.7388612386703	2.86436621586602	4.99998980265237	3.33317386874016	4.25918053409115	4.04320994642585	3.07640724073339	-0.873341858411703	0.407408161313504	-0.161131748626571	0.904717854760922	20.44528146	18.124434	12.90547325	17.73113375	16.60416755	13.64995469	19.83411365	26.84063812	8.874693971	26.3430092	20.67164068	23.91015024	19.99676702	25.98363311	20.37211483	24.07615985	21.78424342	25.37805612	18.30984897	20.39855184	17.98681659	20.08096646	18.35155215	18.3608824	20.45355258	21.62934419	21.60666896	25.47067304	21.19909574	20.9045437	-0.326102104
chr1	171501696	171503463	Common_CRM	Alyref2	5.29979235329922	5.00219552395444	8.35242927312922	14.2098471611013	8.63808232755862	14.8895386320757	9.57320734796623	13.1065614907304	10.3959538897914	7.68710077512628	0.362162405202088	0.635723644043309	-0.394800829650561	0.429741079680593	5.223080388	4.291231862	5.562947445	5.377102578	3.6912571	5.000661005	4.925572677	6.140653728	3.839186557	5.466347035	3.935671056	5.325459667	2.283330844	2.99687025	2.829639021	2.378276821	2.737225725	2.836756302	7.128691476	7.248158784	6.316531603	3.008929515	3.466062625	3.739275587	1.870601158	2.082180689	1.970417291	1.968601319	2.272036596	2.059844059	-0.2349139
chr1	172016768	172017585	Common_CRM	Vangl2-Slamf6	1.97008996272714	1.62280529207359	1.80645563349073	8.57663030383401	4.67059102594739	3.75973593837917	8.2819375196359	7.18117648189788	1.91355509500366	4.20417219617973	0.972501707564199	0.442697326963282	-0.338862453062065	0.799136645121055	31.38147623	28.0837944	17.75172824	27.15797215	21.17088495	19.11443686	24.40572873	33.60908038	12.87991064	30.0858073	35.65838689	33.9734662	24.37628836	28.74535145	25.17450201	27.05089329	26.49745931	30.41291827	26.00147055	28.2228964	22.74577303	23.70298536	25.54570004	27.16665753	21.84313236	20.97346285	19.76141112	23.15181295	21.67558121	20.68760478	-0.091444474
chr1	172203108	172203352	Common_CRM	Pea15a-Dcaf8	2.698597521597	3.16968014527625	7.0567757977688	11.1679755709532	20.1070584389878	9.30487748541487	9.90389776572384	16.873802662383	8.80999981495796	3.19933744809876	0.905388022616835	0.588596186417957	-1.51575822434163	0.147771368144622	14.44659324	13.17330159	10.00166202	14.25522732	10.04504592	10.82579405	8.131201364	11.87543949	3.842424426	12.02510936	11.10485367	13.44493805	9.659850395	12.01754365	10.06196537	11.19066254	11.04834518	13.17352524	11.28233637	12.99315246	11.5591074	10.76237745	12.62979896	13.05902355	9.135371357	9.373135731	9.066828882	9.654705601	9.84435371	9.086043172	0.440153152
chr1	172349920	172350618	Common_CRM	Pigm-Kcnj10	2.51559807170838	1.58289389162383	5.28608256648256	7.80798292066646	4.16523167493412	4.40072243790226	4.50073978694499	7.22575876187146	10.0790620440988	4.24989352704466	0.191575507192363	0.923153313220189	0.619950077326836	0.514106761452245	12.91736055	8.836952142	8.012068688	11.68554537	6.178031493	10.19781037	15.42641209	17.97236201	6.685924736	20.3736909	18.64551518	24.01187569	16.19462828	15.43678769	17.51924994	18.63229674	16.10311377	22.20637211	17.59176997	18.46202462	16.41027062	20.08087389	21.92647752	20.77939164	12.31962698	12.96470364	13.38373971	12.39638076	12.79645183	11.33962493	-0.653641293
chr1	172632613	172633413	Common_CRM	Dusp23	1.4632395450437	4.83376222154629	8.30179267066087	20.4373952948444	9.3125468807238	8.18008200114855	6.6455154008007	6.04714902913151	5.37409988712436	6.11500030913278	-0.805270529897759	0.423382734837339	-0.571064313042166	0.431974687962585	9.856102216	8.438638215	9.044554708	12.43468042	6.030076834	10.26222036	9.932318687	12.99032195	5.019473756	11.89441761	11.25445441	12.6922909	8.035303004	10.37449088	9.490793371	8.944075855	9.430081216	11.0757994	10.44660021	11.89922144	10.50531256	9.816354055	8.668558908	9.385580417	7.481713382	7.082692003	8.012623261	7.801523538	7.299644688	7.368013088	-0.265640804
chr1	174500057	174500307	Common_CRM	Fmn2	0.877943727026224	0.88388794908275	0	3.89283719901799	0	2.1368377472388	5.79972253160788	2.47032470977287	7.81687256308997	6.66144714526805	1.49581930138278	0.67264420355524	2.70989237336842	0.146985964997123	14.79935745	12.0194393	11.04390934	14.31745308	9.730894687	10.98666656	17.24171126	22.00268556	7.551179142	22.05471636	24.73486549	28.91525635	17.81552335	22.04104243	19.38264616	19.72718628	20.51596197	23.25339004	16.89669066	19.07682876	15.27502726	20.18070568	20.21568911	21.96995373	15.91572235	16.82871283	14.85864058	17.219657	15.21500582	16.13551058	-0.531019267
chr1	174667431	174667705	Common_CRM	Fmn2-Grem2	2.13611612415139	0.806467106827327	3.59093492107526	10.6555762746842	2.65267491706571	1.94966947740766	0	0.751315301025812	8.55861959462406	1.3295543458279	-3.58379103460162	0.208405454358338	0.872521362871026	0.720161156292818	27.13669531	23.79736932	17.1928534	26.99564864	18.7205006	17.60243657	18.09600628	25.72286572	9.808539476	22.80509325	21.71731665	24.05671657	17.58100093	21.89992657	19.69739401	20.75353562	20.0020039	21.74582804	18.92856958	21.54895495	16.33475433	16.30268518	15.33332781	17.3256289	16.08851055	15.41853273	14.3989395	16.61983547	16.28986385	15.25102663	0.126929045
chr1	175657669	175657911	Common_CRM	Kmo-Chml	0.906966660151058	0	9.1479809043095	5.63013644486073	3.75430231030994	0.551869252902583	0	2.12665694711851	0	1.93546695207297	-2.35010974660016	0.398612641013411	-0.913367137655711	1	11.52967465	7.520088987	7.006335242	13.00273612	6.827594748	12.12230671	7.983571203	10.93995203	2.800325695	21.40977646	21.2956831	20.67071989	15.86111392	15.49056605	16.9516462	20.36036986	18.14529606	19.40169821	4.355980386	4.279716468	4.926542911	14.20508571	18.05964339	13.15283318	10.58487201	10.4193388	9.697239399	10.02314656	11.65835152	9.397522318	0.045978138
chr1	175692742	175693238	Common_CRM	Chml-Opn3	3.83510364628391	5.12334244680021	11.9022117142091	8.63330830427377	6.22790310669963	7.80850487272244	6.33370236146694	5.18801392341413	9.45589422954433	6.40039497009436	-0.540677458417679	0.732628170447537	0.128511292322328	0.931173661790726	2.537268419	1.400308685	2.444091087	4.198451552	1.010286925	2.591241481	3.569317302	3.351400518	2.082700383	6.118264698	2.196799163	6.139218549	0.464222458	0.461457269	0.818233215	1.503778532	0.923198351	1.518693692	2.903236734	2.428478057	2.589510981	1.791035298	1.574069705	2.041492086	0.809674452	0.680024895	0.541308603	1.010626866	0.604776252	0.799543371	-0.754379693
chr1	176814009	176814932	Common_CRM	Cep170-Sdccag8	4.12180153533438	4.18960972615063	11.7259781713118	21.2988384128286	7.67781261207047	15.6269282707063	10.2107791049434	11.3747345791275	15.6676210636148	10.3182965498379	-0.254252833937852	0.808996235365999	0.124857680953723	0.88225801239816	0	0	0	0	0	0	0	0	0	0	0	0	0	0	0	0	0	0	0	0	0	0	0	0	0	0	0	0	0	0	0
chr1	176879966	176880672	Common_CRM	Sdccag8-Akt3	3.62701020372023	0.625982966772486	3.83253465018443	10.7521707338315	7.97869006570684	6.99920296103362	5.47660295713681	6.12332612195825	8.30404309110125	5.6023147910806	0.0498994673849197	0.976304141506738	-0.165668556453497	0.880480028884652	44.24389893	38.04479719	21.7691026	39.07396933	28.77557799	23.92738859	32.36591287	43.44557887	18.06443343	38.90442774	41.52441402	44.49685764	34.42015658	40.41897144	33.14082779	36.4042373	35.95618015	40.29084183	31.11157427	38.25284626	28.40588743	28.9735234	31.16974036	31.86436418	30.02211282	29.5001313	28.33406256	33.45854872	29.65068895	28.63746576	-0.064165383
chr1	176999064	176999600	Common_CRM	Sdccag8-Akt3	1.63795471460116	1.2367835108434	12.3907353293445	13.0729607429708	4.06809474221644	9.46826427181373	1.80339630957956	3.64864501598916	7.65645167093701	4.36924442538861	-1.86077808490749	0.106670148807454	-0.229997685183865	0.865635298490361	31.02479658	28.92190291	19.33374183	27.56401877	21.72508868	19.16272746	26.8393022	39.17078292	12.21076734	38.5103164	33.94343598	37.10593072	29.68044085	40.16782813	29.75633826	36.24685132	33.52711263	37.9224327	28.88690765	32.99741689	26.94274672	30.62418971	29.89271999	34.42231066	28.49765769	29.60311619	28.81659529	33.26395476	30.15806297	28.62834655	-0.193399224
chr1	177149992	177151156	Common_CRM	Akt3-Sdccag8	1.00566291755581	0.569515431110019	3.3811552177822	8.69534082254878	5.61984222120622	5.85152089288977	3.32171966300566	5.39410822222742	9.56962491615396	5.67818263698079	-0.0879941324674265	0.964281147451079	0.338294293367074	0.634429408494125	4.026125078	2.634018074	2.633661418	4.515411353	1.75520905	3.583691049	6.656015216	8.416897708	3.453882252	11.25135006	11.63148462	11.33941182	7.235555312	7.024479291	8.989592432	9.481207769	7.248825679	10.42043746	7.672219718	8.30734615	7.559650233	8.971568483	9.568809982	9.296928747	5.135489427	5.383956868	5.333613153	6.100149612	5.93729045	5.965211359	-1.223226987
chr1	177561600	177562718	Common_CRM	1700016C15Rik-Zbtb18	4.44992348224383	6.42360428112464	11.0008516142064	20.7176935010349	8.93913483903852	9.31760645598316	2.59379361878706	5.61604827430475	12.9348964594959	11.1253764235735	-1.56095659516692	0.0367909169142075	0.386541609364391	0.480121217752743	9.02946841	6.502756187	7.031987728	10.67993669	4.757166404	7.700837736	8.555128076	12.34340655	4.849316223	12.48488264	9.418776412	12.61885115	5.321577502	5.466902477	6.290096063	6.108110958	5.785808853	6.361465671	14.56278826	16.72053215	14.68247243	7.784256495	6.606743359	8.901732008	5.467748933	4.296683612	4.678366438	5.400364443	4.567280868	5.347089752	-0.420577413
chr1	177690652	177691012	Common_CRM	1700016C15Rik-Zbtb18	1.82904943130463	2.45524430300764	5.46620093541456	3.7847028323786	4.03796070708891	5.56468163343438	4.69884927329342	10.2930196240536	7.59973721411525	2.60212779112033	1.0099015571887	0.59561767771681	-0.0677391127321665	0.979825467337549	3.168418424	1.924816507	1.675582624	3.738065281	1.451197679	1.447134286	8.587062978	9.430067005	2.905100329	16.94906843	17.09244958	18.9382901	10.72972449	10.87169608	12.42998013	14.05588985	10.21975143	14.64651661	12.9019644	15.70849177	13.24089382	13.97940973	14.34724585	15.32526028	8.954445343	8.85042045	10.35551522	8.67492347	8.950381542	8.827169124	-1.848997109
chr1	178651707	178651952	Common_CRM	Kif26b-Smyd3	1.19448126126016	0.450963239327934	8.03196872142548	7.15010914105345	2.96666500928981	0.54511167021398	2.9590421079632	8.40246499922745	1.59528011491632	2.97386033270895	-0.0832434332209274	0.975197903751545	0.436217986487276	1	0.974591422	0.815459896	0.855026078	1.521549406	0.821936469	0.859170361	22.47760135	23.81871192	9.642773434	25.35742087	19.30223629	23.04061991	13.43016713	13.12115872	18.67476283	16.29087152	11.92858028	16.94261131	24.3846177	26.48397798	24.29291025	14.41957765	16.11521811	15.83212721	10.89091517	11.4300636	10.97454403	10.22175243	10.12917979	8.716464045	-4.641204398
chr1	179297598	179298328	BMP_treated_Specific_CRM	Smyd3-Kif26b	0.400887546587317	0	7.07610943009146	10.931940079434	0.497830772106852	0.182948437263596	0.662068782147018	0.141000268822652	1.07080446069725	1.49711461954868	-4.43422945222249	0.00366553101857665	1.98256855880645	1	0	0	0	0	0	0	0	0	0	0	0	0	0	0	0	0	0	0	0	0	0	0	0	0	0	0	0	0	0	0	0
chr1	179546124	179546468	Common_CRM	Cnst-Tfb2m	4.04092316218465	3.21180214056232	4.2903321295405	5.65819360322382	5.81043764537503	9.31760645598316	2.10745731526449	5.9843137349149	6.81704002595056	4.5385949845122	0.0578326739230732	0.981767439674775	-0.458604949901889	0.729366985661898	1.083564724	1.119967073	1.45910691	0.414289092	0.877287128	0.849100385	1.256526686	1.039358389	0.822055502	0.379487304	0	1.158916875	1.410883699	0	1.421032874	1.030904803	1.366471668	0.412113874	0.480197806	0.24520694	0.387691954	0.745669456	1.503535442	1.090916121	1.171807329	1.328630918	0.470047724	0.702065853	1.400427035	0.631170026	-0.02965188
chr1	180272972	180273308	Common_CRM	Itpkb-Psen2	0.217743979917218	1.3153094480398	13.9095291660102	8.68936874780802	9.19357125274708	3.97477259531027	2.87684649385311	4.28875817668901	5.81612541896575	4.18199109287196	-1.35139618925418	0.417155801095679	-0.47282165155387	0.762462089984421	0	0	0	0	0	0	0	0	0	0	0	0	0	0	0	0	0	0	0	0	0	0	0	0	0	0	0	0	0	0	0
chr1	180303577	180303979	Common_CRM	Psen2-Itpkb	1.63795471460116	3.57293014243649	5.5069934797087	21.3040841737303	3.6160842153035	6.31217618120915	0	3.84067896419911	7.77798264984077	7.37916836287855	-2.28349949902643	0.17440560091222	0.626240790478464	0.598770667683831	31.52027713	27.37045673	21.77226612	29.43800441	23.22859579	22.28810896	24.48370197	37.56463529	11.73889997	29.40402222	34.72492218	34.29106854	26.15477705	37.18274195	27.44970495	30.06287396	31.14206417	32.57187582	23.77911881	28.36645325	21.13700786	23.03853768	23.62952003	24.82469879	25.0377118	24.67871881	25.64402501	28.72020489	26.38169636	24.03104872	-0.088573622
chr1	180387522	180387843	Common_CRM	Itpkb-Stum	3.64670291599677	2.75354501271885	6.89660865683146	12.733579622956	6.2267618380343	5.4086625222166	1.50563928650256	5.45113188812809	3.6527441883598	2.59402147401403	-1.09316441335893	0.591060124087238	-0.952891453508851	0.544738246412735	0	0	0	0	0	0	0	0	0	0	0	0	0	0	0	0	0	0	0	0	0	0	0	0	0	0	0	0	0	0	0
chr1	180895587	180896294	Common_CRM	Pycr2-Lefty2	0.413929149941642	0.312548779732231	15.3084552363802	10.1863491063412	5.65428727018108	8.12270360071328	5.46885670118612	9.02641041996217	12.7148563614617	4.34301385222346	-0.513058060433243	0.675827399857452	0.163521176306937	0.895379911359488	0.77933921	0.812945262	0.55395809	0.922751386	0.610622758	0.73875474	8.541798299	10.47165023	3.504600053	1.505578265	1.438403446	1.855288072	2.777727228	2.841367228	4.269567348	0.932809897	0.836978946	0.946591074	10.0938848	12.08362515	10.19123164	0.934221996	0.875265967	0.825756223	4.150595474	3.67854524	3.819707195	0.977325152	0.706691264	0.922564822	-3.614533659
chr1	18105184	18106027	Common_CRM	Crisp4-Crispld1	1.38860217797742	1.31062863149874	8.17012239456981	17.0859995686436	11.639673212605	9.18865579328667	6.01987807254673	14.774085106886	46.1316026113554	35.0654468649193	0.0886090331405109	0.958106157906217	1.92696179567808	9.0998658368614E-08	30.55933238	29.73259736	16.21265028	28.82851036	21.45004906	19.39380475	25.082139	30.01457001	12.76975906	27.72715139	25.37701417	31.0241447	21.54944705	24.4185613	22.73345813	23.82761074	22.55230504	25.80943208	22.54516258	28.24402793	20.53481745	19.31620573	22.14453458	22.7847441	17.88567911	16.21862898	16.15222801	19.57017659	16.88167626	16.97389526	-0.042003407
chr1	182408736	182409093	Common_CRM	Trp53bp2	1.63948408408258	1.85690745605619	6.89016924632088	4.36172235184088	3.05391986250422	5.23734741970295	5.41524045901763	9.22623607758309	4.92660035488864	3.64443668224136	0.687024367993794	0.731657664146718	0.0253866539254952	0.992058251475091	0	0	0	0	0	0	0	0	0	0	0	0	0	0	0	0	0	0	0	0	0	0	0	0	0	0	0	0	0	0	0
chr1	184034092	184034742	Common_CRM	1700056E22Rik-Dusp10	3.71437730664941	5.60928890764053	9.46073238821752	11.0796135664358	6.1501247692585	11.9169797442164	4.46132502431375	6.65087421861927	9.32011728676112	6.48530311017682	-0.546306834622664	0.683328653840879	-0.223546362348632	0.811549324589545	0.633564571	0.602877012	0.620469505	0.753624565	0.569948052	0.84124481	2.897968003	1.991961122	0.667582079	1.503905689	0.568018314	0.903497695	3.771196655	2.440581463	3.308147392	2.154359311	1.083063646	1.352079194	5.576474724	6.419945176	5.75108281	2.173058801	1.784886311	2.321112446	5.498200505	5.236583152	5.168495559	2.109517361	1.910615502	1.89649464	-1.824764748
chr1	184487452	184487806	Common_CRM	Hlx-Dusp10	2.06672252124817	1.56053663326756	12.5074089200163	13.1960583017559	5.13300089884184	7.16806447696633	0.682641540914299	2.90763266216204	6.62446827380506	6.61557912996694	-2.41503467527698	0.112370243317858	0.130326809458477	0.950584929911129	32.72843156	31.30442694	22.77271987	28.08887925	26.79468052	21.8596895	25.86320874	40.66403165	12.55902919	38.62249188	30.73872797	33.10245917	27.98236689	43.42906734	32.20444483	31.11203996	36.46308079	34.91126025	27.38692362	32.3101555	25.7319007	26.31918235	26.24014636	26.58861526	32.67792673	32.03561046	31.31284853	35.68695587	31.65851192	30.75482547	-0.080619151
chr1	185078520	185079037	Common_CRM	Rab3gap2-Mark1	2.83025057068415	1.28223590292468	8.08828571681265	6.02373260969902	4.56906579041975	4.64979200317921	7.47868798402048	10.9500208766528	5.66987855156429	3.92584076803454	0.697042785597173	0.621822634279955	0.0091806573936193	0.99587255523909	25.91851891	24.79570034	16.74864715	26.29436951	19.07563434	17.36674221	22.21432802	29.8311597	11.5598825	29.93170824	29.01036518	30.5992234	22.3528787	28.81542575	24.46153556	25.3657176	25.8310582	28.43979887	25.03509474	28.33651523	22.66425464	21.83446274	24.07486922	25.06592813	21.51724116	21.00104406	20.56465035	24.1067479	22.78661096	21.04316506	-0.133457717
chr1	186922534	186923209	Common_CRM	Rrp15-D1Pas1	2.16776228895364	2.29156134947379	10.2035750794405	31.7194142142206	13.9982637845749	18.7962579618228	5.01210589151298	5.94707800500876	24.3191590851688	17.9643192690677	-1.53766693763404	0.0797212552651382	0.337603756946943	0.541897270405247	0.897291543	0.397472591	0.741441547	0.823367	0.617503466	0.527350082	8.324160018	8.456226387	4.799201382	5.51509615	4.689642344	6.333954494	4.356246031	3.110845974	5.530707612	2.731789667	3.417325057	3.583317173	8.991817167	11.33041122	8.989251595	5.636738513	5.127408317	6.707590397	6.21033318	6.307979355	7.225320846	4.360314653	4.631483042	4.15520267	-3.661200086
chr1	187772245	187772491	Common_CRM	Esrrg-Gpatch2	0	0	3.99965922103504	2.37368121891341	3.69325674428864	7.6005407676177	20.6290943705564	3.34732345497679	3.971988091001	3.59643678447525	2.24145536443968	0.233876284320771	-0.55382253555225	0.789448968647831	0	0	0	0	0	0	0	0	0	0	0	0	0	0	0	0	0	0	0	0	0	0	0	0	0	0	0	0	0	0	0
chr1	188007948	188008546	BMP_treated_Specific_CRM	Ush2a-Esrrg	2.32454442774502	1.10855512008706	4.52469809871272	12.0430582243867	2.43087935543814	3.79663897398199	0	0.34424814796166	3.26792331232858	2.436775189009	-4.85742449153315	0.0149041519534478	-0.150347934852572	0.950573582779341	10.48045027	8.905646547	5.595443446	10.03063921	5.912333153	6.782071954	12.9113245	14.94960235	6.001784364	12.83482416	14.48279469	14.02966827	10.31336561	8.876673668	11.82323297	12.52286045	10.11865434	11.72669051	14.93752756	18.20845528	16.14444025	11.57950114	11.12223231	11.3854676	10.22086677	9.30414788	9.547426689	9.616250336	9.874891107	8.586105992	-0.65635351
chr1	188199594	188200225	Common_CRM	Ush2a-Esrrg	0.463784324894994	1.40077329490134	3.89824155457457	10.4878339751673	1.15187468664976	5.50294982450563	0.765943282040132	2.44683509288121	1.85821059344452	1.97943160021831	-1.72326917142385	0.282807656815912	-0.710994253656178	0.675665484869915	0	0	0	0	0	0	0	0	0	0	0	0	0	0	0	0	0	0	0	0	0	0	0	0	0	0	0	0	0	0	0
chr1	188260586	188261067	Common_CRM	Ush2a	1.52103902811196	0.689101831405471	8.69364597836204	10.1165207874687	9.82206658481087	8.60732460556171	0.502401466701999	4.92181811545184	2.43769414649375	3.78688036129778	-1.40299873958673	0.410333246571309	-1.45985052130708	0.0910423730147902	0.72623153	0.601887066	0.77431334	0.725516119	0.388824987	0.605803148	2.743794863	3.43807467	2.079435962	1.587584202	1.443490638	2.085907652	1.947866763	1.380725233	2.104520908	2.039380232	1.524434895	1.496873381	2.655182408	2.6719101	2.497822655	1.354204299	1.285490259	1.477058332	1.342735984	1.321358718	1.318584203	1.593770184	1.237590024	1.361187082	-2.224810083
chr1	188805738	188806490	Common_CRM	Kctd3-Ush2a	2.52953644754896	3.23230300528931	10.7942930705992	31.8363680504796	15.9477969415612	24.5082786834237	7.71239698352112	10.5393950937783	23.9079878924294	21.3845076451112	-0.828855246360279	0.357837506815774	0.169352573416596	0.781594210715995	0.150178269	0.1663109	0.358493492	0	0	0	2.263952468	2.214790672	1.66628487	1.183401198	2.065521143	2.04792811	2.807446399	2.082629515	2.68344607	3.286235135	2.083269963	3.041508839	3.593901473	2.650816073	3.170231925	2.325311329	3.125771051	2.608150779	4.385026372	4.388755404	4.299699703	4.050273332	3.457304243	3.47724855	-3.430525598
chr1	189142935	189143526	BMP_treated_Specific_CRM	Kctd3-Kcnk2	0.990348253836688	1.68252782185802	4.99449831662244	16.7965056810421	5.53426086758379	7.00528449285141	0.817783774902408	1.04497661157904	1.32265187192723	0.968643170975419	-3.13298616787556	0.0216075460379915	-2.49062003002567	0.00897467715466593	6.613319076	5.069017638	4.379911474	7.92651551	4.166161938	4.148761973	7.71204161	10.42403384	4.33372033	11.04713237	9.729465218	10.81844376	5.432007219	6.569231772	5.993132135	7.317007918	5.959809241	7.164234803	9.632092706	11.82963843	9.903476541	6.574540959	6.931604507	8.12167876	3.803626914	3.826733842	4.665896902	4.910804378	4.231596339	4.690834264	-0.709608294
chr1	190148455	190149518	Common_CRM	Smyd2-Prox1	1.58299668560702	2.07875811167156	4.85941663590476	10.803264098874	3.9315986188495	5.7793118751755	11.1393228303851	9.29567153254138	21.876948142232	15.6666207555692	0.750674125602834	0.408462698883947	1.9161160859195	6.91528438941953E-07	1.502809899	1.037452399	0.673755	2.775906937	0.426642372	0.963514048	15.66160531	16.34323529	7.151657955	20.8133991	16.14892809	23.01385375	13.61391101	12.04420831	13.97510989	15.82036947	10.61299226	15.72177784	20.10951481	22.84282102	20.76759549	14.09092313	13.61951431	14.01495165	8.090796156	7.992990288	8.356368252	8.668496406	7.567286988	7.34976341	-3.832414143
chr1	191224486	191224836	Common_CRM	Atf3-Nenf	2.09034220720529	2.52539414023643	8.43356715749676	5.56119599859713	9.34499477926291	6.48682887554637	4.83310210967323	4.11720784962145	1.11669608044142	2.5277812828026	-0.354230223327364	0.89215830269566	-1.94725110201163	0.107055580154107	0.5200098	0.77964063	0.7051317	0.42822779	0.626126109	0.517197361	8.735992	8.115009176	4.172699949	0.966628642	1.291047234	0.748692794	1.696451081	1.275853876	2.019659573	0.938733564	1.096327456	1.247511063	9.058460384	10.77191794	8.491782332	0.8808656	0.454126465	0.885987018	1.768784146	1.44962877	1.995506341	0.855273682	0.930564133	0.652405653	-3.635884151
chr1	191397244	191397850	Common_CRM	Ppp2r5a	3.25969205579043	3.28176218718843	12.5830863117216	10.599309205247	9.89500272281689	10.7987881203281	2.39262480676892	7.813183212978	8.38443426734073	5.92563754413541	-0.850863016268519	0.528011534545035	-0.577970347974766	0.427895138203323	3.874171088	2.244496552	1.738583524	4.008911489	1.250167323	1.858473283	5.725624842	7.822468547	2.819922082	11.63818452	11.15033371	12.8016001	10.49482724	9.52705148	10.59197505	13.06336109	9.253631595	12.38558436	9.029072514	10.6460812	9.481409167	12.51676703	12.38669422	13.10469177	7.49274887	7.46002294	6.612121421	7.494541606	8.075258905	7.63447801	-1.273034591
chr1	191575615	191576120	Common_CRM	Dtl-Ints7	2.8975040495915	5.90717193693917	9.74174424133289	14.2608887488777	9.35527530157233	10.578404689301	5.26377457489164	13.248441100267	6.19158222819008	4.94661916727825	-0.0200387829627421	0.986011608955438	-0.860071113173891	0.27125464821628	11.16500236	10.63705353	10.58684959	10.77492617	9.063294632	10.19066055	9.350121304	14.50147327	4.899631216	12.24471226	11.13284729	12.22923584	9.544961386	12.98643775	10.92073835	12.43779338	11.81688709	12.21445599	10.4726267	11.70518367	9.922130865	9.575561877	9.427986584	10.16691924	9.488674571	9.470722569	9.175199384	10.07125023	8.451188148	8.566899333	-0.056701688
chr1	19245133	19245424	Common_CRM	Tfap2b	1.50849437633371	2.65773867851342	6.76231043556441	13.3774474193058	4.99541530773886	3.67154252102887	1.66085983150283	3.1834081311506	4.7008683798651	6.61709472656029	-1.65629164519559	0.405017487469413	0.44277103501029	0.81490889430794	35.34344084	30.62206187	21.56416612	30.03976612	25.34964624	22.51676529	23.34977505	35.57330494	12.2863971	31.56760011	31.88807366	33.00908481	25.96712383	35.11031926	28.81886674	29.26023604	32.34647716	31.56268777	22.0077899	23.32938586	19.79485263	21.40698967	21.95228241	22.44235593	25.19202772	25.32953053	24.43803523	28.81838016	26.27551224	24.90426336	0.083145147
chr1	192947747	192948063	Common_CRM	Sertad4-Syt14	1.38915146681364	2.44747454255508	6.22731752135836	10.4712393011559	4.60020840048104	4.64897452919835	3.05892538586913	1.6286423455781	5.56581116042799	3.29383264698776	-1.52636469666679	0.462709420781614	-0.139750592991768	0.959696198533211	32.09359762	30.03877632	20.87573105	31.14276487	23.60871391	22.60125062	24.8218193	37.58638479	12.23783313	34.09259763	34.37719747	34.90999915	25.24503746	35.74771507	27.69168406	30.04499023	30.74289807	33.10067867	24.34637467	28.68278869	22.35064003	24.09993356	24.22681917	24.84727568	22.42412728	22.52291884	22.82863572	25.86103478	23.5105745	23.36383112	-0.061232689
chr1	194065007	194065594	Common_CRM	Camk1g-Plxna2	0.872459694659791	0.941107271169879	9.21897602395301	4.97381243486114	6.19108115226579	4.55033591831091	4.94013844259615	5.4358365987336	4.32791070358474	0.975243805871334	-0.165705262208703	0.945827661169095	-1.29075393971037	0.260915541608173	1.85407312	1.113623647	0.94634507	0.937169377	0.572458836	0.443252844	4.974212746	4.295366028	1.358926551	0.511764542	0.553232095	0.705816115	2.26216422	1.830328583	2.112117052	0.837137087	0.602371211	0.735042311	8.470758045	9.557669608	8.623868784	1.640449339	1.30814207	1.945747421	5.142932165	5.330294254	5.56188628	1.771401838	1.294585289	1.798452257	-1.666512856
chr1	195371720	195371971	Common_CRM	Cr2	0	1.7607329663003	11.7599542036807	12.4074492398979	13.7548063926733	6.38497334832312	5.77661606733853	11.8923334301814	6.22858371560954	2.28074945835248	-0.112909565346744	0.965207506148361	-1.46402279746184	0.254054269553816	3.117381583	2.090017294	2.248455548	2.254939642	0.81857106	2.442835064	6.936868291	7.677544003	4.218698216	10.32758264	6.921935421	11.8948673	5.673291906	3.699947121	6.721699955	7.534940027	5.978403209	7.818806133	6.440842124	6.863863543	6.692265245	5.135389473	4.612581977	4.622971811	3.138403487	4.499676539	4.075211982	5.622745912	3.620641451	3.533558176	-1.577565911
chr1	19927678	19928244	Common_CRM	Pkhd1-Tfap2b	1.29261443908454	1.56163948601192	5.21510336594322	12.0361574174584	6.09974629781099	6.13491402696653	5.97733476461354	2.00041017428604	1.72634111375662	2.6664913760597	-0.767278373890208	0.658748667625138	-1.367115340109	0.175724333494856	0	0	0	0	0	0	0	0	0	0	0	0	0	0	0	0	0	0	0	0	0	0	0	0	0	0	0	0	0	0	0
chr1	19973472	19973731	Common_CRM	Pkhd1-Tfap2b	1.41239338324682	2.98610793609037	6.64808221874744	13.5272335101011	1.40315236925869	7.73469261790108	0	1.98706942549297	8.29976816544302	3.01404763450231	-2.78301414551541	0.217736224494802	0.213862028876064	0.942657672640247	0.367704524	0.390916342	0.054015673	0.337410703	0.833573508	0.345767683	0.767517589	1.79878649	0.92057504	0.579500587	1.132842524	0.117982517	1.066993784	0.40793774	0.578668026	1.259404321	0.779029724	0.671278269	0.268873643	0.948596949	0.236811838	0.520540975	0.417453022	0.22211952	0.66274899	0.691329432	0.622086356	0.643258791	0.570276988	0.578301403	-2.327273702
chr1	19981280	19981921	Common_CRM	Pkhd1-Tfap2b	3.7665292501125	2.75784071476677	8.8260810735633	14.2717120400815	8.50428542054607	12.0843008326687	1.13099113330886	2.7298179970189	11.2801983164714	5.11494698410549	-2.17126451062222	0.0578516286853207	-0.445044679673463	0.570895619037814	15.38884396	12.70589119	10.89106048	22.64852764	13.03455507	13.93448292	16.52258485	20.93087984	7.085784434	28.09349983	18.55774645	28.67825625	9.182235048	11.77245229	13.62195657	15.85066802	11.05451103	14.67838353	15.40047229	15.7661956	15.65503159	16.44479676	16.99677579	19.58305245	7.481854133	5.915280771	6.777034725	7.777932707	7.66678739	7.891072961	-0.415222787
chr1	20302365	20303383	Common_CRM	Pkhd1	5.60573106647392	6.4034122047989	34.0697887379228	75.1417003543256	22.6689051483429	31.3546305003729	6.64670231192783	11.6276744279584	29.7547948742373	22.7494472897553	-2.18709797868513	5.48953296813181E-06	-0.0613804210698032	0.93883830426922	3.364394141	3.48679404	2.739237515	3.24011858	2.711067692	2.984602021	5.171233947	4.932038805	2.41998875	7.619927775	4.295548753	8.834646357	2.532775012	1.738613405	3.454843365	3.774632899	2.241479665	2.335846767	5.749420614	7.089180829	5.996072223	3.688178528	3.723489027	4.026317787	2.036578254	1.816173273	2.375074287	1.958794968	2.122838645	2.010581937	-0.619440823
chr1	20831382	20831649	Common_CRM	Paqr8-Mcm3	0.2740148960756	0	0	3.64497865076591	0	1.00039220376348	17.1964307273017	2.69854447072567	0	0.974579697048813	2.84260815687867	0.187170382979535	0.319350911704402	1	7.268791004	6.011530578	5.580302074	11.08700482	6.198069218	6.907857333	9.325766264	7.982849846	4.64188454	12.14616478	8.636005473	12.37473537	4.595613629	3.914101812	5.463499134	6.418942259	4.495531315	5.337935663	11.23161846	13.30795874	12.39493553	7.058455681	7.652324941	7.225656322	2.662059739	2.370411981	2.754842705	2.724310416	2.735861352	2.71946191	-0.459689973
chr1	24611657	24616108	Common_CRM	Lmbrd1-Col19a1	34.3866224245274	44.4326957104618	53.6058572974266	83.9614403742366	44.539132984617	61.0002125945923	105.109926806643	68.6817979857095	61.3793970074128	32.8554441386121	0.712728737621311	0.0794397210128219	-0.216101016702041	0.684974238125855	7.372578418	4.510370188	4.507743694	9.804938271	3.323317205	6.604838819	18.71628088	21.76011464	8.378565339	20.24453465	12.23388556	22.60090231	9.740502347	9.795775908	11.40646814	10.22757871	7.01582688	10.58329724	23.31239627	26.66265876	23.43415567	15.50857081	13.8671364	17.76157333	11.07597961	11.71129186	11.7728573	6.594001541	5.041097247	6.563595279	-1.802105554
chr1	25312124	25312929	BMP_treated_Specific_CRM	Adgrb3-Lmbrd1	1.09061332549841	0.274499363069177	10.0836129057026	15.4746323439224	5.19166376625717	9.12469534923403	0	1.02290878251464	0	0.452543963673101	-4.01773480940061	0.000378664640699207	-4.34136407035388	5.36596031536515E-06	0	0	0	0	0	0	0	0	0	0	0	0	0	0	0	0	0	0	0	0	0	0	0	0	0	0	0	0	0	0	0
chr1	29341818	29342063	Common_CRM	Gm597	0.597240630630084	2.7057794359676	2.00799218035637	3.9722828561408	2.96666500928981	3.27067002128388	0	0.420123249961372	12.7622409193305	2.54902314232195	-2.98506883723638	0.532830902478558	1.09854129653981	0.559141068594155	10.55865225	10.90877653	6.320328417	14.53742771	7.926478581	6.560161425	6.785819489	5.63986775	2.874684711	13.96994879	5.695902003	11.36943953	7.971831317	6.630945239	6.350311667	11.43661421	3.893401372	11.62851275	12.23643169	20.59631355	15.94829099	14.54071698	17.96782377	17.10351783	7.580946671	8.57262129	7.799630203	9.32751741	10.12011604	9.423956165	0.635966522
chr1	34439334	34439866	Common_CRM	Imp4-Ccdc115	1.92531519084698	4.1536087832836	6.47313268667514	21.9520894681465	8.19736384145869	10.5436073054546	9.53901732172349	7.93259031177065	15.7953721904543	9.58678659886438	-0.31164596010057	0.850744380267442	0.372627399288186	0.637882388096899	0.570677421	0.597509706	0.514425626	0.119013957	0.357029276	0.365885075	6.10633893	5.225138081	3.365196296	0.054508176	0.685001921	0.083231303	0.231604805	0.287781533	0.323177325	0.296150834	0.196275021	0.177583615	9.983967197	11.41148513	9.448170401	0.443721746	0.353392959	0.313390449	0.860272289	0.466497078	0.675159458	0.100842186	0.150864185	0.385300611	-3.377170104
chr1	35106717	35106955	Common_CRM	Hs6st1-Plekhb2	1.53701632882742	2.32113432007024	4.13410154779253	4.906937645821	6.87131969063449	4.48915493117396	10.153575860658	3.89231834523036	7.38990053233296	5.46665502336204	0.960749028251819	0.699139628222855	0.129104224532097	0.962090396425516	0.336484329	0.178862666	0.049429436	0	0.0544856	0.079102512	1.833916504	1.113510727	0.650955507	1.838365383	0.444281906	1.511511868	1.727476874	1.026579171	1.103199657	1.664684328	0.373416314	1.766063464	2.95253698	2.284357102	3.611752873	1.528270653	0.432943417	2.540753938	2.183320259	2.44800943	2.277070812	1.635117995	1.108946644	1.734601115	-2.942107862
chr1	37498698	37499500	BMP_treated_Specific_CRM	Mgat4a-Unc50	1.7332638002388	0.964341590333425	18.0957150667402	33.9773820363166	3.85167074928057	9.65840004207066	2.41052474297917	3.85025671722704	4.14235765500404	1.49249224927101	-2.66127179055494	0.0000716291257342171	-1.40485829324907	0.090841033552987	29.59335658	26.81521163	19.06566362	27.75736914	21.43504882	19.21797205	23.10612962	30.08942535	11.04294558	29.03077876	26.7593929	29.68758729	23.2191146	27.01442893	24.04703408	26.51716243	25.08234661	28.13364045	26.52292547	28.73825331	23.13228659	23.83301612	23.83787101	26.44562497	19.66032296	19.24054403	18.94292326	21.28429644	20.65629877	19.4715953	0.013771546
chr1	38796860	38797122	Common_CRM	Aff3-Lonrf2	0.837732563956321	0	2.81655391710292	6.68617076167212	5.54834295630537	4.07793463213512	0	1.96431672214764	11.9341565848701	3.17817134793323	-1.77711706578103	0.622086832298845	0.458726791853677	0.811549324589545	0	0	0	0	0	0	0	0	0	0	0	0	0	0	0	0	0	0	0	0	0	0	0	0	0	0	0	0	0	0	0
chr1	38987684	38988020	Common_CRM	Npas2-Pdcl3	1.95969581925496	0	7.32080482421593	13.9029899964928	3.24478985391073	5.96215889296541	1.43842324692655	5.20777778597951	2.3264501675863	1.85866270794309	-1.2651733086283	0.498971272209987	-1.13843739441283	0.529079046012575	0.223458026	0.152284679	0.239881651	0.157729341	0.18091845	0.242453965	5.860258798	6.380783939	3.501411703	0.252839132	0.491743347	0.330919638	1.151047975	0.90581838	1.330006873	0.359781636	0.355502147	0.509928853	10.23804864	10.52587717	11.0087388	0.567786863	0.2732054	0.45427456	1.25165337	1.166242695	1.599436486	0.400938812	0.166617072	0.40550773	-4.929052037
chr1	39366616	39366926	Common_CRM	Rpl31	2.36006378232856	2.49484501757228	8.72828859042003	11.9296623840873	4.68924469210325	5.60058280526299	0	2.65626312878803	3.15196474318144	4.02910109592825	-2.45814420682918	0.213810444846664	-0.454308464797775	0.814454126364456	0.685792609	0.824559449	0.557682844	0.421401351	0.644473448	0.820493355	1.803538232	2.731103749	1.10095459	3.448285494	3.018320338	3.811493568	3.157230733	2.547422368	2.99524862	4.369178081	2.711908664	3.80064503	3.744718511	3.957408478	4.048635461	4.507482708	5.412962245	4.799211576	3.275584263	3.403626748	3.530098752	2.939787766	2.670878814	2.889025033	-1.670234591
chr1	39838704	39839139	Common_CRM	Map4k4-Gm3646	0.336376906906599	1.01596315986523	0	2.23726275805631	1.67088029258851	1.84210150624034	3.88870284686352	1.41972684469705	6.73868324404308	7.41755968043497	1.6529017954157	0.620515339828122	2.04253877994846	0.0726021161537081	23.45941169	22.24292148	14.99654125	20.234589	19.44516993	15.73919038	19.60973297	27.19775418	9.402738188	24.99687112	21.45680288	24.42304013	19.02140717	24.6667493	21.52377455	22.21820622	22.93713029	26.41845627	21.84654105	24.00676395	18.22260478	19.1893343	19.01232912	20.28174574	19.53739593	18.12345491	17.82351817	21.4700432	18.3488214	18.93054624	-0.104992801
chr1	39878661	39879025	Common_CRM	Gm3646-Map4k4	1.40696110100356	1.21413179819059	8.78496578905912	4.27784307584394	11.4815640984533	9.53945422874466	0.663887652427642	10.7454600470889	4.29498492477471	4.43219568817199	0.0842113915010972	0.974897724021254	-1.24665155962355	0.178869365508105	12.65181076	10.69329487	8.725092789	12.58954703	8.696604784	9.635196335	10.09975705	12.94358612	5.820308059	10.92071148	11.9621709	13.10905684	10.89303791	12.11423632	10.32310182	10.8225135	12.63702131	11.81999278	9.535857461	10.18675889	9.196377208	8.410290448	8.787026174	9.999096143	10.8054789	10.19308892	11.10283907	10.6588595	9.696444278	10.38674216	-0.074476242
chr1	40301477	40301713	Common_CRM	Il1rl2-Il1r1	0	0	6.25370446000819	8.24753643859744	1.53990026965255	3.39539896277352	3.07188693411434	2.61686939594583	1.65611706845126	3.30778956498347	-1.02538236658213	0.702748508294798	0.147507524759631	1	0.975392531	0.65777658	0.609495215	1.001903211	0.718987529	0.58180705	3.241325982	3.68654057	1.375055594	0.917739705	1.089246252	1.424699087	3.866973078	3.896429812	3.197928148	1.565116867	0.947327399	1.644460514	4.587114039	5.020737192	4.552479363	1.476990753	1.432403432	1.637904804	7.651423568	7.663880565	7.748832652	1.429026388	1.636927723	2.0224813	-2.118760696
chr1	40994087	40994326	Common_CRM	Tmem182	2.44893647706059	3.69827593758473	5.14600506472082	7.32960978894601	5.32199842147702	3.91157537412961	12.1333107355813	7.32139471166994	1.63532898809413	4.35502559183319	0.977384897425862	0.632156736549537	-0.478075354552072	0.857123729224249	0	0	0	0	0	0	0	0	0	0	0	0	0	0	0	0	0	0	0	0	0	0	0	0	0	0	0	0	0	0	0
chr1	41390059	41390974	Common_CRM	Tmem182	2.95846246812115	2.65649383604105	8.06488662602149	18.2942076019424	5.95764694488528	10.5090381011744	6.86670245090186	8.09942527794384	14.7367269632024	8.8159520792055	-0.442677710585948	0.682051406362138	0.46014328384764	0.456819635924717	0	0	0	0	0	0	0	0	0	0	0	0	0	0	0	0	0	0	0	0	0	0	0	0	0	0	0	0	0	0	0
chr1	41743114	41743572	Common_CRM	Pou3f3-Tmem182	2.0766500093415	0.482471587927265	0.537072144309291	0	1.19022859270088	2.04119326291916	2.63815617340242	5.16898365400073	9.38707403864516	5.22698158915001	4.30331859123078	0.127083894941164	2.10010452175311	0.0618848208523425	0	0	0	0	0	0	0	0	0	0	0	0	0	0	0	0	0	0	0	0	0	0	0	0	0	0	0	0	0	0	0
chr1	42691420	42691949	Common_CRM	Pou3f3	1.65962897358454	1.67086568824716	2.7899324245027	5.88708839170963	3.77843204160493	4.03939082653838	8.67948393986687	5.25352608411055	10.3436877016313	6.98491770017178	1.03936823845773	0.508601276211405	1.10260028451776	0.197613293834673	11.79085581	10.5355108	6.643736444	13.17654526	7.882464545	9.36491561	25.39261918	32.35417133	10.14005947	41.1465942	38.88349648	42.75062374	26.63831236	27.68028544	29.98723298	35.56053579	26.77327239	35.24765686	31.00464882	32.27033334	29.56696603	34.56578493	39.25313562	38.44883638	17.77863681	19.42819885	17.67909424	18.95702136	19.75602424	18.86766171	-1.441293464
chr1	44721009	44721509	Common_CRM	Col3a1-Gulp1	0.585295818017483	0.220971987270687	8.85524551537159	5.83925579852699	4.72441402729403	8.01314155214552	1.93324084386929	4.73478902706467	5.47181079416298	2.3939575678307	-0.82034132399578	0.660221624838713	-0.819363733188952	0.462779159624518	1.008625565	0.686373263	0.590519702	0.603605623	0.295874672	0.89346936	1.81376709	2.418691332	0.598853957	7.70989114	6.980445634	6.073923715	5.122713853	5.270589039	6.6425279	7.579509271	5.412310527	6.638158001	1.292376625	1.448881578	1.046026788	5.251010418	5.277358986	5.761680201	4.099591418	4.445105353	4.889026092	4.844506151	5.483511237	5.530336341	-1.297973157
chr1	5150478	5150755	Common_CRM	Oprk1-Atp6v1h	0.528245323120472	0.797732806031363	4.44005491143782	9.83749472676027	3.27993198229243	0.482138480875181	0	0	0	0.375758525793549	-5.71280937004626	0.0563527742249049	-2.89390407637245	1	5.740878442	3.877495563	3.569553649	4.82456978	3.129340272	5.678993113	13.80886117	17.337823	6.727099606	18.84169584	20.63875309	26.71857461	17.95283259	18.87849723	16.99577963	18.5487566	16.6442782	21.20744562	18.47661497	21.87959052	18.52709312	19.52979179	20.43468579	21.15931782	13.91255355	13.38158948	13.99913547	16.76601785	15.23417726	13.33472411	-1.747999259
chr1	5232320	5233157	Common_CRM	Oprk1-Atp6v1h	1.83560516403332	1.58402858258557	4.70210833153941	9.30188100123773	7.16412383515775	7.97803818413532	5.48559976605684	6.14875724256489	10.2730702740728	5.5959737443448	0.0940747578685756	0.961762918413214	-0.0211635823537722	0.986151048998541	1.92901397	1.07815342	1.473912235	2.880850553	0.890953276	1.734799925	6.620709804	7.152898384	2.681377951	12.14686517	9.230742764	15.36984585	4.32025977	4.290934949	6.035843581	7.119354978	5.335522132	8.035846569	5.714441039	6.011797724	5.864280563	5.238632418	5.173690016	5.484155125	1.689420548	1.672108401	1.48265507	2.340325691	1.694141825	2.058748328	-2.114715864
chr1	52844786	52845141	Common_CRM	Hibch	3.29744122826751	3.7347378130257	7.6218858113527	5.48286929439154	5.63039591551834	9.78129954721988	9.53006049794722	6.95866115428978	4.40387186652956	3.66496871988779	0.635668102159341	0.734719844801389	-0.930296783077249	0.443167502217023	0.225564198	0	0.16567653	0.517451988	0	0.265134112	1.700201458	0.567949791	0.577550852	0.414736125	0.248189102	0	0.755233059	0.078201504	0.406744917	0.268252567	0.256010897	0.514735115	1.986747246	1.914164844	2.179043314	0.465674996	0.170721236	0.809024258	0.121966771	0.138289648	0.440321385	0.109611072	0.382626556	0.049271178	-3.159930806
chr1	53740312	53741058	Common_CRM	Dnah7a-Stk17b	1.37301297792305	1.18483639287232	4.94595929142739	10.4365608552761	4.87153436512067	10.3834273910732	0.647868915505795	4.27726016549145	12.3120982059393	7.11573819555694	-1.22888900191793	0.427456491072799	0.290276037263916	0.727996194217179	10.64980824	9.167203012	7.5426061	12.02283854	8.214409847	8.108442139	8.311092263	10.53757663	3.109486236	13.57784127	12.02606721	14.92969661	9.211244856	9.892490197	10.79438433	11.99674331	8.959220361	12.94357809	9.595569615	11.86000912	10.57784327	12.5570636	12.56107625	14.62022409	7.452003749	8.064833705	7.928089078	7.966849323	8.488577449	8.07231288	0.097193388
chr1	55052373	55052797	Common_CRM	Coq10b	3.27848482969698	3.90870260502395	8.12194950309239	10.0993417899051	7.2854715587807	7.55956750202407	3.98958900562649	1.69931927755602	6.45260706858842	3.31403067737023	-1.39628496049009	0.407748015359342	-0.715213674445072	0.522728497425287	35.91792904	30.99225042	19.26474665	34.6067224	24.1568989	21.85563512	26.50182514	34.32438482	13.85919157	31.98047048	31.91060861	35.37817674	25.82332552	30.78950696	25.75400221	29.46770158	26.68022597	33.30039348	24.99797881	29.26117003	23.14408986	22.77285494	24.66876881	27.81500787	20.3910636	19.97907567	19.20824704	24.04596099	20.82479277	19.93913412	-0.008875624
chr1	55700829	55701065	Common_CRM	Plcl1-Hsfy2	0.930025134561678	2.80896593988162	4.16913630667212	1.64950728771948	3.0798005393051	1.13179965425784	7.16773617960013	5.23373879189167	8.28058534225633	7.27713704296364	1.38721384058477	0.599670071428212	1.88627895636036	0.258136594311769	0.302479199	0.234480739	0.15737075	0.23129921	0.326528542	0.340727783	0.7892142	0.362673643	0.645407975	0.304562028	0.166409477	0.121317712	0.464181449	0.24469057	0.471062355	0.263797489	0.24158704	0.345127166	3.141753533	3.867424645	3.760817444	0.750845102	0.60095534	0.837461227	1.153979479	1.29811466	1.057918805	0.355219273	0.476448288	0.385420742	-1.644728246
chr1	57243705	57244594	BMP_untreated_Specific_CRM	Satb2-1700066M21Rik	0.987563247498565	0.994249661510405	1.93684285113114	1.75155779483374	2.04396211269967	1.95295913344378	1.08731206066889	3.01033194854212	10.5514590277929	8.42984031319072	0.481520129990542	0.861957450445209	2.23707205259871	0.00018142160139239	34.4607137	29.78787095	20.49887684	35.05227022	25.02536497	20.42938503	25.65014036	38.1221809	13.31859598	33.3032537	36.89915036	34.2827621	23.97495398	35.18293183	27.18809932	28.91969566	29.48712525	31.00190726	26.15762863	29.98229707	23.00430181	22.49518659	23.08204227	25.86981854	23.50153226	22.66047374	22.1061467	25.60494466	22.87093113	22.28732721	-0.077687083
chr1	57255642	57255891	Common_CRM	Satb2-1700066M21Rik	0.293823201816005	0.887437699882279	7.90294111144274	6.25355373336223	0	1.07270971246927	0	1.65349712836202	2.3544796876777	0	-2.60912715516183	0.34710638667492	0.878623383060384	1	6.062973932	4.16285238	2.351869655	5.172286521	2.853222012	3.919618776	1.801633438	2.480726247	1.099622051	4.598448746	4.753167379	5.106621769	6.195736101	6.069495978	6.385841179	7.120271	5.027212366	7.24209407	1.549164037	1.929417154	2.128615894	3.442160727	3.283889857	3.633851741	2.895887434	3.469300978	3.402696071	3.793300031	3.783291761	4.37041237	1.013796113
chr1	57259779	57260268	Common_CRM	Satb2-1700066M21Rik	0.598461981612968	1.35565636362385	1.00604925191679	5.17452797415479	0.743182952224953	2.45801888102623	2.96509331881793	2.10491198855902	10.3905259018578	4.68276575907135	0.107686058731077	0.974897724021254	2.12340697196681	0.0558685733793068	0.337592096	0.429123186	0.247960836	0.538746308	0.308975953	0.207033736	1.25954304	2.006271787	0.801757835	1.850586236	2.584026451	1.695452466	5.307610107	3.460336077	4.071215326	5.51601241	2.776524222	4.722774115	2.751503785	3.407922372	2.415762278	3.402527864	4.010412204	3.469017867	5.957758866	6.599109898	6.504140299	4.621933533	5.406484001	4.527118959	-2.226854207
chr1	59315098	59315684	Common_CRM	Fzd7-Cdk15	0.374549371598218	1.50834121003882	17.6298972149036	28.2330342932192	10.232716126326	10.0278221926735	5.36094943905734	11.0658743398528	26.0117773003847	11.6340867111523	-1.11000871724088	0.191121541807091	0.784015604547033	0.18839782238494	0	0	0	0	0	0	0	0	0	0	0	0	0	0	0	0	0	0	0	0	0	0	0	0	0	0	0	0	0	0	0
chr1	59912550	59912984	Common_CRM	Fam117b	1.6857598445204	2.54576022201253	6.80126383669093	7.62422032065736	3.34946049435946	5.8467622692306	8.90894398096449	6.40349147118544	5.85364880876553	2.27836073876895	0.410124160979726	0.827786276723782	-0.309969675353619	0.867745113874888	0.64849707	0.470068825	0.707263066	0.360648355	0.413670285	0.230988052	1.298930135	1.215805939	0.313083122	3.097055477	1.989273255	2.553687701	2.083565951	1.798634581	2.113280753	2.860547831	1.526583499	2.130106489	2.586519999	2.481453698	2.545274219	3.071741451	2.260763034	4.243829002	2.096842866	1.911609927	2.237744414	2.406461261	2.609645627	2.33515522	-0.87387688
chr1	61460233	61460999	BMP_untreated_Specific_CRM	Pard3b-Icos	0.191023439300745	1.73085107522731	0	1.27050822422258	1.66051908972977	1.91785372222804	3.78571966815136	7.79367021142442	8.67407529846799	10.598745049994	3.51042038790392	0.0245831233477036	2.47496545877923	0.000245813635515798	13.22484762	9.632005976	9.019234437	14.17099547	7.81080615	10.3926882	8.08526352	9.769029674	4.902465408	7.856073015	7.80169733	8.686640494	9.328284631	8.015300792	10.34841153	8.790119518	7.283458623	9.916645251	8.355550299	9.481458091	8.70243877	5.215274418	4.48024331	4.980796063	6.808188815	7.192415414	6.550139805	5.398056407	4.74858655	5.134553902	0.254598147
chr1	61685355	61686345	Common_CRM	Pard3b	1.47801974246839	3.68286645451146	10.1870108341816	14.7455954508257	8.07592141417782	7.82427963004107	4.88192132290225	6.75804318750996	12.2385378513024	6.93900744298755	-0.747633350790172	0.409539752041334	0.187913599827989	0.811549324589545	26.20049376	24.14860912	16.7258918	22.54750405	19.72451461	17.26230152	20.66376869	31.65429111	9.364188976	28.54856642	24.66822394	25.82226168	21.41822637	31.20955185	23.38158764	25.62488917	26.10623748	25.56963006	19.70854569	21.1300287	17.86272993	18.17347076	17.42980624	19.71896432	21.52615799	22.56189138	21.54775014	25.98217776	22.46093784	22.44308732	-0.091402921
chr1	61716204	61716768	BMP_untreated_Specific_CRM	Nrp2-Pard3b	1.16747836040721	1.76307436652144	2.18066526678772	2.76087744611205	1.28871086396454	2.1311546681238	1.28539949725352	2.19000417533056	9.35529961008109	6.18236035478944	-0.159556206251675	0.965207506148361	2.13145412104595	0.020371798267963	0.193231633	0.156925409	0.212892471	0.36939998	0.026074373	0.264984488	3.715924762	5.490944444	1.704187859	10.30333729	9.248685642	12.99432276	9.992205032	9.244900545	11.92093144	12.42457484	8.796931261	14.29421157	3.468155484	4.438356308	3.422278524	7.703046815	9.652493901	7.550684818	4.933964267	5.080921898	5.176095503	4.616716903	5.463008961	4.64294655	-4.512605828
chr1	62016811	62018527	BMP_treated_Specific_CRM	Nrp2-Pard3b	1.62013702539804	1.80280176094966	7.74059922672342	20.643833631156	6.77699699091845	10.8958801214099	1.9715451496336	2.39930527367217	6.94681273817728	5.7926154790674	-2.30536863879325	0.000485658994026327	-0.472625631609797	0.348828191371206	2.522594106	1.328267871	0.961379866	1.910774543	0.867043575	1.482561848	12.94288859	14.58655847	4.739331658	22.30334557	17.413084	23.49948023	10.59751342	9.306696366	13.1159122	15.520749	9.681700594	16.86229736	13.25690373	15.76850364	13.7173109	16.2201986	16.62495926	16.136733	5.67052237	6.215421867	5.77602013	7.92166256	7.462471543	6.435539081	-2.958903204
chr1	62019824	62020117	BMP_treated_Specific_CRM	Nrp2-Pard3b	1.49819748639287	1.88542651254852	18.469416129899	13.9504404742965	6.821810750884	19.5998342856801	1.64952290432533	1.0538927942717	3.33484324363906	4.44049111112684	-3.36673466910333	0.0272737443556788	-1.63625251155838	0.101847713162065	1.437947052	0.886214086	0.881672122	1.778429422	0.617535301	1.396252934	3.421952021	3.939951683	1.451385459	8.526158443	9.107843975	9.067178742	5.386689311	5.063290338	6.075507115	7.351860107	5.941576895	8.103581833	2.019797826	2.376852543	2.415854332	6.10689	8.223983082	6.684610045	3.768178168	3.424113083	3.636896421	3.232517931	4.278451876	3.201071996	-1.687592959
chr1	62706107	62706410	Common_CRM	Nrp2-Ino80d	0.965834683197166	2.55248170114655	6.49449616088859	17.9867065301161	4.19787994301322	5.2892023446505	0	3.05733256160008	0.644956482103133	3.26339458952384	-2.46355198998529	0.198109721454573	-1.02968365386402	0.620623776893588	1.22142611	0.631229956	0.523329016	1.245330349	0.439512853	0.658027558	10.11147892	11.32542244	4.054072764	10.94376407	6.010396363	12.16552664	3.824508591	4.658057215	6.58530177	4.761243843	3.876490017	5.264864994	12.05504902	14.58033701	12.85560704	3.952542103	3.890404052	3.407329277	3.253317374	3.23108856	2.770682613	2.044422442	2.121247312	2.445690038	-3.648088198
chr1	62832315	62832766	Common_CRM	Nrp2-Ino80d	1.13555175335986	1.46988018140147	4.3632646047655	4.31578403438801	4.02900735740579	6.5147492293866	6.42984759601761	5.47743838087111	9.53277141840241	10.0392513448988	0.778566658888357	0.678479612356761	0.921609308285234	0.295807561160575	0.938188504	0.859838666	0.974241864	1.632731159	0.681008224	1.597117391	6.940339199	6.702801037	2.871602043	5.132544275	1.851006702	4.878750972	1.80530956	1.884283847	1.951637742	1.323500989	1.485043812	0.812079266	11.52692511	11.37682356	10.53332372	2.041834761	1.616044897	2.100817497	1.096225904	1.63961558	1.389358748	1.037576915	1.285709514	0.76320049	-2.819392748
chr1	63247000	63247527	Common_CRM	Gpr1-Zdbf2	1.94358193838822	3.35441346900474	8.8683146105872	16.2509332786329	3.44797403831121	13.4312619311737	3.6683886980442	1.95313465352061	5.19147134171061	3.35758424660688	-1.84893939578712	0.125254762031475	-0.993202663088116	0.320041020170707	0.624682206	0.464167144	0.266416285	1.016997798	0.391557532	0.426349134	3.551876753	5.566733065	2.384889832	2.731182991	1.330335651	1.875055481	1.21445316	0.92218129	1.968806257	1.89800058	1.189293561	1.287564815	5.183999829	6.320312767	5.493945444	0.772601423	0.70157265	0.882517244	1.046020101	1.03775833	0.839181247	0.607118388	0.605516562	0.72187843	-3.313078903
chr1	64381366	64381636	Common_CRM	Klf7-Creb1	2.98067314731125	2.04603691917303	3.64413395694304	12.9761239967266	2.69197380472594	10.3874057157441	1.79003781839749	3.43100654135121	2.17135348974721	2.89125310124481	-1.2483308702083	0.617375148083396	-1.24137610036556	0.48541574976577	8.261477146	7.493695053	8.826666215	7.682894321	5.947837389	8.239204928	5.011181409	8.375515639	3.095249514	5.415004919	6.307153915	6.902266285	5.099561248	8.028559973	6.25897991	5.254093959	7.700042485	6.772435254	6.121238644	5.97103473	5.02957636	5.05299597	5.165781257	4.95212748	7.174905809	6.69615516	6.45499056	7.485679432	6.400247854	6.485447731	0.341451627
chr1	65178826	65179135	Common_CRM	Idh1	1.18385076459846	1.43023939981027	7.16443811923268	6.92899825067927	2.94026265079289	6.05091595091894	10.1667196481799	7.99457834877952	2.52973222106471	2.86318268278612	0.685520735905997	0.712805886059579	-0.671940105385908	0.744069546710524	1.24594394	0.637422834	0.631578089	1.046678714	1.037169919	0.86633305	6.003147688	4.923528898	1.657508588	3.263450783	2.973537449	2.984246591	5.758071482	5.13484731	6.282783107	3.789917145	3.089380102	3.02343567	8.364035766	8.57771877	7.572153182	2.380743983	2.975127272	2.610382472	3.959994508	3.844440863	4.110749465	1.944282003	2.602546367	1.533285118	-2.554806715
chr1	68166702	68167250	BMP_treated_Specific_CRM	Erbb4	1.33507257759462	4.83880264096396	8.07960357241934	15.2729926603808	4.31059674023177	5.11788237819513	0.881952939721393	1.69045942730807	2.49626404843201	1.70942701606445	-2.76277425868029	0.0283658348411273	-1.21685523374773	0.308200161662008	12.6959696	11.51058294	11.07952488	14.23152854	11.12265363	11.89897319	9.043580224	9.871569055	4.341653806	10.94756914	11.25314485	12.80733362	4.89313943	5.757651598	7.347458459	6.580898573	7.059284756	6.429092193	9.526530964	10.65424152	9.584050029	7.432038391	7.200767571	8.206692316	4.172131487	4.101505207	4.323580824	4.541439185	4.125457422	4.033814727	0.365962427
chr1	68178481	68179292	BMP_treated_Specific_CRM	Erbb4	2.52593756234425	1.08987416656319	7.58258452816447	16.800160538302	10.9786724526893	11.692006785909	0.297971770016845	0.761505767500885	0.481928024851416	1.15507522170569	-4.02791341692798	0.000423426710600056	-3.50900084630262	2.79908560975214E-08	0.646398374	0.490859355	0.601951358	0.529592852	0.691561563	0.352761365	2.248735461	2.457964862	1.760169811	2.571057188	1.854289855	2.407377894	2.486331919	2.913322356	3.057826673	2.855283799	2.690047622	3.187214012	6.913430343	7.507181067	6.244475259	3.513230431	3.992508096	4.209757933	5.276082512	4.64232529	4.559101636	4.7228981	4.184568889	4.518278632	-2.148412342
chr1	68400857	68401521	BMP_treated_Specific_CRM	Erbb4	3.52587842179206	1.8303402560072	13.7066634901585	17.2949845438299	7.38873834203769	10.2577866254874	0	1.86018426940728	0.588619921919426	2.03781092075688	-3.49942281779492	0.00145634612682134	-2.45154533021545	0.00164714171714001	31.24265397	27.40841618	18.14571901	25.55699431	20.11728131	19.54673329	22.44871773	29.75803249	11.28727385	27.58284915	24.51615845	29.76662691	21.04859511	27.04370982	23.33775171	24.06621876	24.13300155	27.76988598	22.61651118	25.17860465	20.51317516	21.10160161	21.2648166	23.78319785	20.39552542	19.70375773	19.87226565	23.29771207	20.40327729	18.81853029	0.058266244
chr1	68652396	68652721	Common_CRM	Erbb4	0.900455104642281	0.679913806986731	7.56858591057401	9.58236848989044	1.11820450350154	3.69837302406716	1.48710834143791	0.316708296124727	1.20259577893691	0	-3.11480335324049	0.139009163932631	-2.48430100199685	1	1.089079048	0.385942852	0.559948731	1.832148705	0.352700677	0.512052904	6.525092991	5.588865432	3.057084265	7.361377767	3.994392032	7.105369493	1.134451015	1.107556154	0.856958756	1.450611593	0.750806061	0.662737833	10.06307654	11.18904846	10.98855134	2.826550739	1.950805065	2.494464375	0.418762924	0.326429253	0.283463894	0.246973548	0.316699625	0.126876417	-3.151921923
chr1	69009746	69010453	BMP_untreated_Specific_CRM	Erbb4	0.310446862456232	0.312548779732231	0.69583887438092	5.78144138468018	2.05610446188403	2.26680100485021	1.70901771912066	2.03822170773339	10.2271670733496	7.94992366169719	-0.363657839828126	0.908868300591765	2.05281577459991	0.00322899207802558	0.53481346	0.654975231	0.462140707	0.216508301	0.420265994	0.628633857	6.329504971	5.295914877	3.794869225	1.884047773	1.176914362	2.069311885	1.228884369	1.199750741	1.660613481	1.197228658	1.293352125	1.830657991	11.37650546	12.25926558	11.51492122	2.458747843	2.071524325	2.399233664	2.914517236	2.738805887	2.968245134	2.705894935	3.110430278	2.858706137	-3.4694804
chr1	69024924	69025359	Common_CRM	Erbb4	0.336376906906599	1.01596315986523	1.69640718685279	4.47452551611263	5.01264087776554	1.84210150624034	6.11081875935696	4.495801674874	11.2311387400718	7.65683579915868	1.143649119031	0.573413266427857	1.41398432510896	0.155882996200965	4.700530085	2.908788654	2.775904778	6.394044556	1.376934101	3.442792786	4.985193348	4.859946903	3.30625551	6.626263001	1.455440064	8.299015256	1.370839697	0.982697702	0.99127238	1.662988267	0.738739319	1.617069339	8.934342536	8.787664591	9.093644276	1.727667452	1.287192895	1.533875026	1.004745026	0.810963463	0.845346589	1.354440787	0.984530347	0.742983259	-0.580626328
chr1	70205192	70205773	Common_CRM	Vwc2l-Spag16	2.26663612829489	1.14099132842007	7.6206932146055	7.37025975717692	5.62951492726681	3.90772823828094	3.74336652212212	11.3382660230539	6.39073058083948	6.09103923566893	0.335173128612429	0.858460126989489	0.387097198062397	0.73720789561026	0	0	0	0	0	0	0	0	0	0	0	0	0	0	0	0	0	0	0	0	0	0	0	0	0	0	0	0	0	0	0
chr1	71117336	71117675	Common_CRM	Bard1-Abca12	1.72653633633475	1.30366954141998	10.1584265171421	9.76080123647579	5.36012483241891	8.66711475649958	2.13854075649258	0.607257794929418	0	1.68869650161201	-2.68451700538818	0.137952367166497	-2.58225822114357	0.0833199430898103	1.658507697	1.602911923	0.830571245	1.2105779	1.174931219	0.708892263	1.376867749	1.59988423	0.643418606	2.435586614	1.368646506	1.390853344	1.851002732	1.594298288	2.199753883	3.317189277	1.140832356	2.408443563	5.763008012	6.88360987	6.095862744	4.102096679	2.795813953	4.923893867	4.837209645	4.436960318	5.064810792	5.403449374	4.603649507	4.380253277	-0.039590759
chr1	71506806	71507428	BMP_treated_Specific_CRM	Abca12-Atic	0.588118788200847	0.532890644543459	8.30475865589512	7.51029684698005	3.79776047210131	5.58257450042292	0.388513031324215	0.661930522447179	1.88509788498954	0.7530273350509	-3.53882648711397	0.0212763537999821	-2.00601618204801	0.0751472245266586	4.424735474	2.563105559	2.562469157	4.35950728	1.010420827	3.100566863	4.802113585	5.713371659	2.646757228	16.83739147	10.98545161	16.06297957	10.50970113	9.71548739	11.53117796	13.11483068	9.958128319	14.27200323	8.069805273	9.165767151	7.672138588	16.17833761	16.52992246	19.51096976	10.69484502	9.529338917	10.02168847	12.18426216	12.01464775	11.20169945	-0.693271275
chr1	71614584	71615101	Common_CRM	Fn1-Atic	2.97176309921836	0.854823935283124	5.70937815304422	10.5415320669732	2.81173279410446	6.45804444886002	3.73934399201024	3.38455190732904	8.69381377906525	3.72451560044302	-0.83899067868935	0.618690590494559	0.317355472404085	0.820060988042546	0	0	0	0	0	0	0	0	0	0	0	0	0	0	0	0	0	0	0	0	0	0	0	0	0	0	0	0	0	0	0
chr1	72243776	72245393	Common_CRM	Mreg-Pecr	3.07669415779134	4.50963239327934	6.0848247889587	9.0279155821382	5.056815356744	9.66334324470239	8.2195614110089	8.78439522646506	5.07589127473375	4.47366435331757	0.515628118355929	0.525364208396031	-0.607438559914455	0.263506595081246	2.838182557	2.469554393	1.824060342	4.59250128	2.400463268	1.548891821	6.641215943	5.250329054	3.402842535	5.617827595	2.788270104	7.521123504	1.13128457	0.983977711	1.728124052	0.91615637	0.997063163	1.272209436	8.035210442	8.705064121	8.105722896	1.569481891	1.802882964	1.396827991	0.566361979	1.015024725	0.65956963	0.492568405	0.343888166	0.177131197	-1.339941652
chr1	73433758	73434027	Common_CRM	Tnp1-Tns1	2.17582088482335	2.05364300437442	5.48652138498859	18.8129678762951	2.70198114228998	5.95772606107473	1.79669223407927	1.91320067361591	2.17942543580575	2.32160100323003	-2.31857685345508	0.219883170383766	-0.883993445517072	0.693790180348707	11.09279297	10.41955315	10.25817083	15.32966662	9.87376047	11.27145962	9.376376732	10.47999424	6.235685646	6.143339554	4.999818861	6.968428752	4.027320081	4.772489416	4.798065917	4.418565824	4.449513364	5.146597733	10.17243385	12.29422803	8.32039594	5.262096295	4.526611601	5.373783833	6.744829069	5.517120008	7.109334218	8.215568036	5.959194198	7.1815915	0.041230896
chr1	73758484	73758776	Common_CRM	Tnp1-Tns1	1.00221886646829	1.89188345265999	2.52718193931837	13.9982159553729	3.73373079080139	4.11633983843091	0	0.705001344113262	5.35402230348628	4.09924241066901	-3.84910028028093	0.154487849115501	0.239531086293069	0.927534639074666	4.571447653	2.106604732	2.705855537	7.221856325	2.684375049	4.901013402	8.912933132	9.854081249	2.096145045	20.00392495	15.18206527	20.33647473	9.232251383	7.941858327	7.971627491	14.73657443	8.007652279	14.78821298	8.025700358	8.344230983	8.675441706	17.482723	17.13504199	20.39497779	4.985988226	4.749838205	4.783370042	7.339760645	5.275229478	6.774150832	-1.375050784
chr1	74365340	74366036	Common_CRM	Slc11a1-Catip	4.09959355292418	2.22241941220519	6.71494511462565	5.03384120562671	2.61075045716955	3.64582589776735	7.9857290605233	6.35919315853888	3.36934162202154	1.94411846463013	0.594710542557877	0.674459922936976	-0.310566174283918	0.851187948073133	21.75680254	20.09127711	13.18538767	18.1631216	15.77712001	15.33895603	14.39516635	19.15463213	7.050816167	19.72517252	17.73712699	20.77743765	14.61326626	16.3328739	16.13598666	17.43386013	15.99216488	17.44214161	17.08706935	18.47797321	15.71796355	14.07527859	16.15152803	16.61875709	11.76430909	11.73414056	11.17438203	11.78752918	11.00172142	10.80799834	0.222701768
chr1	74386945	74387196	Common_CRM	Ctdsp1	2.91481981084403	3.08128269102552	3.91998473456024	13.1829148173916	7.23937178561757	6.91705446068338	2.88830803366926	13.5326552826203	8.56430260896312	3.93947633715428	0.3367462986694	0.908868300591765	-0.304600337584382	0.878307174128293	0.307919472	0.090932578	0.263860733	0.235459268	0.457051867	0.241291117	3.332658309	4.430358599	3.504085503	1.294079008	1.806959504	1.564329343	1.260080097	0.640520948	1.11050141	1.074168194	1.009616117	1.639560951	4.844297648	4.87767761	5.251506	1.120036906	0.699158731	1.085029883	0.813989264	0.545365289	1.135385059	0.698277728	0.895416926	0.807125699	-4.355600418
chr1	74505661	74506566	Common_CRM	Cnot9	3.55704640784105	5.37169471818246	7.06680120932049	11.3989155551355	4.61799926169837	8.11644171948441	8.54471091212948	8.75759680720585	5.83026406639307	4.83046926970404	0.255432665268031	0.843488354587484	-0.257595481161062	0.772380639799706	1.021929371	0.763348344	1.442339849	0.735479511	0.648929617	0.706589857	3.183377417	2.594746539	2.371491575	0.884226738	0.617335533	0.385763061	2.30344315	2.556486231	2.903770242	1.16290502	1.40498365	0.983111537	4.275750055	5.604631649	3.513004574	0.543692376	0.652133542	1.059123271	2.643698276	1.850918883	2.542515864	1.363210733	0.854614532	1.208043473	-1.610238494
chr1	75168763	75169039	Common_CRM	Zfand2b	1.32539813862654	0.8006231422851	0.891228413382809	7.05224130256882	7.24199474640946	9.67770718858154	0	2.23761296175079	2.8322002040181	0.754239939455168	-1.31740117819642	0.756454022643868	-2.52395333727178	0.0678475506523107	0	0	0	0	0	0	0	0	0	0	0	0	0	0	0	0	0	0	0	0	0	0	0	0	0	0	0	0	0	0	0
chr1	75259237	75259494	Common_CRM	Ptprn-Dnajb2	0.284676954288659	0	6.69981826714236	10.603058518726	5.6562873717977	11.4324976749157	10.3432146315964	8.81114520347003	16.7287156019435	4.25250456136396	0.490213263880922	0.821203598101076	0.123974275707098	0.955660554690738	21.47438	25.24180604	19.76269423	17.64932906	19.35425372	17.24176952	16.00504745	23.8725224	7.480400603	21.674066	21.0236392	21.76960966	16.01718783	22.24711129	17.86483934	17.39429129	20.85458449	21.19822186	18.75705985	18.48170112	17.80185726	15.68383531	17.26099187	17.81102387	15.92404181	16.31012006	16.21507964	17.13196696	14.38238565	14.33083232	0.267396733
chr1	75317193	75317928	Common_CRM	Dnpep	3.78252399399053	3.45738483484749	7.36263799464002	11.6520297113463	6.18055210268711	9.81201006385165	4.93173684660534	7.56221849930471	5.3176003830544	5.80610826862223	-0.249343804733585	0.875044887428629	-0.474604336426256	0.559141068594155	40.55710141	35.75496738	25.69346701	41.39427052	29.83930814	28.1313099	32.51766551	45.0457029	16.66653435	39.36922668	41.31261585	41.14481741	31.94075386	40.33142652	32.16253784	37.25303682	35.78795644	37.78512678	28.52723882	31.48004764	25.26223411	29.88672018	27.7798966	28.87281079	23.77283707	24.30768616	23.93859172	27.29915751	23.79506278	22.65647003	-0.10361403
chr1	75479280	75479592	Common_CRM	Chpf-Tmem198	1.87594813467142	2.12473064683353	4.73036619410876	14.9724507654538	4.07678725234938	2.56831460004664	7.74535594498916	5.60837607720871	3.13175984098156	3.16925820713373	-0.184248107646826	0.949950449057322	-0.0773782961076569	0.983034934838127	34.53290595	28.64073927	19.4987358	33.34636349	25.58228643	21.10907042	23.93196005	33.5851434	12.50126317	27.03003168	32.044714	31.48468938	23.66249897	27.25101073	22.59352897	25.23246795	24.73276886	26.47266973	21.36222283	24.43609425	19.84973516	18.93278771	20.06334986	21.04228214	18.43692663	19.68885915	17.64938402	19.98269915	18.65018389	17.5840113	0.024527872
chr1	77434406	77435406	BMP_treated_Specific_CRM	Epha4	1.31691559053933	1.87826189180084	10.5770988100271	19.4641859950899	6.17807988184603	5.47564672729943	2.89986126580394	2.77911529849448	7.42602893493547	4.00727679832531	-2.05226864039052	0.00717580819165473	-0.125401145493576	0.912346796116025	0	0	0	0	0	0	0	0	0	0	0	0	0	0	0	0	0	0	0	0	0	0	0	0	0	0	0	0	0	0	0
chr1	77494944	77495707	Common_CRM	Epha4	3.26016674518257	4.05453187652637	14.5072829544095	18.8774543071645	13.8126834148126	21.5294104612035	6.33434090389677	4.58666667389021	10.501041123417	9.89013184043114	-1.29304843830646	0.116572634461717	-0.771230425807547	0.103199558179079	50.15471528	46.44165068	23.52279062	48.00094755	35.33818822	27.19640195	40.79828768	48.23541516	20.28947803	45.4231996	49.73284702	51.74692775	38.1340961	45.48833564	39.25918027	40.41873176	42.55779449	45.98826602	37.94148816	44.28591908	33.85196113	36.42864564	37.69330746	38.86995496	34.51930983	34.18720087	32.28549517	40.02914375	34.8380027	33.98380528	-0.075961636
chr1	77502532	77503121	Common_CRM	Epha4	3.97484426497441	4.68955830370729	12.5286439096938	10.2443084184684	8.02107644701872	6.80232729384169	8.20560629825676	10.8347574990038	15.2621450722469	9.80768029929904	0.0550665583191508	0.974897724021254	0.698555860369936	0.301254887894527	30.44943164	29.39818464	18.89891297	25.8855357	22.73840301	17.86035158	23.62475198	34.3222669	11.67146354	30.78663733	28.30023962	29.83522087	25.39858459	35.66830731	26.07661573	27.78312475	29.97975134	29.64280338	22.81443281	25.53495902	20.02578055	22.47444759	21.81521917	24.67949789	25.82974742	24.91518484	24.2083617	29.58360673	25.87901022	24.16410168	-0.035794538
chr1	77629791	77630474	Common_CRM	Epha4-Pax3	1.07118561130578	2.26472022092944	6.12246517656243	11.6842112122794	4.52275247572916	4.49737080769514	4.24577052094281	5.12390435165188	5.72245429215957	6.32435158603184	-0.562844884752625	0.696244986259553	0.449452563409	0.66425170273719	1.563044219	0.766038085	0.757226705	1.602110963	0.848146471	0.840441145	6.71026256	6.172553228	3.519604763	10.42992991	6.769516847	10.83074005	3.860080078	4.658002377	6.214948555	7.055730348	4.554587033	5.995344257	10.42345453	11.67247906	11.38720855	5.188523513	5.310962553	4.796280115	2.625412923	2.691329295	2.910543174	2.634178901	2.482167148	2.39723231	-2.647771204
chr1	78109983	78110529	Common_CRM	Epha4-Pax3	1.60795554400407	2.02355299698431	4.50511066105596	13.1900161505188	4.32638647188098	7.09344032393834	3.98332591456585	1.88516842931385	3.22123869358103	3.43137730697186	-1.23967815273775	0.434827771004206	-0.730808437335125	0.522728497425287	13.10180247	11.01754275	8.715068712	15.16436172	9.394770373	9.391050259	24.04433621	26.78816327	11.63551058	32.90249798	30.14008452	38.33841888	19.956614	17.70755745	22.3275843	24.4776891	18.01586612	24.47200868	33.05141472	39.67897828	34.94956811	30.2253563	30.48668699	35.29886385	14.41735317	16.21077346	14.55953239	15.52969667	16.77944992	16.4961546	-1.154670188
chr1	78139140	78139965	Common_CRM	Epha4-Pax3	3.28120382827982	2.67844833055379	8.34837961045133	15.8072783232851	10.5721153058327	12.9505318014473	3.80789863186376	4.86579109500717	9.23812212001543	5.67736972608072	-1.10990530864721	0.252508691716798	-0.726963416576988	0.18454259152393	29.81612664	25.27925679	16.61707358	28.94203051	19.19986985	21.29132373	21.03924995	26.99513302	10.23110915	30.64536395	29.44989319	34.66394602	19.65679983	24.15893267	23.70675771	27.20324899	20.40070676	27.27657415	16.75359545	16.96994142	17.5813762	15.98754489	20.54765876	13.53276941	11.76286344	11.60218714	12.0454585	12.10392717	11.68625979	10.79150776	0.083735843
chr1	78141886	78142297	Common_CRM	Epha4-Pax3	2.49213547817663	3.2258684273093	8.97733730268815	36.4657499178084	7.51591226501951	9.09845756123578	2.35187450592371	3.25569963777852	7.60766186188805	6.8377080642578	-2.59027016889199	0.0216075460379915	-0.19816300364342	0.887121095958362	7.718444622	6.305418265	3.616343146	5.964252982	4.486187914	3.858184494	4.71078247	5.283799735	2.440886895	6.794897389	6.579555277	6.804016814	4.388752776	5.813809729	5.934862335	6.106564992	5.147562063	6.340827244	9.915975305	11.11977164	9.558063822	8.607107471	9.014829868	9.643984287	5.260083239	5.220197939	5.001216768	5.827426447	5.670293974	5.395137863	0.287394537
chr1	78167668	78168173	Common_CRM	Epha4-Pax3	2.46287844215277	2.18784145812562	8.7675698171996	18.8860418566219	5.03745593161587	10.0494844548359	11.4845990724908	12.8407967587203	17.8007989060464	16.797894255549	0.181302218919183	0.911509658542166	1.20796396643764	0.0370078054666261	3.884112746	2.865339488	2.542055384	3.744400985	3.340475191	3.03773758	7.062860189	8.437079801	4.265283738	10.63891049	8.214822648	11.73526103	3.54215505	4.527071785	4.846038221	4.241743721	3.880451428	4.552461309	10.84018569	11.7787647	11.64759694	4.938706022	5.856606469	5.260867879	2.222792715	2.446144635	2.665056068	2.452954131	2.900619661	2.271276036	-1.320493704
chr1	78171521	78172152	BMP_untreated_Specific_CRM	Epha4-Pax3	1.27540689346123	1.05057997117601	4.67788986548948	4.93545128243168	4.31953007493663	3.38643066123423	4.97863133326086	5.05679252528784	13.6268776852598	8.90744220098243	0.387793333115433	0.843488354587484	1.50085635577488	0.0228166327772023	14.24940859	12.28248902	9.307550746	19.98308674	11.01171377	11.86654297	17.27595557	20.19949615	8.197579882	23.77366748	19.47781363	25.13810296	12.06927065	10.03832543	13.81433658	9.788318679	5.516919519	9.519121689	19.35229603	23.51215239	21.39672212	14.57706575	15.10940615	15.35189701	7.493264801	6.748161047	7.720995824	3.287591542	2.599349136	2.465556376	-0.573392648
chr1	78173931	78174654	Common_CRM	Epha4-Pax3	1.41669112244895	1.22252828365525	2.3815398266329	1.8844993356242	0.753976065639008	5.17215222360706	2.67391541337385	3.84386624964658	8.64937489691837	5.90247521084003	0.930190360608197	0.650086783704414	1.27653641418174	0.16646348977275	6.305475972	4.563526547	4.414997547	6.319295776	4.460522013	4.370237236	4.588449338	5.922225819	2.745192878	5.278198276	4.69537217	5.722152071	3.118813305	3.257014072	3.800522817	3.590333078	2.903599785	3.66992924	6.716003101	7.912849832	7.372060582	4.672620181	4.410838452	5.133910926	4.052355032	3.520855457	4.180657439	3.334910746	2.755039318	3.060751967	-0.025078445
chr1	78190481	78190933	Common_CRM	Epha4-Pax3	1.61862781531383	2.68881842917872	0	2.583741503773	2.01004681215709	2.65922839119873	6.41562226947774	6.14848517366035	10.3763795085265	4.49039751565013	2.64851659325166	0.159397135424457	1.56139258819987	0.16281686112259	10.26094871	5.416983598	5.585380226	7.996799884	3.789621094	7.930513941	10.23625648	13.48938709	4.862681019	23.30425926	18.68289311	25.43679817	13.41282751	14.07365108	16.94984212	18.14714082	12.18129837	20.06344928	12.18425053	12.34804167	12.61316621	21.44893788	20.41535841	22.35222645	11.1776437	10.62832012	10.40843114	10.95603161	11.85361455	11.39712732	-0.648731818
chr1	78198036	78198389	Common_CRM	Pax3	4.55966997039115	5.94683818433862	19.511085491848	16.5418011289716	10.2950839557507	14.7550765124492	1.3691507392842	3.79063045645034	6.643234472881	3.53830407857722	-2.42313276266376	0.0518017255450669	-1.40096788393577	0.0914712010982451	7.384782349	3.49388102	3.322622609	6.297418739	2.75469743	3.953839395	9.19126002	10.95903428	1.891952941	24.00797119	15.4001674	20.59354458	8.932319449	8.042674957	13.665086	14.97140114	9.439640592	15.79323114	11.87415956	11.39182267	11.28824486	16.10103299	13.25622638	15.32714977	5.881618899	4.013897621	5.534843791	5.974694566	5.546677809	4.45924189	-0.843556329
chr1	79401474	79401911	Common_CRM	Scg2-Kcne4	2.34386197146589	4.04525377154577	9.56897875421543	8.46268956308259	6.65293297277807	6.11223611910413	4.42389209123408	0.471076413000166	2.23594752948798	1.19090516756079	-1.65478432105953	0.370509072648122	-2.02779014263785	0.0751472245266586	0.650501697	0.351643448	0.777424955	0.429977009	0.490959888	0.544303531	3.234698464	3.743778554	1.191948714	3.243531363	2.232167517	2.847809841	2.55946577	1.941802558	2.414694321	1.793726556	1.056709929	1.396378114	3.217492292	4.02696497	3.913271902	2.451785537	2.586875298	2.947117489	2.964936163	2.983201947	2.690333039	0.996537446	1.111467206	1.098206579	-2.449792992
chr1	79581196	79581911	BMP_treated_Specific_CRM	Scg2-Ap1s3	1.8418399867683	2.16336211313959	20.9856245702279	44.1006731637003	7.11584684046438	15.5032808584633	4.05575002210341	3.02312464482694	4.37307555977061	4.14884710752053	-2.86637978260633	0.0000119959675507298	-1.36529700331515	0.0242712903998831	9.603543415	7.177984894	7.414607246	8.95201977	5.977139011	7.522794694	10.59892244	14.96245114	3.716392527	16.58177321	17.15965247	17.74921661	11.55216012	12.75181326	13.70150433	13.45509085	12.77056795	16.1048186	9.189546806	10.67209097	9.585379601	14.99020846	14.46905942	15.59495545	11.37331264	10.72920656	10.69261689	12.19813884	10.5965872	11.53461692	-0.496993605
chr1	81231748	81232170	Common_CRM	Nyap2	1.04021768605002	0.785445452383961	1.16577745068083	1.84494653981895	3.01411758941471	1.89884870903922	4.00849701039249	4.63429793500045	11.5771216870408	4.68629649585652	1.86418844088112	0.405843856617407	1.61168041565467	0.154198601771153	10.32648425	8.383935888	7.993656524	8.422546271	4.967768164	5.469829486	11.54689816	15.95570051	5.373904035	13.90543965	13.13095528	14.32921203	6.92479074	8.439625569	8.120632843	5.790045265	5.978887651	5.587928077	13.87036941	14.64103653	12.83649589	10.75446174	11.82538326	11.53317384	7.341248193	7.15799988	7.150814794	5.677622866	5.741459216	4.836502889	-0.525411006
chr1	81510425	81510727	Common_CRM	Gm9747-Nyap2	0.969032811287223	1.09754298313255	4.07250069691482	10.3121515205774	0	5.30671625969901	2.40054740546683	0.340828464372636	1.29418419918708	2.58489515674205	-2.1500603043449	0.395788192465623	-0.248159801859083	1	0.87031415	0.302910484	0.582168919	1.069569877	0.377481934	0.767242668	10.84929124	11.62768045	4.88129035	18.56573427	13.74854073	19.32317148	4.301592505	3.319048999	4.901763634	5.796125624	4.131468042	5.177910044	9.101657703	11.22609723	10.03128295	6.554487893	9.163108998	7.228804756	1.344557429	1.664246111	1.516902376	1.585957585	1.837869793	2.13191771	-4.207744961
chr1	81522865	81523308	Common_CRM	Gm9747-Nyap2	0.99090714111312	3.49165668373547	6.66308917635184	11.4236757533259	1.23052978658465	2.4117807530912	2.18198740843035	0.929392291110937	4.85246039469468	2.70198371086987	-2.26922108423118	0.160219209567686	0.984813199666033	0.588227908838854	6.348364214	6.312335127	3.98079528	8.443652942	5.126159991	6.172055432	12.37393775	12.89942161	6.801658038	16.10732739	8.917184769	17.68788309	3.071504547	3.746268477	4.328824897	5.445495371	3.883690363	4.623478726	20.9880538	21.89306219	20.72049088	10.68607992	9.430782503	11.38474255	3.663958773	3.478025551	4.713132367	3.77412324	3.32228526	4.573181637	-1.173019094
chr1	81593255	81593788	BMP_treated_Specific_CRM	Gm9747-Nyap2	1.64717397190661	2.2801987429433	9.22998281777319	14.2420873134804	6.8183201433021	7.51701834159992	2.72032013677668	3.66918147949379	2.93316043643151	1.36697144749285	-1.51683382246806	0.206556286799073	-1.88990394522233	0.0397947323639341	3.261534432	1.64654163	1.739815159	3.92913256	1.1359169	2.891333208	4.43716001	4.142168393	1.244106986	9.801725719	8.821331676	9.909627342	5.714323525	5.17997571	7.921396217	7.870249396	6.075417966	8.149643961	2.882720033	3.315147716	3.116224684	8.404664774	10.08100177	9.35568551	4.072308994	3.604479337	3.805855754	4.657350648	4.380135132	4.664652806	-0.78911708
chr1	81608907	81609229	Common_CRM	Gm9747-Nyap2	0.908844437915346	1.37249681534588	9.93083089197988	5.44030043341023	1.12862255788199	9.9542131082553	2.25144508214591	0.639317989071654	1.21380008743633	1.61622844168964	-2.24416428041259	0.29866128028937	-1.80421937473165	0.344123267916585	1.07123748	0.647079952	0.464940365	0.781917637	0.473076335	0.314790202	2.202138066	3.257750035	1.10823182	4.885737143	3.000292828	5.272972898	1.575979793	2.127054206	1.724154221	1.644580501	1.498299651	1.777856438	2.767488122	2.743723383	3.066250812	2.010508088	1.842682283	1.56260703	0.877633475	0.955284119	1.061417492	1.183088788	0.684381045	1.318886854	-1.809481553
chr1	81737197	81737580	BMP_treated_Specific_CRM	Gm9747-Nyap2	1.91023439300745	1.73085107522731	7.06467222723292	17.2789118494271	3.79547220509663	5.57921082829975	0	0.806241746009423	3.57167806407505	0.951169427563568	-4.23056065024919	0.0216075460379915	-1.26954170933954	0.444946272567782	2.047418995	1.065298976	1.169642338	2.982126491	0.92091834	2.215591096	9.195447382	12.57824893	4.253060499	14.88731287	12.01484007	13.08665303	5.730768088	6.985585333	7.692945433	9.584988089	5.934450531	7.453253077	12.07631851	12.6200583	11.93013806	7.514445721	9.248502129	8.956881081	4.428310611	4.436504101	4.123624819	4.864084948	3.906202515	4.401296678	-2.831855447
chr1	81738385	81738788	Common_CRM	Gm9747-Nyap2	2.17852041445713	3.56406431081754	4.27258882048533	10.142627937888	4.50888912702236	3.6453497549049	3.59784276154335	2.8095090785258	3.87934122237716	6.06947921502013	-0.81080075348728	0.699139628222855	0.364139823161108	0.830162355138177	16.17768583	12.25404449	11.66417012	19.65191403	9.015583029	13.87495733	16.32269302	18.08359863	7.489635135	18.40259304	14.7401982	20.81092212	6.38571841	5.432037028	7.587124305	7.726033206	6.886176716	8.17558494	16.4557071	19.22721617	17.50911864	12.71077919	12.36480943	14.75648714	4.852111596	4.486216318	4.738423797	4.828269851	4.55829101	5.054878248	-0.293785115
chr1	82386795	82387609	Common_CRM	Rhbdd1-Col4a4	0.898795789338886	2.85037575717717	4.23059777556655	12.4341237315071	5.13426207842386	12.3051928012062	5.04685109732463	5.3108946463176	15.8450119522094	13.6180152213422	-0.301539999048343	0.858603078972172	0.764442405208239	0.165800027791471	3.932399038	2.379224168	2.676998591	5.720670885	2.271362723	3.804897314	12.42905515	10.31541365	4.911608924	17.28229828	9.920055829	17.84926764	3.532459836	2.926181974	3.962174014	5.611933877	3.761663014	4.897228814	8.94196914	10.19030587	9.282670264	6.322166983	6.932573351	7.061160861	1.175527352	1.215244489	0.998555164	1.118585594	1.069149547	1.655097534	-1.861540893
chr1	82474528	82475051	Common_CRM	Col4a4-Rhbdd1	3.49722644608916	5.07010295840966	14.580019703448	20.8411934173047	10.0755998522964	12.0018372514607	6.00672346326501	10.4307847050639	14.1989080973909	12.8365003844941	-0.750475509927413	0.489261076859545	0.295253749882185	0.704782935318269	0.453472279	0.139066816	0.269021823	0.760205289	0.254177322	0.32801433	5.339470368	4.943623045	2.044335458	1.099492556	0.921151727	1.846758126	0.895415886	1.136789827	1.155095895	0.846274542	0.580666934	0.756213844	5.820196999	7.151769148	5.728646269	0.905325542	0.910843709	0.829689721	1.194568596	0.898206476	0.976009852	0.610230833	0.591714663	0.518130406	-4.090770341
chr1	83316984	83317235	Common_CRM	Sphkap-Daw1	0	0	9.79996183640061	3.10186230997449	1.44787435712351	2.12832444944104	0	1.64032185243882	10.9000215023167	4.97618063640541	-2.55578553337013	0.391326244792015	2.05130980000528	0.209814760413583	0.742747186	0.54835698	0.522815471	0.141990621	0.27561913	0.218261162	5.45494304	7.168980122	2.148310989	5.852830221	2.519846184	6.10693887	3.488515971	2.918391902	4.200677981	3.444921581	1.842118421	2.259921633	7.899826809	9.286481469	8.548285209	3.614428765	3.115292229	3.551985028	3.614555361	3.212859484	2.517202424	1.503882928	1.409920168	1.676502596	-3.25744958
chr1	85608779	85609081	Common_CRM	Sp100-Sp140	1.93806562257444	3.29262894939766	3.25800055753186	1.28901894007218	1.80504866045365	2.21113177487459	10.4023720903563	6.81656928745273	7.11801309552895	2.75722150052485	2.23717894946813	0.22279622255044	1.17402426740457	0.557676518038107	0.546102796	0.712281026	0.657377344	0.452392235	0.589522025	0.757802909	5.312460337	5.609275217	1.838480586	2.032103068	1.902783114	2.141624167	4.207148681	3.523640846	4.993383105	2.460707468	1.924489975	1.981805447	10.01331134	11.07081305	10.89309275	4.013091413	3.582150847	3.934562111	6.217452282	5.735111603	5.897774501	2.948601935	3.029046992	2.465287709	-2.971695281
chr1	86064361	86064837	Common_CRM	Psmd1	2.9203310247721	2.32113432007024	7.23467770863692	8.17822940970166	7.63479965626055	6.45316021356256	7.10750310246064	4.54103806943542	5.74770041403674	2.62399441121378	-0.0861203035801888	0.971240748260421	-0.894270920893219	0.401405494926493	5.248761286	3.902216851	3.265875551	5.445219718	3.058598784	4.234185561	6.115660885	7.575991067	2.910423214	10.02829104	9.858356097	11.31692173	6.54822899	6.479088483	7.080745138	8.436771108	6.425218625	8.60176052	7.367112031	8.397655351	7.326477025	6.615983291	6.749614584	7.200797324	4.073370994	4.017285908	4.127787281	4.118313359	4.553028669	3.841189112	-0.642027429
chr1	86221061	86221322	Common_CRM	B3gnt7-Armc9	3.36376906906599	4.65649781604897	13.1942781199661	2.23726275805631	6.96200121911881	9.72220239404628	9.258816302056	7.88737135942807	11.9798813227432	2.79155471844326	0.392484395546115	0.887398673933084	-0.383957082502921	0.821433493234698	0.722010908	0.524518992	0.477284235	0.530021672	0.303972294	0.203680963	1.841973162	2.929507361	1.150295275	2.108881622	2.796397855	2.339827365	2.997617854	2.963742002	3.560253078	4.025363272	3.372566409	4.382672542	3.926030188	4.117391829	3.533961273	2.972650746	3.33342717	3.369224878	3.64377785	4.202251005	4.059157063	4.378673873	4.087177485	3.734635598	-2.008487704
chr1	86359197	86359649	Common_CRM	Ncl	2.26607894143937	2.19994235114622	4.35361136448947	8.61247167924334	2.41205617458851	7.68221535235189	6.95025745860089	7.97025855844861	5.62053890045186	2.6481831502552	0.56133510152451	0.747345688784486	-0.366962512330744	0.823789072868831	0	0	0	0	0	0	0	0	0	0	0	0	0	0	0	0	0	0	0	0	0	0	0	0	0	0	0	0	0	0	0
chr1	86526450	86526765	Common_CRM	Ptma	7.20006760259602	1.75374593071974	3.12354339166546	6.79701733161871	6.34536682542543	13.5672237919924	6.90443158524748	7.84230066594562	8.68541395898886	3.13907479563722	0.93161314030544	0.650719079445917	-0.897692726030006	0.444946272567782	13.74698499	12.96544993	13.87890702	12.16058167	11.42773708	12.59593249	10.04420895	15.60076941	5.411865388	12.95114271	10.21413975	12.69554806	10.95490726	15.1069317	11.47562992	11.30528389	13.84334995	13.78969654	11.1024934	13.6718671	10.76278813	10.40518994	9.799892141	10.83025161	11.97731758	12.78201993	11.45370511	12.74421139	11.34610423	11.39079559	0.154492027
chr1	86918252	86918671	Common_CRM	Alppl2-Dis3l2	1.22227646960691	2.63689722280056	6.45768368264966	15.7943275377818	3.03569838361099	4.14362928313014	2.88371247593868	2.4565679293684	4.66400510924223	3.22937100568633	-1.69912887529883	0.25274076782008	0.0962606602650035	0.969844605149628	0	0	0	0	0	0	0	0	0	0	0	0	0	0	0	0	0	0	0	0	0	0	0	0	0	0	0	0	0	0	0
chr1	86992645	86993165	Common_CRM	Alppl2-Dis3l2	1.54765721110392	3.1870959702503	4.73036619410876	9.35778172840863	1.39775562937693	6.67761796012126	1.39416407009804	2.37531222093545	0.751622361835574	4.10335536292052	-1.51247830113378	0.383227540147657	-0.460521511901498	0.823789072868831	36.7745692	33.5448662	23.197876	31.29226709	27.35634628	25.14393114	29.17348028	42.98725468	14.38688642	37.28366201	36.06936005	36.85182415	28.50308176	42.074548	29.86263221	35.15142735	35.21005742	36.31596217	27.85445106	30.68362409	24.78918466	28.4046936	27.11893802	29.06325114	27.3504535	27.8726069	26.76962153	31.86840812	27.99272799	27.76214609	-0.102934609
chr1	87002641	87003566	Common_CRM	Alppl2-Dis3l2	4.19198356147656	3.82221815819567	8.24362195124683	13.4671124722784	5.6967986191903	12.1279980248688	9.92745298203151	9.23589868969137	10.7746081275024	6.47015558873163	0.169472707098197	0.898893477310381	-0.0962825183953539	0.931009332913487	24.79541286	21.9707099	18.27887978	22.0335538	18.33960568	18.41236828	20.24773036	31.26242786	9.209455489	28.80984869	25.41036802	25.68793448	20.89706259	30.27966977	23.10826593	26.02040996	25.78802508	26.75096837	21.22988514	23.11268775	19.00598836	21.77901285	20.77756331	22.95553607	23.03646538	23.11832503	22.45339548	25.8516227	22.96323493	21.27845485	-0.118791146
chr1	88973066	88973606	Common_CRM	Arl4c-Sh3bp4	0.948396001417217	0.61381107575191	19.1317032739509	13.6970197743225	14.1328624748112	13.8498742876589	8.95018909198747	19.6329818755097	12.3043364419008	8.77013440710927	0.102724765053774	0.953713535051175	-0.456073624033223	0.504697666944684	4.839815889	4.194566945	2.673855476	4.923807522	3.134770326	4.303736686	8.857771824	10.11228261	4.214550037	16.62579776	10.32638712	17.1158177	5.378065109	5.048379953	5.215693669	7.247250628	5.317953012	6.650654793	9.875572426	10.77138389	9.742428143	8.092697496	10.01772321	10.02600991	2.351488158	2.408170756	2.45093837	2.433672966	2.080501668	2.279845713	-1.205783207
chr1	89703179	89703468	Common_CRM	Gbx2-Agap1	2.53155630630399	2.67613133372805	0.851138553957285	6.06151120954358	2.51499282794465	4.15907000976411	4.18088417791802	4.27391818299804	8.11440058452247	8.28359020010625	0.691356418872154	0.834285305511343	1.31766395994573	0.325569186280813	4.063367715	2.946580037	2.630813974	6.594101375	2.899921338	4.634672935	12.18132815	15.85021543	6.542191703	16.57094561	15.33366202	18.92897563	7.944618926	8.368963226	10.05578124	11.3829072	8.441758301	11.8997881	14.78609077	16.59233624	16.7138309	10.26183203	10.2969397	10.70461444	4.274926736	3.493807229	3.721211145	4.607307161	5.412066979	4.115754544	-2.068917327
chr1	89707918	89708429	Common_CRM	Gbx2-Agap1	0.859044742687108	0.864861006930284	4.33231189597436	13.7125380787326	2.84474726918201	8.88606695280325	0	2.21571851007025	5.35402230348628	3.87009221379932	-2.48759730558278	0.154367712338861	-0.353321483408211	0.798716774711615	16.43164347	13.57622753	12.8085379	17.41534512	12.17862744	15.06553959	20.02358481	27.24905032	8.982856311	31.73552966	30.42103038	33.35566416	16.25994035	18.44457241	18.73007239	20.58547863	15.93747633	21.29875463	17.62922382	20.20525947	18.30022759	22.46683501	27.18199544	25.02755591	9.581750823	10.09042727	10.14823747	9.472191234	10.26699806	9.157867282	-0.619041064
chr1	91459350	91459626	Common_CRM	Per2	1.59047776635185	3.60280414028295	3.56491365353123	10.5783619538532	3.95017895258698	7.74216575086523	0.875561976390079	7.83164536612776	9.91270071406337	4.33687965186722	-0.289191703672462	0.940266389922159	0.179331824365204	0.93883830426922	0	0	0	0	0	0	0	0	0	0	0	0	0	0	0	0	0	0	0	0	0	0	0	0	0	0	0	0	0	0	0
chr1	92180371	92180915	Common_CRM	Hdac4	5.37955715089598	2.43719103607376	5.42600828147769	10.3761285635589	5.34435975938238	10.5565283928387	5.77484627074927	8.1360265410718	5.02923786228215	4.68765668253295	0.178705443508911	0.935054243374317	-0.682124028726553	0.469642462747312	5.592982252	5.354485167	5.085764594	7.141732949	3.937230303	6.145116462	5.116398918	6.703431473	2.369981682	7.793766908	6.63826479	7.71564824	5.211761618	7.175591084	7.004031169	6.771469886	6.568591948	7.447198489	3.646558544	4.037519532	3.856304869	4.128554479	4.281872295	3.842216429	3.900734103	4.642154895	4.365802549	5.122729942	4.474464482	4.37093554	-0.053590025
chr1	92934324	92934772	Common_CRM	Capn10	1.63307984937913	3.20606677959703	7.13778470361054	8.68936874780802	4.05598731738841	8.34702245015158	4.31526974077967	8.27117648361452	4.79830347064675	3.83349183513263	0.0139084703985102	0.992232109980249	-0.524350085873768	0.684974238125855	0.651070471	0.476493928	0.672266489	1.147241023	0.634079772	0.953833997	5.449104155	5.702035604	2.630767897	7.613840514	6.956106918	7.3873286	2.695928943	2.85259638	3.501987651	3.896120158	3.260432729	3.897365265	6.385328693	6.867091698	7.211275472	3.69009156	3.327991449	3.526808443	1.503423292	1.581215294	1.43672325	1.696543063	1.893285657	1.426289805	-3.185387962
chr1	93477906	93479294	Common_CRM	Hdlbp	3.53159400280721	3.66163955852004	7.08873320154626	9.25530457979782	5.49837589077669	7.79376159610695	9.05336130054064	9.41796464160527	6.47651545212786	3.71196903920623	0.514654719379154	0.538923983426033	-0.458548011522195	0.465914798287488	37.27269274	33.61774122	20.83446263	35.46119134	27.66147877	23.25240601	30.92667165	45.6928639	16.16193194	40.03160605	35.86884302	40.68855139	30.02508295	40.05471076	32.66656273	35.1779893	34.01803523	35.33409006	32.91827857	37.00243921	28.60805431	27.83500753	29.395966	32.15220357	28.14145277	30.92342245	28.34735404	34.95389661	29.74160092	30.59842983	-0.228323831
chr1	9601503	9601925	Common_CRM	3110035E14Rik	0.693478457366686	1.83270605556257	1.16577745068083	2.30618317477369	0.430588227059244	3.48122263323857	8.01699402078499	6.82949169368487	1.3892546024449	2.83644261591315	2.43969000375476	0.130111477018963	0.27776273772088	1	38.46755021	33.33814753	20.41792434	31.66469679	26.53695002	22.91375835	30.46454431	42.56856715	14.79357652	41.45063684	38.21787416	40.98531127	33.75235959	39.36599192	33.88917363	37.31927164	35.20757778	38.62431884	35.22056694	41.00089485	32.77313913	33.36801121	33.49043631	35.41952031	31.39594909	31.40809033	30.15462383	36.30838507	32.87866176	31.87083285	-0.14076384
chr1	9748198	9748443	Common_CRM	Vcpip1	2.38896252252033	3.15674267529553	0	6.35565256982529	5.93333001857962	8.17667505320971	5.91808421592641	5.46160224949784	4.78584034474896	2.76144173751545	1.26102895960383	0.677691315937676	-0.98119689759011	0.557002897873845	31.08545761	30.11634535	24.10179323	29.39301434	24.11260224	22.91325965	22.43020955	35.48859237	11.66152917	32.34326506	27.50161959	30.92162946	21.61830424	32.1125451	25.43876574	28.89606338	28.19880715	30.36565976	24.2751534	28.06982863	22.83331645	21.91243928	23.25748531	24.78779086	22.12449856	22.82022965	21.78038442	26.94498366	22.75172138	22.1624127	0.074286577
chr1	97848759	97849097	Common_CRM	Ppip5k2-Pam	0.649366662001645	2.94193474176951	0.727748645247501	0	2.15039327596451	1.58050129233639	3.57477966691807	3.04527207812237	9.82890780861905	6.62079852178546	3.60769263299293	0.288994472588712	2.10644031377519	0.09208443918869	29.6138383	27.36547889	18.93026446	23.82480598	22.16835167	19.08905248	25.3390013	35.4701015	11.55989232	34.66326022	28.66195668	31.89033186	27.71315602	34.85174406	26.96855384	30.8167389	29.0860144	33.17774695	24.86219357	28.90818158	23.02159101	25.73478143	26.59889327	28.19198589	23.80325803	25.1701326	24.08305697	27.59744149	24.59664373	23.78185433	-0.146244325
chr10	101841248	101841551	Common_CRM	Mgat4c-Nts	0.482917341598583	0.729280486041873	5.68268414077752	11.5628827693603	4.7975770777294	5.2892023446505	1.59508320451261	4.07644341546678	0	4.12218263939854	-1.20070747230559	0.585703373592318	-0.976117622123508	0.663766082393172	4.124981361	2.884602934	2.238006344	6.131925745	2.128509156	4.70638602	5.956956957	8.483151814	3.029309385	17.22029706	13.16837412	15.97084849	8.802366492	10.08317042	10.9780359	15.1224541	11.78003231	16.27849801	4.343439135	4.809232172	5.36043162	7.740622225	6.768596822	7.12649157	3.957321743	4.235160441	4.466359403	5.51638636	4.627509765	4.901665448	-1.134413697
chr10	105638873	105639385	Common_CRM	Ccdc59-Tmtc2	0.571577947282698	0.21579295631903	4.8042781658917	9.88415695063162	4.25878668325783	5.47773348291197	0	5.62899510690433	3.43514907557665	4.26911590730679	-1.05355086535043	0.83401958603481	-0.27462008687222	0.864174594999646	27.01395606	21.89492447	16.74562586	26.45271159	17.2279752	18.19897118	19.17631068	27.36491121	10.66614095	25.58264607	26.78018577	27.86297912	20.5820676	26.36123808	22.27823952	24.4285877	23.74212172	27.0537538	21.66210499	24.83329797	19.18579543	20.98473937	21.78029519	22.28775339	17.44505967	18.09001453	18.1053503	20.96611468	19.35893938	18.46822323	-0.020659675
chr10	105841140	105841395	Common_CRM	Mettl25-Ccdc59	0.573819429428905	2.59967043847867	8.68161325036431	3.81650705786077	4.98806910875689	2.61867370985147	5.68600248196851	9.68754788146224	3.06544022081959	4.08176908411032	0.588586224880009	0.813045808911047	-0.0539274487608252	0.986631917735974	0.339184203	0.187810229	0.311412795	0.389050083	0.377594113	0.498357581	2.114126376	2.043582448	0.868471712	4.476878827	4.105261636	2.78880517	4.069430632	2.939818781	4.559411074	5.163204244	3.314996646	4.837592277	3.184788865	3.914566654	3.033943969	5.426878148	4.299993568	6.690979227	3.882034977	3.985673399	4.386530057	4.223609395	4.089174112	3.815624443	-2.83465011
chr10	10627684	10628010	Common_CRM	Rab32-Gm10944	1.34653945862917	0	0.754536938937593	0	5.01648492751843	9.83207552410493	1.48254665940896	4.1045783776901	4.795627339319	3.35243457751699	3.28775670282076	0.398015282682459	-0.893321181450389	0.4995339220315	0.142195371	0.265950099	0.046418784	0.507423849	0.345377158	0.204282457	1.502358781	1.182083129	0.809082865	2.240992302	0.486758471	2.382645824	0.934562577	0.766859705	0.911685174	1.593354895	0.725253955	1.478224626	1.879977068	1.222776134	1.797637	1.323353892	1.088182452	1.324230823	0.797353824	0.723251284	0.791611379	0.767763045	0.918884849	0.952521542	-3.181801403
chr10	107539776	107540032	Common_CRM	Myf6-Ptprq	0.857366920924047	1.29475773791418	18.2562570303884	8.36351741976522	5.67838224434378	4.17351122507579	1.8879305115911	1.60828431625838	2.29009938371776	2.23620357049403	-2.69027206118917	0.128934531509023	-1.12251631794617	0.580574313069771	6.087693213	4.616932239	3.844889566	8.255923159	2.970513853	4.408750341	4.281727026	6.674323739	2.792362977	13.81119335	9.719621851	13.77815486	6.494323915	7.291761816	8.290134318	11.75042912	6.884361109	11.26562721	6.874084683	6.679228175	6.463331846	10.18671545	8.065424879	9.467003158	5.955860836	5.941056151	6.234580576	7.517739554	6.603139634	7.054656131	-0.140080901
chr10	108568120	108568468	Common_CRM	Gm5136-Pawr	1.47164896771637	2.85739638712096	4.24101796713199	12.8642608588238	6.78795118864084	6.5241095012679	9.7217571171588	1.77465855587131	3.93089855902513	4.48642722606953	-0.201054365952916	0.951432396883574	-0.620170833576949	0.66401788915389	28.97263595	27.67426574	20.32393279	28.57279529	21.32570704	18.81603926	22.46934816	36.57448552	12.33776455	32.15063123	36.4728412	35.89969216	27.07513013	37.60716511	30.73829443	30.47322552	33.37064797	32.12096483	24.05788625	27.80787785	20.48934028	24.51155842	22.52821679	22.96700407	26.85753464	26.06691261	25.33606194	30.19388126	25.35356445	24.56021578	-0.10760607
chr10	109793605	109793865	Common_CRM	Syt1-Nav3	1.12556888080285	2.12473064683353	2.83821971646525	11.977960612363	1.39775562937693	3.08197752005596	1.85888542679739	1.58354148062363	3.00648944734229	2.00163676240025	-1.71985751001899	0.519011731729382	0.128421282466002	1	0	0	0	0	0	0	0	0	0	0	0	0	0	0	0	0	0	0	0	0	0	0	0	0	0	0	0	0	0	0	0
chr10	111737242	111737603	Common_CRM	Krr1-Phlda1	2.43197708317513	2.14238768821996	12.2648829852792	12.9401790549074	11.0736318560056	8.13892493754392	6.02464251898325	11.4050078936882	10.2853586356447	5.62232597527384	-0.195406243234352	0.929002963577909	-0.377381929438708	0.748228155429774	0.278832616	0.20585714	0.068267365	0.213217187	0.301001881	0	3.610638301	2.340249141	0.899039527	0.732398136	0.818134759	1.043780182	1.14104973	0.966692853	1.097018864	0.707417845	0.375074959	0.742341929	3.398142453	3.596634686	3.525008059	0.685294172	0.844152561	0.421086516	2.043771088	2.203324961	1.723635912	0.903309485	1.036065115	1.299346763	-3.90299857
chr10	111840767	111841184	Common_CRM	Krr1-Phlda1	1.05269032017532	0	11.2076781769291	7.00150575362948	3.48600924352999	7.04592782362915	6.95410375492552	8.14555509817194	4.21773699447301	4.36808022490223	0.0271625115030722	0.985852140706247	-0.250988999906567	0.891627923348788	9.698520481	8.968275265	5.390792507	11.68273491	5.82094976	6.895690572	6.527965778	7.614686917	3.735749599	10.55708447	11.83870701	14.35794588	5.641947752	5.262147017	6.457742788	7.612130114	5.824142147	8.388482353	7.251911132	8.49085342	7.654683103	9.689136268	10.55249169	11.23462263	3.0866592	3.285478108	4.158462451	4.415705527	3.738607212	4.558726289	0.207823258
chr10	111915649	111915882	Common_CRM	Krr1-Phlda1	1.25599960947957	0	8.44563234656328	14.2013374213102	1.55972731175108	4.58548872798026	4.14858550186543	4.41760498886422	6.70976185672959	4.24381356491728	-1.05131768658858	0.621822634279955	0.795030235135748	0.721883690951613	0.827068727	0.439639249	0.091122092	0.758929582	0.401772076	0.583295047	1.438632003	1.308989043	0.423537291	2.867604063	2.002058754	5.108471994	1.292287678	1.204303154	1.084653112	1.809810654	1.18902839	1.509889671	3.931010588	3.705823138	3.758177173	1.683082485	2.003129169	1.623725879	0.775166587	1.115536491	0.511262053	0.763623801	1.162455919	0.578115154	-1.433059701
chr10	113313754	113314007	Common_CRM	Atxn7l3b	0.289177775700337	0	14.5837376735368	5.38534790377983	1.43642871003162	3.69512456291295	1.91031703939653	1.6273548812733	0.772418237459484	2.05701801669591	-2.26386895977703	0.282807656815912	-0.655079040668189	1	0	0	0	0	0	0	0	0	0	0	0	0	0	0	0	0	0	0	0	0	0	0	0	0	0	0	0	0	0	0	0
chr10	115780647	115780890	Common_CRM	Lgr5-Tspan8	1.20431238275202	0	10.1225943248417	8.00995308439916	8.97324601575314	10.9919637203642	6.96125818265692	5.08297265385364	8.84625495822939	3.85500413499308	-0.293258549052128	0.920534231424649	-0.788643557720297	0.556849948106297	0	0	0	0	0	0	0	0	0	0	0	0	0	0	0	0	0	0	0	0	0	0	0	0	0	0	0	0	0	0	0
chr10	116805471	116805893	Common_CRM	Cnot2-Myrfl	1.04021768605002	0.523630301589307	13.9893294081699	9.6859693340495	4.73647049765168	4.11417220291831	4.00849701039249	4.63429793500045	1.85233946992653	2.58979543192071	-1.15492305071562	0.417634188586395	-0.921016952927402	0.564229733845167	0	0.044349573	0.036768563	0	0.081059278	0.058841167	0	0	0.28483502	0	0.220322255	0.160621813	0.22347832	0	0.164125142	0	0.025251757	0.057117537	0.066553731	0	0	0	0	0.151197147	0.036090752	0.163683185	0.065146965	0	0.097047137	0	-2.130256592
chr10	118199988	118200371	Common_CRM	Il22	0	0.576950358409106	8.99140101647827	2.54101644844516	2.84660415382247	2.78960541414987	9.4642991703784	6.18118671940557	5.61263695783223	2.7176269358959	0.703158404977453	0.72633083046005	0.459082098707254	0.820060988042546	0	0	0	0	0	0	0	0	0	0	0	0	0	0	0	0	0	0	0	0	0	0	0	0	0	0	0	0	0	0	0
chr10	118406163	118406427	Common_CRM	ENSMUSG00000112919-Ifng	0	0.418507551649029	5.5904327748558	5.160958407789	7.57117632579171	9.10584267289263	1.83072049608834	9.74717767429321	7.40234144232005	3.74548697206714	0.438842219777929	0.890812991871465	-0.688526734328703	0.632366330761186	1.592387978	1.258243551	1.296050262	1.480942907	1.219557017	1.467035431	1.023099532	0.557303027	1.86109398	1.17566655	1.325921265	1.173774784	0.960653413	1.133980777	1.354589406	1.044121531	1.150611739	1.473167241	0.786749422	0.525918956	0.230977861	0.736189926	0.749190703	0.308722681	0.620564967	0.72120589	0.672104437	0.627411792	0.479746592	0.676865593	-0.020264505
chr10	118594601	118595275	Common_CRM	Ifng-Dyrk2	1.30258713208638	1.31140645264503	9.48880577809353	8.08601198609078	8.62709705965584	6.34076482860179	6.81223591126049	9.01021005666416	8.98824367417616	6.48601585917234	0.164835901270342	0.92828142797131	-0.00250692936275108	0.998235390868085	0	0	0	0	0	0	0	0	0	0	0	0	0	0	0	0	0	0	0	0	0	0	0	0	0	0	0	0	0	0	0
chr10	11894546	11894837	Common_CRM	Epm2a-Utrn	1.50849437633371	0.379676954073346	1.6905776088911	17.3906816450975	4.3709883942715	6.88414222692914	3.32171966300566	0	2.68621050278006	1.96724437816657	-2.19446043933693	0.417155801095679	-1.29953420376892	0.447443668751634	0.748429405	0.290089832	0.481005139	0.429230665	0.37871958	0.439861839	0.650922021	0.740329869	0.479083166	0.393173731	0.823499577	0.525312321	0.783090016	0.324343941	0.674796485	0.801063732	0.44832218	0.587093371	0.248758208	0	0.133891429	0.110366065	0.212421997	0.14128258	0.303517308	0.152949862	0.334812682	0.318231489	0.317391865	0.408708459	-0.555256235
chr10	118961772	118962425	Common_CRM	Dyrk2-Cand1	1.45651715815989	2.53796310035246	3.39021650665068	5.06724597115665	2.78266817486984	2.24973346282799	7.40138148495135	6.77794554110729	7.78096043799155	6.61490372627833	1.08817854226156	0.407134244863095	1.5103591261399	0.0726116622383902	0	0	0	0	0	0	0	0	0	0	0	0	0	0	0	0	0	0	0	0	0	0	0	0	0	0	0	0	0	0	0
chr10	119509633	119509919	Common_CRM	Grip1-Cand1	3.0697333112805	3.09051730448514	13.7610652919527	1.36113188776852	8.89480855058047	7.47146065468113	3.37979168508617	7.55781161206735	4.78305139349911	3.45737258960044	-0.245627848026862	0.947290986053698	-1.04335466470446	0.428461301459968	0.542763852	0.343468163	0.398659151	0.533622363	0.659157312	0.501269181	0.584444251	0.613588614	1.367672503	0.814660245	1.194410052	0.24878922	0.64902841	0.645162404	0.915176063	0.479501464	0.508466088	0.619290685	0.206171884	0.263197666	0.305166946	0.388755465	0.352112549	0	0.447211493	0.285222398	0.428854683	0.37678806	0.450952727	0.033873935	-1.286943483
chr10	121775155	121775471	Common_CRM	BC048403-Srgap1	3.47287866703411	2.44747454255508	5.44890283118857	3.07977626504588	1.72507815018039	0.845268096217881	8.41204481114012	8.46894019700615	3.09211731134888	2.47037448524082	1.29089358499378	0.478667137516927	1.08338049112802	1	0.149391995	0.099264097	0.219456346	0.171355174	0.241904653	0.263398941	2.641885733	2.149458448	1.36004994	0.58860269	0.657506207	0.239671291	0.750290434	0.20717257	0.44081779	0.177664658	0.207236279	0.255683215	4.319894658	5.02032323	5.719302072	0.308418256	0.565346501	0.141005192	0.511600582	0.305299135	0.534648523	0.217787444	0	0.228427372	-3.964848303
chr10	121882644	121883161	BMP_treated_Specific_CRM	BC048403-Srgap1	2.12268792801311	1.28223590292468	11.8945378188421	15.8122981004599	2.10879959557835	9.29958400635843	0	2.58818675266338	1.13397571031285	2.31523942730242	-2.90470307154345	0.0255437291912873	-1.5130514383196	0.246687947661288	5.71848442	3.613792523	3.999524363	6.805449264	2.638862078	4.840511053	16.6800623	18.58972812	4.575284282	31.18933993	22.11887758	32.97086802	14.33272551	16.64536654	17.1617421	21.31664806	15.0038963	22.98140896	10.3272089	11.84540719	9.915933287	23.68057916	26.75156227	29.10570927	14.19758838	12.28463577	13.69022033	14.16929281	13.18599758	14.15383673	-1.80512356
chr10	122097265	122097586	Common_CRM	Tmem5	2.50710825474778	2.06515875953913	3.0651594030362	10.3081358852501	12.4535236760686	7.07286637520632	13.550753578523	7.37506078982036	7.3054883767196	5.18804294802807	1.02278386600019	0.551796251687827	-0.713893700861033	0.542322904975667	0	0	0	0	0	0	0	0	0	0	0	0	0	0	0	0	0	0	0	0	0	0	0	0	0	0	0	0	0	0	0
chr10	123430041	123430552	Common_CRM	Fam19a2	1.28856711403066	1.08107625866285	14.4410396532478	9.14169205248843	7.82305499025053	3.65896874527192	8.03940664035665	9.66858986212474	9.9431842779031	4.88853753322019	-0.117261924947049	0.953713535051175	0.244221460433884	0.865924344935291	0	0	0	0	0	0	0	0	0	0	0	0	0	0	0	0	0	0	0	0	0	0	0	0	0	0	0	0	0	0	0
chr10	12552646	12553067	Common_CRM	Utrn	1.56403276786144	2.6243703951388	0	0	4.3161100194537	5.71007711554312	1.72200787755578	2.20040799564091	10.212066293823	5.68636001860025	4.68366816290563	0.230697746886582	0.587417178784086	0.612166394789931	9.934686429	6.149008408	5.297829714	12.74811664	5.949931456	8.264892063	9.074360051	10.73686959	6.736868997	10.15203953	6.938049398	9.133609983	3.29088703	5.724747904	4.536272801	7.034955564	5.366098755	6.004151891	14.21832112	14.78258688	14.70517431	6.288146011	4.858294824	6.268431783	3.597599607	3.875114836	3.704521586	3.747513675	3.759612245	3.943809212	-0.543722994
chr10	125800858	125801174	Common_CRM	Slc16a7-Lrig3	0.694575733406823	0.699278440730024	1.55682938033959	6.15955253009176	2.30010420024052	3.38107238487152	0	1.95437081469372	12.9868927076653	5.10544060283103	-1.48228941895768	0.696244986259553	1.5499081208389	0.217531453598093	54.83385554	47.21242955	26.33715273	66.43505098	35.58512138	29.92564874	43.11657909	52.6520169	24.84478638	45.09022817	66.1620264	58.56084606	40.73879913	46.22882828	40.69747163	43.32809405	41.93167385	47.32457615	35.18766661	40.3530668	30.47110649	29.36225014	32.49893679	31.93582104	30.59193709	30.69505591	29.74597812	35.07297746	31.68776996	30.06233796	-0.125393561
chr10	126378653	126378926	Common_CRM	Lrig3-Atp23	1.33996295333672	0.809421198793727	1.80204426442238	4.27784307584394	3.3279895937546	11.7408667430703	3.54073414628075	4.14737054449047	7.87413902875364	4.57516974262915	0.703004122762996	0.837439932367168	-0.315606366587758	0.86810734246409	0	0	0	0	0	0	0	0	0	0	0	0	0	0	0	0	0	0	0	0	0	0	0	0	0	0	0	0	0	0	0
chr10	126449614	126450014	Common_CRM	Atp23-Lrig3	2.92647909008741	0.552429968176719	9.22421407851208	11.6785115970539	7.26832927276004	6.3437370621152	9.66620421934647	7.97709020864156	4.39699081673811	2.86234057023236	0.0862102063086245	0.967621432248419	-0.980002190795016	0.408742635711323	5.702534411	4.798551345	4.344208484	5.009019819	3.1323148	4.472759291	4.375749941	5.352965966	2.086744529	5.055977581	7.090906462	4.149197936	4.471641799	4.145144481	5.483803868	4.275778514	4.501979315	3.591912266	3.685054372	3.583555503	3.8606937	3.526220363	4.685067619	3.217432595	4.959528938	4.71349202	4.572750672	4.831397088	5.280993702	3.750795872	0.10105442
chr10	126957503	126958125	Common_CRM	Atp23-Ctdsp2	1.05861381876152	2.48682300786947	7.11836456219581	8.44908395285255	2.9213542093087	7.08557532745986	3.88513031324215	1.82030893672974	5.34111067413704	4.76917312198903	-1.15459699440387	0.438777511731665	0.0338375208333597	0.986151048998541	16.59383276	11.39024173	9.529539334	15.15124142	9.76216788	9.172242545	1.907905704	3.686126476	1.230374668	4.79079277	5.79298714	5.467624714	7.528586989	7.236022484	8.522880722	8.139675595	7.991120308	8.367201615	2.577997693	2.744540275	2.388318693	3.67394447	4.678591566	2.573402835	2.863774418	2.593785235	3.135264779	3.426474612	3.166822337	2.423297768	2.247982772
chr10	127339013	127339295	Common_CRM	Gli1-Arhgap9	2.59439635646047	2.35076582202859	5.23359664029054	9.66307106139218	2.57742172792909	1.4207697787492	3.42773199267605	2.92000556710741	1.3859703126046	1.84548070292222	-0.884317658296128	0.722001182221374	-0.26706052605225	1	0	0	0	0	0	0	0	0	0	0	0	0	0	0	0	0	0	0	0	0	0	0	0	0	0	0	0	0	0	0	0
chr10	128337546	128338003	Common_CRM	Cs	1.76101039337864	2.65940028443934	4.84422621191006	7.66641899150151	6.36177616871776	9.05935040541616	1.58635736641353	4.27937358549275	5.55904503939659	4.21351108408981	-0.714551176280128	0.747345688784486	-0.681597332960502	0.50847776466188	0	0	0	0	0	0	0	0	0	0	0	0	0	0	0	0	0	0	0	0	0	0	0	0	0	0	0	0	0	0	0
chr10	128525830	128526419	Common_CRM	Esyt1	2.23584989904811	2.2509879857795	5.84670049119045	9.25292373281017	3.39353234296946	5.44186183507335	9.43644724299528	3.1455747577753	6.63571524880303	3.53429920695461	0.0772927534481948	0.974102180175018	0.119867095782167	0.950584929911129	10.01103612	8.562098557	7.619505745	10.50281363	6.330180093	8.972280665	10.02937831	12.98904382	5.998915193	9.434225899	9.064020239	10.31927085	8.24028959	10.2390068	8.868877583	8.880342108	8.119723905	8.902591004	12.55947866	13.73505199	11.52430761	7.416973665	6.533776592	7.991345799	7.293084596	7.056756644	7.096326417	8.319480359	6.906795368	6.493384512	-0.378084817
chr10	128646222	128646501	Common_CRM	Ikzf4	1.04891723659047	1.58402858258557	19.3961968676	1.39528215018566	1.30256797002868	5.26550520152931	0	4.05817978009283	3.50218304797938	2.7979868721724	-2.203774349821	0.665343136518881	-0.0423193390261143	0.990594283446821	14.22988818	12.06524902	11.3062616	12.97765152	9.913238231	11.50061382	5.387305146	7.782367992	2.866841182	6.815645194	6.848240445	6.53790421	5.45783849	7.197807721	6.022169547	6.178780986	6.879054695	5.968641702	5.523864619	5.970862202	5.365739866	4.77040907	4.573287652	4.271633487	4.473856856	4.754611869	4.568196213	5.310842867	5.084957473	4.489690551	1.003017935
chr10	128696072	128696600	Common_CRM	Rab5b	2.35559396455899	1.88328398242063	8.38564916228371	8.11007749795415	3.0972994060057	6.82938200466947	5.03448136424295	7.21291147897697	3.70117072116002	2.66126705910034	-0.103237751875553	0.963122348687187	-0.660238975302974	0.61491541750545	28.11644767	25.31887945	19.50174628	28.96690281	20.78446295	20.64236678	21.19464223	32.43189154	11.31571854	28.19388435	32.01924688	30.35072509	20.8311218	27.14491041	21.9068477	22.82120174	24.50805726	25.73601619	24.8841062	29.08738495	22.648043	21.21000499	21.52853655	21.79324389	19.65814614	19.71766646	20.22568203	21.87811798	21.21346971	19.34318484	-0.051015047
chr10	130594441	130594995	Common_CRM	Vmn2r87	11.3572744470901	10.5699596799155	178.046201948656	164.42669757585	81.9982995573109	118.606066295294	150.052989686605	114.821049235832	119.228471404531	51.8546765595098	-0.0504069476147079	0.953713535051175	-0.30348232074217	0.637882388096899	18.62513486	16.50072525	12.9150903	17.18185408	12.61616421	13.99894105	13.21475396	17.73711018	6.589375004	16.46568436	16.28606872	18.01845772	12.03007305	16.4399693	13.59684569	14.79272469	14.97767586	16.07521226	15.05490467	16.44982885	13.95064123	12.70800032	13.31871637	13.48410576	11.77291772	12.86676018	12.17727261	13.69930443	11.77011166	12.08840662	0.134180046
chr10	13107756	13108759	Common_CRM	Plagl1-Zc2hc1b	3.06361220796788	2.75388817635453	9.80973248628736	20.3762664953583	6.34076581621639	11.3179965425784	2.16839077702189	3.6944038531	10.326377015049	7.00473084349441	-1.96901963090179	0.0132289204219166	-0.0624757666452297	0.955660554690738	10.66314974	8.431026048	8.422192229	10.96926071	6.637531703	9.572225719	6.223322257	9.36019229	4.243091835	7.056409769	8.78879811	8.046678582	6.398731704	9.140682577	7.232453902	7.710743315	7.971906553	7.752089541	5.781605211	5.814581834	4.934364005	5.25905763	4.451493223	4.647204262	7.715804189	7.351983745	7.11612162	7.361231482	6.646190113	6.263473899	0.241738821
chr10	13397493	13397957	Common_CRM	Fuca2-Phactr2	0.315353350224937	0.952465462373653	15.9038173767449	10.4871691783889	8.61547650865953	5.18091048630098	6.2497010038878	5.76764030658177	7.58101864954847	4.48642722606953	-0.846897661309899	0.53110978544965	-0.289089088205472	0.825885969919645	44.5749333	39.6762083	27.17492118	41.43391784	30.87235019	27.68888492	33.48857019	41.39146053	15.84302562	37.79798416	37.52327736	42.87166785	29.90687042	38.11769539	32.21785039	34.14493805	36.00239834	36.81639577	30.62204406	34.59408301	28.56466107	28.4656049	33.49468091	32.43002529	27.97080032	26.23542504	27.00054791	29.70729817	27.46735668	28.22523679	0.077966709
chr10	13445273	13445628	Common_CRM	Phactr2-Fuca2	1.23654046060031	0.933684453256426	18.0153664631973	11.5140255182222	5.11854174138031	4.89064977360994	0.68071860699623	5.79888429524148	3.85338788321336	2.63877747831921	-1.82513121596219	0.224262917589652	-0.68179653308214	0.682132806812415	1.667289803	1.38362796	1.302129297	1.355632353	2.050463996	1.736510773	2.031322851	2.672196567	2.497784025	2.239592603	3.158169606	2.302404384	3.344736547	3.19018175	1.660674513	4.276882426	2.25696918	1.974610706	1.122355818	1.833973796	1.087372699	1.817529903	1.868905069	1.48205635	2.251934794	2.656825074	2.375792248	2.52291934	3.089070655	2.046867588	-0.977956196
chr10	13570723	13571329	Common_CRM	Pex3-Aig1	1.08656401859681	1.45856097208374	7.30630818099966	7.38739732486912	2.09893997150661	4.62805205156919	4.78524961353785	4.58599884240013	9.99682547259857	5.75387993416047	-0.329945856877506	0.863661100235679	1.16114180147305	0.183895902844264	7.86751854	6.695001056	6.656540921	9.930913977	7.230771025	6.692406481	15.26743468	16.316247	7.132524436	16.74975856	11.68027682	14.35822327	6.596000951	6.06861206	8.096262937	7.073303513	5.407057481	5.154141851	18.98032508	20.81525479	17.92001207	13.87210795	14.42360772	17.23221108	5.807849516	5.623505342	5.780718838	5.643271088	6.203078852	5.829891873	-1.103464679
chr10	17352503	17352820	BMP_treated_Specific_CRM	Cited2	1.38476928553032	0.697072515049488	12.4153459731813	17.1923409420353	4.58569670205681	8.84731717113858	0	0.649401869025465	1.23294519922554	1.31337680308912	-4.81961023522621	0.0146903590327248	-2.3222104385771	0.110280245360881	0	0	0	0	0	0	0	0	0	0	0	0	0	0	0	0	0	0	0	0	0	0	0	0	0	0	0	0	0	0	0
chr10	19396769	19397046	Common_CRM	Ifngr1-Olig3	2.11298129248188	0	1.77602196457513	16.1615984796775	4.59190477520941	4.33924632787663	5.23440661697462	7.06019396595736	7.05493913636279	5.07274009821292	-0.116482114567439	0.971451287470732	0.399379751981882	0.834820692354448	0	0	0	0	0	0	0	0	0	0	0	0	0	0	0	0	0	0	0	0	0	0	0	0	0	0	0	0	0	0	0
chr10	19414006	19415355	BMP_treated_Specific_CRM	Ifngr1-Olig3	2.22360345985144	2.94847722080976	24.251454854304	29.2900649147758	17.2414037604389	18.2161853915835	1.79136475525323	0.991914418922885	1.30377785522256	3.27918253884697	-4.03893562168795	1.19011172694474E-12	-2.84433111833218	0.00237501378468624	1.077502824	0.901567899	0.989280051	1.327463369	0.678517177	1.055437716	8.549800055	10.33543796	3.326594179	8.36490861	8.386882493	8.835322918	6.658638134	7.097688771	7.588779289	6.226761132	5.707073697	6.545549901	9.338000408	10.55264354	9.723747987	5.555349183	6.916836539	5.710335592	6.121168213	5.048281315	5.414259496	3.752492889	3.848970877	3.286387566	-3.13740658
chr10	19441955	19442550	Common_CRM	Ifngr1-Olig3	2.33626481981768	3.71381491211239	8.26820309558506	16.3564588194033	5.49705575250759	9.42722535546531	2.03071517213161	3.45983852909365	3.61284026025167	2.97386033270895	-1.77297786399399	0.117644897500614	-1.17840974880987	0.164766333094963	0.125331791	0.388626935	0.506307961	0.191676944	0.372065649	0.245530492	3.294319843	2.7650281	2.234474436	0.548673079	0.735482785	0.536189945	0.746018405	0.60832297	0.479399207	0.516710216	0.305572142	0.286005822	6.692888744	7.118899566	6.741374636	0.44356493	0.521724597	0.520501158	0.451794919	0.392731801	0.366988212	0.487231646	0.22272531	0.401527637	-3.28147019
chr10	19448830	19449375	Common_CRM	Ifngr1-Olig3	1.07393728076602	2.2299925320895	7.22140307063942	15.3570641796122	5.00114399501838	5.88120480891414	1.77361545309109	2.45521569014123	4.66143776698026	2.00530949040466	-2.03008051802069	0.104964868047078	-0.848842434675507	0.459365137389371	0.640311272	0.531821672	0.808341135	0.963962978	0.63181899	0.917278502	2.134744263	2.965378404	1.662270014	2.522818824	2.157643965	2.215026608	2.836184363	3.496363997	3.345804962	3.198262867	3.189583797	3.698620867	6.517691817	6.112978051	6.600913171	5.087016488	3.725577941	5.499716687	5.712766164	5.005193052	5.390385992	6.787046856	5.896328133	5.594662782	-2.022594756
chr10	19485505	19486039	BMP_treated_Specific_CRM	Ifngr1-Olig3	1.2330670323402	2.68973392745219	11.5158727571936	30.6178206664336	11.9097155686611	18.2571577186836	3.16776355502927	3.8550635296081	6.95321061323546	6.52968397022705	-2.19300628036526	0.0202121051734836	-1.13632878043926	0.0500431219877964	3.290906463	2.157163246	3.07385189	3.709268334	2.548909011	3.454564917	10.89715788	12.80905278	6.27776385	4.287068074	2.825632924	3.875804336	1.114598122	1.714698301	2.282652474	1.158278819	1.343393479	0.998414545	17.42509784	19.9266602	18.5875892	1.873831834	1.504537799	1.759556794	3.044615842	11.95010014	2.785032762	1.525238066	1.73326186	1.969566066	-2.061075589
chr10	19987648	19988001	Common_CRM	Map7-Map3k5	1.45080408148809	1.56495741693121	3.48412240925857	20.4015547257316	0	7.94504119901113	3.4228768482105	0.583173916376976	3.3216172364405	2.65372805893291	-2.25604676042591	0.227152645322549	-0.286163408289988	0.964629541698485	5.385666548	3.096889008	3.254174981	8.485254358	2.731420558	5.757130424	26.18330739	35.93744491	14.26974763	31.19661335	24.77683824	34.07207359	10.34303508	13.02088453	11.99376037	14.30833209	10.76437083	11.45523934	24.12857165	24.72468377	21.75640356	9.410397087	10.35204207	8.363496012	3.794927153	3.488760198	3.332517835	4.661437238	3.270156719	3.782299867	-2.929025194
chr10	21421670	21422028	Common_CRM	1700020N01Rik-Aldh8a1	0.613089194850715	0	7.55801525986092	6.52430815477876	5.07564893349165	4.8496666749484	6.07512835014792	6.03780480740576	6.55045186851115	3.63425669150884	0.0959970053850703	0.971841567253678	-0.0528521833832175	0.984576689736925	0.92757166	0.3326218	0.908399799	1.114604398	0.303972294	0.934536182	10.32095978	11.37582583	6.13233044	8.933518849	4.082441789	7.582294385	5.299393992	4.195885935	7.197370194	4.118299786	2.317220066	3.275858733	6.54771265	7.136812503	7.396154243	2.449067394	1.738396734	2.001138705	1.687773404	1.895595711	2.112486151	0.815635329	1.26303994	1.080609982	-3.941317497
chr10	21981614	21981870	Common_CRM	4930444G20Rik-Sgk1	0	0.431585912638061	11.5302675981401	6.08255812346561	0.709797780542973	0	0	0.402071079064595	0	0.406582467362552	-4.67240279485878	0.0836262347314435	-0.387533551548289	1	6.462308165	3.057974612	2.647929598	5.894710113	1.630173997	4.507992636	21.94783945	26.2937416	11.36928172	30.03993956	22.19657882	34.45596946	12.13473762	15.15784788	17.32711478	19.92251244	13.31011973	20.93887446	20.9563744	23.79759714	23.02563656	11.67299143	10.13049259	12.55378325	5.419433894	4.749617426	5.34047501	6.522890066	5.185956364	5.311287284	-2.512224817
chr10	22849678	22849976	Common_CRM	Tcf21-Eya4	0	1.85379183951919	12.3814954073987	2.61264241544831	4.26831417024499	3.58529823362215	1.62184634552793	4.83564680324667	1.31155579917617	4.8899045739174	-0.952856556129637	0.708497216278375	-0.164067071377179	0.961785406581552	1.337525206	0.789976775	0.397642163	1.022776195	0.799284291	0.524054144	10.52481337	10.49276373	6.921872472	3.379385267	2.663046902	4.853611132	2.203605982	2.914751576	3.487292915	1.848188335	0.915658024	1.562445122	12.29944145	13.36104152	12.10066204	1.859655871	2.000544216	2.765338438	3.949037198	4.868021962	5.13904855	2.042729552	1.203882727	1.530375983	-3.705358391
chr10	22874475	22875137	Common_CRM	Tcf21-Eya4	2.87343113075048	2.16966452758228	11.8902255996933	11.4668165227871	6.03864214504233	6.05222171612199	10.5860997870486	8.55160240669108	6.19918141332664	5.26714688837046	0.0282965132763674	0.981767439674775	-0.0884578973972504	0.95492881210738	0	0	0	0	0	0	0	0	0	0	0	0	0	0	0	0	0	0	0	0	0	0	0	0	0	0	0	0	0	0	0
chr10	23126327	23126978	Common_CRM	Tcf21-Eya4	1.34860787561632	1.01830408880501	4.91202388205456	11.0625941907577	1.67473024717973	6.56478570580278	5.19688398889595	6.32443602092389	17.7110399854957	12.5509696837447	-0.100762571197794	0.962175757605905	1.83914867237567	0.00166985204094098	0	0	0	0	0	0	0	0	0	0	0	0	0	0	0	0	0	0	0	0	0	0	0	0	0	0	0	0	0	0	0
chr10	24199152	24200317	BMP_untreated_Specific_CRM	Moxd1-Stx7	0.627999804739788	0.569026576662715	2.11140808664082	2.00489469477321	1.24778184940086	1.49028383659358	5.60059042751834	5.38947808641434	8.89043446016671	8.62164229504247	1.7447641559558	0.0927410561544881	2.69010641132403	2.33572561070462E-06	0	0	0	0	0	0	0	0	0	0	0	0	0	0	0	0	0	0	0	0	0	0	0	0	0	0	0	0	0	0	0
chr10	24259032	24259401	Common_CRM	Ctgf-Moxd1	1.38789658743983	2.09594025866505	7.99931844207009	8.43975544502546	3.44703962800273	7.238610254874	1.96467565433871	3.34732345497679	4.23678729706773	1.97451431304523	-1.28250933016035	0.503277464100899	-0.883717217036505	0.573300206810994	0	0	0	0	0	0	0	0	0	0	0	0	0	0	0	0	0	0	0	0	0	0	0	0	0	0	0	0	0	0	0
chr10	27688229	27688528	Common_CRM	Ptprk-Lama2	1.46813332278632	2.95614698689883	8.22672381584132	11.7175701642682	0	6.25328772185269	0	1.7212407398083	3.9215079747943	0.348110741287001	-2.98002890586357	0.151454975312542	-0.71736964571122	1	1.147588658	0.702898898	0.520309858	1.657567776	0.401472841	0.649473259	3.795159798	3.730388338	1.257573486	8.321022262	4.240164158	8.864505691	5.059886497	4.106316686	5.648382242	5.903900694	3.266052738	7.015757833	3.343383183	4.289782178	4.552075902	5.540634001	4.739591097	6.429444702	2.768092585	2.825851217	3.24505638	2.836499427	2.664218562	2.797643903	-2.11220464
chr10	28162377	28162647	Common_CRM	Themis-Ptprk	0.54194057223841	3.27365907067685	9.11033489235761	10.0925408863429	4.7109541582704	2.96783020449834	7.16015127358998	7.24323603174144	5.79027597265924	3.46950372149377	-0.0883043455116124	0.974897724021254	0.184404123774646	0.953860897734346	0.4779072	0.398490747	0.547181427	0.225716126	0.341407306	0.545222833	3.243654521	4.641400804	1.311644222	7.472721918	8.320692463	9.302020608	7.200570559	7.407184778	7.57166683	8.939840559	7.707259212	10.02370567	2.083656341	2.118443008	2.07201933	8.481740801	7.431020243	8.734986879	6.176585526	6.63551878	6.868832856	7.47933579	6.635299177	6.828451285	-2.928624793
chr10	28493030	28493752	Common_CRM	Themis-Ptprk	1.72265043391572	1.53027692015711	8.85797104492388	8.62678603660497	4.53012212291138	7.39902267049447	1.33880944866294	3.70662756544867	2.70667332516966	2.16243306741301	-1.43390553277047	0.253603985032485	-1.29906177183392	0.128044206522091	2.793525839	1.502613166	1.575520081	2.002638703	1.272219707	1.612474289	7.462274743	7.069726662	3.718292129	6.839727904	5.32413352	10.00376236	3.674499305	4.012338681	5.528033189	4.010375881	3.170596498	4.126542329	8.688054356	8.97448825	9.084779232	4.649073998	5.021502509	4.764890847	3.758296582	3.404939336	3.52186544	2.545295564	1.93415622	2.419025331	-1.873714375
chr10	29554571	29555088	BMP_treated_Specific_CRM	Rspo3-Cenpw	1.9811753994789	0	7.13672269130528	15.0593315242475	4.92053238968281	6.97468800476882	0.93483599800256	0.995456443332073	2.26795142062571	0.301987751387272	-3.15974652572235	0.0220313362441809	-2.61196466846471	0.0302306445062351	0.249204114	0.386364187	0.183040009	0.571682764	0.353085722	0	0.288982848	0.448194938	0.567182399	0.065457417	0	0.199900509	0	0	0.081704219	0	0	0	1.490919825	1.776411846	1.203707333	0.110245578	0.047153354	0.376342243	0.134749314	0.101855257	0.121617151	0	0.362337563	0	-0.932061129
chr10	30405570	30406435	Common_CRM	Cenpw-Trmt11	2.28366865411445	3.57642522750245	15.9246547482597	47.9291516410885	12.183904561274	14.6676001436189	3.91118089800146	4.52178896779234	13.1034279959311	11.7923016661175	-2.52108183723002	0.000127902757735206	-0.107949096934391	0.894468958522294	0	0	0	0	0	0	0	0	0	0	0	0	0	0	0	0	0	0	0	0	0	0	0	0	0	0	0	0	0	0	0
chr10	32488743	32489332	Common_CRM	Rnf217-Nkain2	0	1.12549399288975	5.01145756387753	7.93107748526586	4.93604704431921	9.06976972512226	1.23084094473851	1.04852491925843	5.97214372392273	4.32951652851939	-2.17976784057497	0.178269828459977	-0.467262829244389	0.647462519520075	3.187294109	2.13073932	3.473004433	5.142337923	1.852688746	4.213017929	6.823495164	8.06310763	3.534098674	10.20578622	7.527827302	7.960440688	5.081754358	4.614336671	5.580926368	6.575744112	4.469994962	5.448367993	10.15135018	12.34883819	10.17580338	8.319000174	7.537475291	10.60529822	3.686750063	3.426195805	4.132727285	4.640844881	3.77983508	4.192606295	-1.317001016
chr10	33375643	33376024	Common_CRM	Clvs2-Trdn	2.1122880571497	3.47987381528642	5.16491426968305	13.7935176343157	8.58464087333863	5.60849802424883	0.634265368723521	1.89110596767389	2.05167258873752	2.73189269408958	-2.4419283741107	0.175067522818367	-1.50681889114968	0.205428473980261	3.208826331	2.201365499	3.432580752	3.397457256	2.211600037	2.205016744	1.278507449	1.136461075	1.835165426	0.380362707	0.434545625	0.369596904	0.44077039	0.091280186	0.388448433	0.187869618	0.282225521	0.150205287	3.75199537	5.049509456	3.497276554	0.456198828	0.286455269	0.59641781	0.225411098	0.255577984	0.374764116	0.191914195	0.350914387	0.230045823	0.774956366
chr10	34955623	34956599	Common_CRM	Frk-Amd2	1.27433771853191	0.679217173987769	6.04866496951611	8.57540981341053	4.09588227460863	6.43131237962499	0.990389776572384	2.10922533279787	2.00227268521772	2.45282537687572	-1.85274974222924	0.103549249479655	-1.16014146549141	0.142983486201331	15.10932997	10.1148785	9.597010742	19.03700013	8.227873179	11.08150672	17.60426511	18.67058492	10.87132256	21.03460941	21.77204598	24.03878961	13.82245697	13.96879269	15.92488107	17.29096737	13.14582366	18.11903171	23.99571359	25.67433715	23.20161006	17.78231621	17.47233193	20.09749133	9.949893887	8.966589562	9.330093006	9.946447414	9.798590919	9.975618471	-0.672219297
chr10	37666793	37667591	BMP_untreated_Specific_CRM	Marcks	0.825135081791564	0.83072175665672	3.08244413651197	3.90259368322605	0.455409102303261	1.00415307670996	6.35934488114899	6.06230479110928	7.59157423107109	7.04335341957383	1.16659241100181	0.345125657224366	3.30328638018	0.000153439075685088	1.364455244	1.10278637	0.492303918	1.537596427	0.678327435	0.872251193	4.774520306	5.682901257	1.934106255	10.86505261	7.37488086	8.986467011	4.942489278	4.182730755	6.325702407	7.948287563	4.395331015	7.565677768	8.210899058	10.23821257	9.181447483	4.88545755	6.341176782	7.0854636	1.743074324	1.956783045	1.651082063	3.001154827	2.38994857	1.924221371	-2.279056851
chr10	37842609	37842859	Common_CRM	Marcks-Rfpl4b	0	1.32583192362412	0	1.55713487960719	0	1.0684188736194	2.89986126580394	0.82344156992429	13.2886833572529	3.74706401921327	1.64628459217375	0.765451744326271	3.76089176626338	0.0703581526954333	8.625081287	8.764206038	5.052191808	10.35408534	6.382430186	5.777654354	2.527347555	2.446377139	1.090581758	5.814008632	1.768784303	3.942891351	1.311088954	1.329001933	1.195997513	2.647068671	1.169569466	1.798923941	4.767641053	5.540667314	4.95528842	4.558728292	4.878456425	7.621491055	1.002955352	1.086639997	1.186832308	1.337005691	1.438358428	1.72870837	1.666914868
chr10	38553501	38554294	Common_CRM	Rfpl4b	4.42846772774892	5.57306399169452	35.6716139227873	62.098853174751	22.9140267110972	33.3459862825727	11.8846773188686	17.263198108438	71.465732764694	48.2361646021045	-1.3800034449857	0.00640438822266459	1.05678164088442	0.00225587192734477	0.367869414	0.255059766	0.211460459	0.293532181	0.103595939	0.413603271	6.435942835	7.087911523	2.730201149	4.940567334	3.378933242	4.387838584	2.677605996	2.3954909	2.999515766	2.480373907	1.202147832	1.697197663	6.836493257	6.992796107	7.382228518	1.217027134	1.537400234	1.388869529	1.637435801	1.660457648	1.384190424	0.746141736	0.387590162	0.8943934	-4.523533752
chr10	39171652	39172029	Common_CRM	Fyn-Wisp3	1.16438160083053	0	5.21971442108552	9.29324530269547	2.40992349892574	3.54250289661605	0	1.9111707524768	3.62852174679243	3.45109786620733	-2.40724281202597	0.2758547212189	0.26539025421874	0.915377991235565	1.39598195	1.286224416	0.943318717	1.44109366	1.401484785	1.345516706	7.155153103	9.681186087	2.096965454	16.6764619	20.70533367	17.44640495	13.0872578	13.66751092	14.87484469	14.74234217	13.59073289	14.84497079	7.080450866	8.169325914	6.952659621	16.13914712	20.55023469	15.89567262	7.57852822	7.097876283	8.638506709	8.276064936	9.864480598	7.513517157	-2.59900375
chr10	39659424	39660218	Common_CRM	Rev3l-Traf3ip2	3.31716773435601	1.94811575679447	7.43513477361175	10.2959170251105	5.72129193384764	3.86864516581332	0.608703036482775	2.33343014147311	4.92246383066119	7.01329152770467	-2.16993607132148	0.0709357452301771	0.369647964767714	0.723367364414279	1.81889218	0.654642108	0.730610396	1.82551289	0.414177389	1.202610306	2.175142809	1.553861495	0.5174692	6.1511717	4.753167379	6.018518513	4.282036043	3.625932662	4.211673462	4.650708653	4.272174767	4.442538303	1.870332191	2.045182183	2.237080398	5.330878789	8.173874318	5.879972699	2.45877235	2.323192619	2.293121265	2.485900506	3.746560773	3.40196872	-0.638802226
chr10	40258524	40259898	Common_CRM	Gtf3c6	2.98185642366985	2.89482952756359	7.87705811653627	14.7327172015237	9.52182874160704	14.1911531612475	9.49736222424871	11.6114850198567	11.3782715619941	8.10560913100074	0.26139529891817	0.780879536644717	-0.313723657709929	0.557676518038107	15.51971396	11.85618035	7.740200396	13.32144862	8.818336741	9.337692019	19.26176661	23.2204797	9.006730517	29.76270314	26.3686819	30.36050934	20.95628701	20.07112681	21.35831005	24.67923619	18.32643665	27.93242273	28.23617666	33.77978905	29.84720735	27.44572008	31.62465396	32.95273866	15.54568132	16.38522794	15.59388179	17.20333318	18.04369941	15.6077654	-0.767629045
chr10	40302185	40302503	Common_CRM	Amd1	2.53076021941521	2.43208162090379	9.28222800353417	12.8537077326065	8.57114301033024	7.97954347435874	6.07937372285941	7.44463683500734	7.988942084919	4.90967507758553	-0.366369769348618	0.867832774235051	-0.436499465005479	0.743129982351711	13.55707985	11.25813557	8.461867969	14.17537774	8.432379874	10.43662804	9.378683756	14.70064775	5.018997509	13.36361756	14.11023873	15.40220378	10.33815084	14.08832617	11.37724587	13.75072287	11.2588646	14.30011612	12.09082065	15.29483285	11.20016546	11.18165322	10.84215618	12.63562941	10.15162793	10.68263088	10.48741266	12.67827281	10.90771029	11.92671957	-0.022009869
chr10	40348616	40349375	Common_CRM	Cdk19	2.60259998130303	3.49362825724407	11.3429070794175	12.0529214989358	6.46392919514233	12.4930401888961	7.32288198435338	8.67922603345761	10.5563825786129	8.77661020456923	-0.220874946024921	0.874327875294036	0.0294183304478866	0.9814449371524	5.688457178	3.678294141	4.50703384	4.458778961	2.875378435	4.186452505	17.14609234	20.36627211	8.488368038	15.98407562	12.85396496	14.18701897	7.370839428	8.043822272	10.20256669	8.016351043	7.201883985	7.825754395	15.4840673	17.85148495	17.36004561	9.303772655	9.64282736	10.68059016	7.468623315	6.821105632	6.138196316	5.014237449	4.488083967	4.134456295	-1.965823165
chr10	40521393	40522018	Common_CRM	Slc22a16-Cdk19	0.702354981620979	2.1213310777986	6.69062994494743	10.8999441572503	2.32586536728321	4.48735926920149	1.15994450632157	1.64688313984858	9.38024707570797	9.32602600337527	-2.27330900183095	0.0850923805463953	1.47230000990066	0.0466626816600941	16.05226007	14.07332207	10.64007958	16.1668246	11.00150586	12.01431996	8.160143912	10.89833633	4.485135421	11.88539518	11.02820509	13.51709249	8.209025951	10.41009945	10.03973851	11.477696	10.19605526	12.24014395	10.52495021	12.10620665	11.4494196	9.640928031	10.83762831	10.91075787	8.016425548	8.01818523	7.904343503	9.299675264	8.409864107	7.735701129	0.569960703
chr10	40736402	40736646	Common_CRM	Mettl24-Cdc40	1.19937667626533	0.905622898650359	8.06488662602149	9.5725504893885	2.23411760433198	2.73672867218084	0	1.26553519967872	0.800909074087087	2.13289163206584	-3.23074752462414	0.198109721454573	-0.586265905953768	1	16.1575159	14.80152927	11.4550731	15.31133203	12.3236185	11.94896697	12.51676841	19.53659345	6.784307119	18.53728002	16.44231784	17.50077331	13.63754688	17.56524297	14.77730802	15.65386607	17.14179505	17.1813275	13.87653744	15.05749167	12.28823734	13.32143398	13.03363037	14.33484336	13.09901774	12.70918161	12.67924879	15.53298407	14.10439614	13.32585107	-0.091536987
chr10	4105726	4106183	Common_CRM	Akap12-Mthfd1l	0.800459269717564	2.65940028443934	5.38247356878896	4.68503382813981	6.36177616871776	9.05935040541616	3.17271473282706	4.05414339678261	5.55904503939659	2.39145223691584	-0.15928630184515	0.958106157906217	-1.0955109864363	0.268758277790652	28.45557691	25.65690422	18.02522765	25.66419876	19.10132241	18.86594918	21.83036343	32.01762529	10.29574391	32.15483857	29.7878376	29.62958255	25.13671201	32.16265715	26.1886683	30.39157647	28.26918813	31.76292295	25.41571329	29.51768244	24.70133581	26.21606225	27.14014825	27.61514471	23.08047606	23.90086401	22.86330758	26.75084945	25.55875405	23.29700522	-0.044981541
chr10	41711593	41711857	Common_CRM	Ccdc162-Cep57l1	0	0	4.6586939790465	14.0083156782844	3.44144378445077	10.1176029698807	0.915360248044173	4.28875817668901	5.92187315385604	4.13974875860053	-1.3942526683793	0.558106958101373	-0.443058980819268	0.811767834837285	1.052776413	1.029180938	1.119897462	0.916074353	0.499659293	1.173454572	8.251085331	10.36812886	3.07774024	4.596093373	6.750522535	6.40648069	5.368384269	7.123599811	6.927083279	6.251445199	6.024760833	6.793062784	7.854991397	8.23159072	7.780309989	10.97429738	11.48502137	12.81496808	5.679472162	6.26150658	7.062975368	8.308895778	7.776735243	8.865489667	-2.994620691
chr10	43036846	43037314	Common_CRM	Sobp-Scml4	1.56329011222618	2.12473064683353	8.40953990063779	9.98163384363588	1.94132726302351	5.13662920009328	1.03271412599855	1.31961790051969	2.0878398939877	0.667212254133418	-2.62076115342416	0.0863030727422269	-1.52850048837539	0.393648507610381	1.073855363	0.594606174	0.661982399	1.099759349	0.978104398	0.901598527	1.245267487	1.269162764	1.200212082	1.873718564	0.970572838	2.153498091	0.941672761	0.983930477	1.383151398	1.350060367	1.073708786	1.3346618	2.17976887	1.874646602	2.634637795	1.436501853	1.059492778	1.346599587	1.479284252	1.442128063	1.58467366	1.882319705	1.728652121	1.574955851	-0.928700502
chr10	43580418	43580881	Common_CRM	Cd24a-Qrsl1	1.26413783589089	0.477261311599757	7.96908343715946	13.4525691542738	3.13966707246654	10.9611007552746	4.17546618546283	4.00160590135994	7.59739233993626	4.60852006202737	-1.04220957322045	0.474843197650136	-0.240935448464844	0.874484216119632	3.915531203	2.618303674	3.360785871	4.818125503	3.024380492	4.126306445	7.776327878	9.799586742	3.721724463	13.60268451	9.342845162	12.80414259	5.424812854	6.116492362	6.866333224	7.992854624	6.598913441	6.521669551	8.755909622	8.718125173	8.212465208	7.981810735	8.504511582	8.03145411	4.261441163	4.279902213	3.797328232	3.93666263	4.406154303	4.20763425	-1.342807853
chr10	43682779	43683031	Common_CRM	Cd24a-Qrsl1	1.74195183933774	1.3153094480398	10.73718040885	3.08955333255396	3.60532205990081	2.11987871749881	6.7126418189906	4.08453159684668	17.8361179514949	4.13036157320687	-0.110117735815832	0.974897724021254	1.76436251517236	0.215838262932832	0.849945096	0.860570444	0.847241575	0.557086608	0.4423767	1.141769028	6.758509495	7.250077611	3.730732736	0.701647803	2.538393643	0.973983331	1.964945018	2.104785148	3.980907697	2.252636665	1.714970399	3.186429398	6.57819909	6.594501523	6.082089377	1.862133814	1.378483172	1.375250642	5.558743702	6.997456168	5.767585579	2.419139679	0.882715977	1.803534776	-3.039992914
chr10	44268190	44268518	Common_CRM	Atg5	2.00749327826118	4.37901804042521	2.99974441577628	4.74736243782682	4.43190809314637	8.14343653673325	6.63078033339316	9.10053564321815	5.36218392285135	2.22132860217589	1.36812401629465	0.451051741186445	-0.857519938444222	0.571486735279466	0.886252999	0.738979492	1.333812102	0.956750448	0.921543289	1.041725168	3.728001933	4.250482083	2.689453201	2.756945219	2.065017971	2.969106921	1.086088304	1.180833178	1.344586729	1.281306264	1.148324424	1.318538511	4.643764286	4.789748708	4.19684804	1.368401412	1.578287675	1.312155505	1.277902755	0.987257823	1.068557028	1.308891043	0.774840415	1.207083845	-2.11514595
chr10	47991523	47991915	Common_CRM	NONE	0.933188485359507	0.563704049159917	1.25499511272273	14.896060710528	3.70833126161226	4.42903232048859	0.616467105825667	1.05030812490343	1.49557510773405	2.52247081792277	-2.78896741960794	0.204686684456603	-0.901297608020713	0.621338558300928	22.58450119	19.5990999	17.13980719	21.00210875	12.93051375	18.87443589	21.73528331	27.00964234	9.728211467	27.58235101	29.29862298	30.62625521	19.08161043	21.82755934	21.32364344	25.6084544	21.22604431	22.27583939	23.3833974	24.54749795	22.17509033	20.57857938	21.42136804	21.69824436	16.42823271	16.14797577	16.21783586	18.35674816	14.41709866	16.17500958	-0.205151871
chr10	49322429	49322883	Common_CRM	Grik2	1.772647025934	0.973444877844439	4.33443245980009	8.57453127537003	6.00357594115642	8.23670937812314	0	0.453436987843772	3.44355619519382	1.94873006383461	-4.15628820942724	0.0791949500466384	-1.49243058924431	0.143456654420157	0	0	0	0	0	0	0	0	0	0	0	0	0	0	0	0	0	0	0	0	0	0	0	0	0	0	0	0	0	0	0
chr10	51015160	51016046	BMP_treated_Specific_CRM	Lilr4b-Sim1	1.07348273620588	0.748212146514743	12.2156634899783	28.9985615276735	4.71703084857452	8.290496338751	0.545496852107588	0.580870181944336	0.441132763154061	1.17477552646516	-4.82275243729683	2.34828950331702E-07	-2.72386644180934	0.000541939309093287	36.67489078	31.33128225	21.34290459	36.0109675	26.69117173	24.5861334	30.89198071	43.37412846	14.28640736	35.94999007	39.64400241	36.07865374	32.4753771	40.2126932	31.97658485	32.64944432	33.98126817	37.01748842	28.8401851	33.29792484	23.64847908	29.5490329	27.08680492	30.70551375	28.82366502	26.5040183	24.87385664	31.49181831	27.83422907	26.74471549	-0.200658062
chr10	51023267	51023805	BMP_untreated_Specific_CRM	Lilr4b-Sim1	0.815932831808758	2.05364300437442	0	1.44715137509962	1.35099057114499	0.992954343512455	0.898346117039635	0.956600336807958	7.62798902532014	6.3844027588826	0.782568668290249	0.89215830269566	2.58648121333159	0.0137529397613126	3.20534675	1.976681974	2.123506012	3.532407651	2.315277959	2.60411046	8.19925178	8.161195453	3.826451078	7.692976659	6.120130048	8.520208811	3.261725154	3.42097128	3.832719724	4.350123076	3.511190084	5.234935485	7.958961319	7.658936136	9.579577841	2.613597252	3.127648767	3.737258766	1.94842364	1.6183544	2.095931411	1.649236194	1.462119856	1.688623112	-1.702380835
chr10	51257434	51257996	Common_CRM	Lilr4b-Sim1	1.30181454185383	2.75232012614735	10.5044430787326	10.3901348728238	7.11313362992531	5.94094124565949	4.29991290896195	8.42489150723251	2.78180518259429	7.59339782462161	-0.381825440288042	0.812287837809935	-0.190019055820066	0.905947981406854	0.349802272	0.354175226	0.25692919	0.687821469	0.040458659	0.176214353	3.592800764	2.228886772	2.104087769	4.357790285	1.319618412	3.206810268	1.171206433	0.415796436	1.196015264	1.426295612	0.680603401	0.684210074	6.743373215	8.175998111	6.955143863	2.623368497	1.683069208	3.773308826	1.585212016	1.266323066	1.430723194	1.69983545	1.356280473	1.702832618	-3.307439689
chr10	51287900	51288518	BMP_treated_Specific_CRM	Lilr4b-Sim1	1.06546568813862	0.715119699905138	12.3387545386785	23.3066304795575	2.94026265079289	7.56364493864868	1.5641107151046	1.66553715599573	2.8459487486978	2.27370389515368	-3.10686483697631	0.00108556078297496	-1.02666318844726	0.353213892032796	0.404474976	0.456069066	0.540156729	0.506116055	0.327475307	0.432209603	3.411189286	4.126627829	1.966683041	0.791984135	0.809173231	0.176973775	0.923360006	1.325797655	1.289947475	0.577226981	0.704836417	0.964962511	9.068374671	9.286264869	8.762038001	1.366420059	1.391510074	1.374364527	1.895462112	2.104046099	2.572087817	1.768961674	1.354407848	1.590328857	-3.007212519
chr10	53383552	53383979	Common_CRM	Cep85l	0.685358100723048	1.29374699807194	13.2494565998924	9.5725504893885	13.1919325208174	5.3170728488085	6.79124418221063	6.99057538870153	7.32259724879623	4.75330135146103	-0.427445646249663	0.802571053937378	-0.719150817158282	0.504281984094955	0.484537433	0.095393422	0.276804844	0.2470101	0.697415679	0.506256079	1.435917603	1.394309084	1.102795211	1.696952662	1.8956028	1.295581601	3.424910673	2.389129708	2.224050508	2.765937038	2.33554931	2.395703481	1.610474717	2.266082245	1.155760919	2.222939132	2.037380788	3.008252663	3.532126996	4.400915829	3.222930995	1.88365593	1.356828835	2.493121602	-2.476858439
chr10	56158629	56158949	Common_CRM	Msl3l2-Tbc1d32	0.685893536739237	0.345268730110449	5.38079154579871	10.3403488098915	5.1105440199094	3.75616010256821	0	0.964970589755028	1.83207950697421	2.92739376501037	-3.411267901428	0.151454975312542	-0.813228766337151	0.682042622174042	8.732786163	6.132393848	4.798232084	9.35664296	4.68614939	7.241023331	11.42202135	12.00471268	5.411865388	19.1150411	15.08344977	18.92450768	11.59741141	11.75833354	16.11346767	19.41843104	11.96043635	21.10604784	13.72522673	16.79769342	15.17456048	14.4249952	12.29678938	13.96757626	7.162280382	7.387587176	7.708671149	8.783318528	9.12104939	8.487851718	-0.7773186
chr10	57486034	57486271	Common_CRM	Hsf2	2.16090228171011	2.33092813576674	1.03788625355972	16.425473413578	2.30010420024052	4.50809651316203	7.13749256702798	3.47443700389996	4.12282308179851	3.51342149012028	-0.289958886842123	0.940266389922159	0.171041164931103	1	0.86917797	1.287063988	1.076176487	1.424231429	0.944986105	1.182200471	5.932322394	6.109961911	3.136903698	2.126483035	1.174956152	1.633477702	1.565952851	1.394763631	1.652821599	1.063204692	0.601295105	0.864219651	9.450890453	9.710963078	9.25849326	0.81297718	0.902192641	1.096968854	1.280138032	1.349958907	1.292733513	0.748198118	0.806403426	0.90047473	-2.473052643
chr10	57822287	57823091	Common_CRM	Smpdl3a-AW822073	1.81994968289018	1.92388546131195	7.0367138907389	19.3673492488457	7.23216843060701	11.6276929653852	3.00566051596594	4.60881475703894	7.53492069203325	4.98417512229516	-1.39444385290721	0.159094611456905	-0.637550419202922	0.325755764845165	0	0	0	0	0	0	0	0	0	0	0	0	0	0	0	0	0	0	0	0	0	0	0	0	0	0	0	0	0	0	0
chr10	57828702	57829001	Common_CRM	Smpdl3a-AW822073	2.44688887131054	2.21711024017412	4.11336190792066	3.25488060118561	0.607719838859535	1.78665363481505	4.04105527564651	6.8849629592332	13.72527791178	5.04760574866151	0.889209443583176	0.724192005286036	2.82611686515179	0.0525145048967546	7.690947704	6.672594894	5.415006593	12.47558587	5.710994618	7.702843684	4.274595569	3.404851882	2.382256535	4.542348034	1.001464797	4.709139504	1.015810547	1.135979736	1.014591786	1.342204074	0.665728143	1.038500671	6.141094267	6.209953736	6.301385491	2.657498661	1.429415963	2.560042596	0.951483463	0.520810135	0.533020624	0.995153153	0.485235683	0.656084632	0.733664465
chr10	5805100	5806105	Common_CRM	Fbxo5	2.32953559409943	2.96828042602416	4.65035004953179	1.74306143239611	3.43528000453833	6.77728389982456	6.25177387320916	7.88619413982218	3.11119305993631	2.17491278063789	1.42826650471187	0.19260264040268	-0.977866956955785	0.217531453598093	13.93083946	12.71254933	8.549486437	12.13169917	11.3454736	9.126604475	12.47183283	18.11931468	5.979070511	16.65447539	14.09797623	16.40717065	13.21288708	16.5889451	14.71184631	15.06797885	16.15116954	15.31587529	13.31394589	15.01279487	12.73207714	12.29135719	12.17903137	13.1863175	13.61393486	13.88277362	14.28668249	16.11899319	13.92229824	14.47928315	-0.269119526
chr10	5823864	5824565	Common_CRM	Mtrf1l	3.86161648834644	2.52179158083523	8.07063904158926	8.60755728741496	7.25796075739234	10.4784304652402	4.13674930927809	9.39733603337279	8.64204883936481	3.19233937284377	0.0334425960044046	0.981767439674775	-0.736014623552469	0.345598158110232	8.323766356	6.002717336	4.854351333	9.318362345	3.746981699	7.885883594	9.768260941	11.09002677	4.452001282	15.75935053	11.46665506	15.78432613	8.881111894	8.634285493	9.333300806	11.18196898	8.322030368	10.35213701	13.81086991	16.70411474	14.61693667	9.917813946	11.18871522	11.28818137	5.737039848	7.375770601	5.925371144	6.407067721	7.955430532	5.701888378	-0.623398396
chr10	58979313	58980213	BMP_treated_Specific_CRM	Sh3rf3-40422	0.487746515014569	0.122762215150382	8.47261144989257	20.7617983947626	4.4417567777978	8.90349061349502	1.07402269103849	1.60113638596389	3.0398948856461	1.73475186074688	-3.03738782488658	0.000703082802909443	-1.55551028436393	0.028613581906306	0.409662319	0.299816404	0.300896295	1.184939212	0.447040403	0.732759852	5.32886536	7.175595367	2.371491575	14.67161402	14.97283641	18.54520197	9.780315254	9.904840372	10.61649935	11.7434343	10.36835256	14.61203505	7.400052016	8.730407876	8.361110205	16.61019606	18.68438426	19.55511411	8.051481816	7.469194786	7.718817394	8.672616853	9.0986234	8.964032727	-4.115055984
chr10	59090418	59090945	Common_CRM	40422-Sh3rf3	2.498891063642	3.35441346900474	17.7366292211744	32.8712059499621	8.27513769194692	12.4175817854247	2.75129152353315	5.85940396056184	14.4619558804795	11.8502973409654	-2.14999221725601	0.0115245189892483	0.336733381979813	0.664527057636785	31.10096515	29.61646707	19.96975685	27.51849476	22.36788768	19.18143328	22.25453045	34.14813724	11.15314867	31.93468161	27.25879996	29.19637191	23.43158977	32.60882387	25.84394626	28.92670607	29.05176654	31.3156925	25.51456361	29.0375862	22.43297156	26.90680361	26.65221142	28.6505951	23.44076239	23.97233312	23.01300205	28.34373687	24.87408992	24.50596786	0.042744403
chr10	60311639	60311876	Common_CRM	Vsir-Psap	0.617400651917176	0.932371254306699	1.03788625355972	14.7829260722202	0	5.07160857730729	9.17677615760741	5.64596013133743	4.94738769815821	3.95259917638531	0.332541771288255	0.920534231424649	0.846813500874289	1	22.99259626	21.75770315	13.76221999	20.84747335	16.43213459	13.23514888	16.54426804	23.86527797	8.718960758	23.22595937	19.75455436	22.6041305	16.73092839	22.09032508	18.95250163	22.40941105	20.02120414	22.42403144	18.36371156	21.3977658	18.367082	18.39101007	18.1347992	20.85939247	16.04403074	16.31290274	15.85540834	18.33215377	17.45303043	17.02320473	0.038139774
chr10	60694554	60694837	Common_CRM	Cdh23-Gm17455	2.06818310253527	1.56163948601192	7.82265504891483	6.87780423854769	12.1994925956219	5.66299756335372	2.56171489912009	8.36535163792345	7.59590090052913	6.43635849393721	-0.0934009305044811	0.974897724021254	-0.390384632683191	0.790503886377009	1.987124862	0.797713218	1.653385068	3.312058712	1.420301449	2.335719014	4.788656472	5.338445521	3.53331799	4.697549044	1.742319902	3.984959005	1.749951972	0.947267832	1.272460975	1.66900384	0.869248462	1.52334149	7.708899106	8.768749576	7.965192365	2.948599349	1.574480779	2.965742725	1.55575097	1.357866902	1.454641704	1.37300093	1.128608567	1.247917233	-1.878715123
chr10	61070056	61070292	Common_CRM	Unc5b-Pcbd1	1.86005026912335	2.34080494990135	1.04228407666803	2.47426093157923	3.0798005393051	4.52719861703136	5.11981155685724	9.59518778513474	3.31223413690253	4.1898667823124	2.41027579680121	0.30766690980119	0.0428960210415799	0.990030545772335	1.339557302	1.163721484	1.079427147	1.282898855	0.631774686	1.559264107	9.787812174	12.03197085	5.594398678	14.90776265	11.76273809	16.87956618	8.549268058	9.937579031	11.39330702	11.11128054	8.062722617	12.49452628	15.37136376	16.05155473	15.08582313	13.80833397	15.30635712	18.52096132	10.65154228	10.6524629	10.95056941	11.85608109	10.75325622	11.01109769	-3.171132985
chr10	61815674	61816029	Common_CRM	H2afy2-Col13a1	0.618270230300158	0	4.85029097086081	8.77259087102646	9.21337513448456	5.26685360234916	6.8071860699623	10.1480475166725	6.05532381647815	3.51836997109228	0.672578887871402	0.708394199803271	-0.704621440217339	0.593579734438003	1.342770403	0.297403021	0.369848489	0	2.17429594	1.775618746	0.389276895	0	4.966182356	0.176349982	3.693637809	0.538555489	1.311291909	2.094880277	1.430785061	0.479067526	1.693353125	1.340582189	0.111575373	0	0.240216975	0.198009704	0.254073369	0.380216354	1.089091517	0.411615069	1.201386682	0.652508263	0.32539334	0.586616848	-1.729754828
chr10	62145961	62146514	BMP_untreated_Specific_CRM	Neurog3-Tspan15	0.793800838179226	0	0.889616788765481	1.40789772116383	0	1.44903102208779	1.74795736335379	5.21165550584994	10.9549299030646	4.04670868058496	1.94197290564744	0.391326244792015	3.18776272888867	0.00825328923546954	0	0	0	0	0	0	0	0	0	0	0	0	0	0	0	0	0	0	0	0	0	0	0	0	0	0	0	0	0	0	0
chr10	62223782	62224015	Common_CRM	Tspan15-Neurog3	0	0	14.7798566064857	14.2013374213102	5.45904559112879	8.597791364963	8.29717100373087	13.694575465479	8.38720232091199	8.04090991247484	-0.0689971868914596	0.974897724021254	0.243664148573076	0.903645805542033	0	0	0	0	0	0	0	0	0	0	0	0	0	0	0	0	0	0	0	0	0	0	0	0	0	0	0	0	0	0	0
chr10	62486709	62487008	Common_CRM	Vps26a	0.489377774262109	2.95614698689883	4.93603428950479	5.8587850821341	6.07719838859535	8.93326817407527	2.42463316538791	3.09823333165494	5.88226196219145	2.088664447722	-0.628856731796463	0.836704240129353	-1.08267885623908	0.442073886581878	0	0	0	0	0	0	0	0	0	0	0	0	0	0	0	0	0	0	0	0	0	0	0	0	0	0	0	0	0	0	0
chr10	63023922	63024523	Common_CRM	Hnrnph3-Pbld2	4.26068087159149	5.69894476322073	8.59494157066017	10.039763158865	11.4890396158436	12.6663635183664	5.62923706617515	5.99427099570511	9.75483264944672	4.41625681687643	-0.350539210821356	0.827786276723782	-0.903631921911217	0.165480975335745	4.942300193	2.771659128	4.112933999	4.691505822	2.030285938	4.736161683	5.575926514	7.724020244	2.812138244	10.62839677	13.79598934	12.77231213	9.360776528	11.6312726	13.09080057	13.21455177	13.28819854	15.51457533	5.308398269	5.355219133	5.270118584	9.786866159	11.1390144	11.05774269	7.872372273	7.881093978	8.625997378	8.494577499	9.097548024	7.860140205	-0.682428706
chr10	63414573	63414906	Common_CRM	Gm7075-Dnajc12	0	1.32715908270683	5.17073061458134	7.59863116925434	2.72835182911413	8.42222085060339	7.98260108204288	9.27299065230057	11.7370458905254	3.12567902837277	0.778480765625718	0.667915763035117	0.264739339993951	0.896836996468782	0.742517091	1.315649052	0.545377574	0.973348349	2.018195232	1.807889389	1.353062813	0.610478161	2.172793539	0.668687666	2.334269247	0.850877631	1.420624267	1.323902034	1.634539982	1.009188097	1.230671137	1.9364756	0.564098538	0.144024894	0.379524961	0.28155655	0.321133626	0.560665999	0.650036036	1.127223422	0.552175021	0.515457271	0.719736199	0.648767703	-0.94647757
chr10	63429519	63429751	Common_CRM	Ctnna3-Gm7075	2.20747345157455	0.952465462373653	2.12050898356599	4.19486767135559	6.26580109720693	3.45394032420065	9.37455150583171	4.88031102864612	3.36934162202154	2.9161776969452	1.52186122749157	0.532830902478558	-0.664405111444425	0.771279323662753	22.82906743	22.44232362	12.97577326	20.63634621	17.60562184	14.85881694	18.45234315	27.74308097	9.956636322	26.32522822	21.53049028	25.74968432	20.43136653	28.07882231	22.80636727	23.7350168	22.76320344	25.05854425	19.05950856	23.03692102	18.62054825	19.7831933	18.91162134	20.38498823	21.26787141	21.26298836	21.32370849	26.23777185	22.96910692	21.23802138	-0.158011358
chr10	64089885	64090680	Common_CRM	Lrrtm3	1.2883870207932	1.66771311147688	8.35400520318075	12.4864589402463	7.54260584909061	7.05559633522247	3.0396868614297	3.10732667895958	3.93301764180627	2.61849337471228	-1.41926723081086	0.165013348695505	-1.22367074168525	0.0794789868554584	22.61591674	21.13131219	16.71355863	17.70699625	18.13160728	16.37526385	20.97695488	29.86649699	9.845682815	28.67230151	24.56915476	27.34026532	22.39975901	30.98852351	24.54447712	26.46964894	26.44589143	27.78458496	23.8866037	24.99492952	21.65432686	24.81170652	23.23794681	24.92638501	24.49015317	25.39237537	24.45225743	28.86123039	25.37339981	25.00273414	-0.225535784
chr10	64447734	64448256	BMP_treated_Specific_CRM	Lrrtm3	2.38266975725507	2.96322588294025	10.838157027115	19.0167334434787	11.487302011546	12.0248292768467	0.9258816302056	3.54931711174263	5.24119807870017	5.18431590568035	-2.29686047961227	0.0484884954267506	-1.15097678156342	0.0893340714921632	0	0	0	0	0	0	0	0	0	0	0	0	0	0	0	0	0	0	0	0	0	0	0	0	0	0	0	0	0	0	0
chr10	64530838	64531087	Common_CRM	Lrrtm3	1.46911600908002	0.887437699882279	5.92720583358206	11.7254132500541	9.48677515520889	5.89990341858103	5.82301458996775	5.7872399492671	10.20274531327	2.9260874759586	-0.246656576674638	0.938430594793561	-0.443041631443218	0.803771069124055	14.9574053	14.6885011	11.30392128	11.87016757	11.89444473	11.29390155	10.97806241	17.7145456	5.869428351	16.30954561	13.05264836	15.08112383	12.62685087	18.10066136	13.56085181	15.84507695	15.22438008	17.84465088	13.9410663	15.46319284	12.54275779	14.45095603	13.51811063	13.96380587	13.3866176	12.97487499	13.213343	14.44792167	13.522797	12.58190523	0.026372498
chr10	6479404	6480123	Common_CRM	Rgs17-Gm10945	1.72983812696404	1.84399433049252	10.6054941653731	8.39206906603322	9.09804776840617	4.4579368857555	7.73027458431741	8.73260357534453	4.07695022414289	3.61909289446499	0.102742451761908	0.953713535051175	-0.855049237108006	0.348718484772336	12.97493944	10.77656178	7.82394645	13.6212506	8.412828582	8.82107322	12.1133369	14.9109879	6.600598826	16.70822642	14.79056412	18.47847181	9.710165312	11.11237338	10.65295502	12.91974658	10.42766202	13.3301766	14.0705359	16.46004733	13.92703042	11.7475266	12.31692863	12.14274772	8.343639466	8.291783321	8.916755504	10.05871662	9.13954031	9.006942204	-0.31311383
chr10	66480498	66480762	Common_CRM	Reep3	1.66277221027694	1.67403020659611	5.5904327748558	4.42367863524772	2.06486627067046	2.52940074247017	10.0689627284859	7.01796792549111	4.44140486539203	2.75983250573368	1.08452910650163	0.595072019830794	0.589465761447611	1	3.419052305	2.172683927	1.748698107	4.35289442	1.420317219	2.503887302	13.26447588	14.16565934	4.990867077	16.4003271	12.13292821	18.29365556	4.734894336	5.46134967	6.819739428	6.880459576	4.379453111	7.536719908	14.73158902	17.76719642	16.67805061	7.644615555	8.074878838	9.096727952	1.832613218	2.253467691	2.690684099	1.670159169	1.648401019	2.033286125	-2.364607291
chr10	66920137	66920378	Common_CRM	Reep3	0.607153338192409	1.37534431911216	10.2065992569981	5.6534980068726	2.26192819691702	2.77079583407521	0	0.854192499921463	1.62175779317219	0.431888430061466	-3.65912880817418	0.185611292350365	-1.53488714188436	1	0	0	0	0	0	0	0	0	0	0	0	0	0	0	0	0	0	0	0	0	0	0	0	0	0	0	0	0	0	0	0
chr10	67187080	67187659	BMP_treated_Specific_CRM	Jmjd1c-Nrbf2	1.38995120859074	1.33575467262073	8.07185112224431	10.0850704637771	1.88298685822799	4.15188681458317	0.417366330714441	0.888861798277515	3.71267695138125	2.24708790252187	-3.37612851418083	0.0212093396165876	-0.0683629011516351	0.979825467337549	0	0	0	0	0	0	0	0	0	0	0	0	0	0	0	0	0	0	0	0	0	0	0	0	0	0	0	0	0	0	0
chr10	67326184	67326966	Common_CRM	Egr2-Nrbf2	1.4969202506841	2.26058298998146	24.5349939684208	33.601855618122	8.13272137297319	10.5885502180951	3.70826248824033	6.44959030151698	9.99600072006391	10.9142955944689	-2.14676519228176	0.000470405954543102	0.195087833211833	0.809209594227902	0	0	0	0	0	0	0	0	0	0	0	0	0	0	0	0	0	0	0	0	0	0	0	0	0	0	0	0	0	0	0
chr10	67372700	67373011	Common_CRM	Egr2-Nrbf2	0.940990061121355	1.06578128908691	1.58185879159907	13.143019482215	2.33708336744696	0.42942880772484	0	0.992895783670768	0	0.836697038945444	-3.23575420617781	0.234420449411425	-1.43331520114298	1	7.381997246	7.486182919	7.045230643	9.014298667	6.966461081	7.847982208	5.32781513	6.79412039	3.218072498	6.958517906	7.050778953	8.082135694	4.168123191	4.312827647	3.99927535	5.086897178	5.062121313	6.062284336	7.287069527	8.116996195	7.262774773	6.830588995	7.203829311	7.136217021	4.615079429	4.815418283	4.995750859	5.196411147	4.805066913	5.105969383	0.278340167
chr10	67743704	67744047	BMP_treated_Specific_CRM	Ado-Zfp365	0.42660045045006	0.644233199039905	5.01998045089092	18.7264763218066	1.0595232176035	4.28302026596699	0	0.600176071373389	2.848714490922	1.82073081594425	-4.57575895367129	0.0336264675344382	-0.212307339220058	1	3.602761498	2.757737104	2.752071252	3.438180986	2.9402411	3.591094255	2.139056877	2.114936842	1.541561656	2.331738657	2.093061425	3.329252114	1.415362695	1.598786294	1.436343666	1.124276315	1.512044609	1.775836147	3.697765629	4.500414233	3.959940443	1.54707582	2.246881156	2.111032888	0.914299052	1.130902007	1.125265763	0.672281241	1.257201543	1.662081068	0.405903766
chr10	67845270	67845549	Common_CRM	Ado-Zfp365	1.31114654573808	1.58402858258557	9.69809843380004	6.27876967583547	7.81540782017209	6.70155207467367	11.2599153092745	8.11635956018566	8.40523931515051	3.73064916289653	0.57661731558007	0.775759740125023	-0.395492256512011	0.811549324589545	0.716815238	0.59408302	0.356661023	0.954812137	0.561634385	0.380512571	2.145123894	2.029444115	1.052550805	0.947488155	1.37388959	1.261284735	1.961321077	1.667453777	2.38047957	1.935940084	1.318043498	2.242580764	3.812007865	6.341997311	5.212163303	1.650348304	1.522587166	1.850755997	3.11743376	2.173710047	2.437467896	2.067509976	1.232750297	1.636489869	-1.884827297
chr10	67979498	67979835	Common_CRM	Rtkn2	2.38807640882504	3.27851613161257	8.75889764131711	8.66358427081155	0.53919356622849	8.32225383753985	4.30246478605926	3.05430849378446	8.11841364119137	4.63286847083738	-0.943713236157873	0.640269387664878	0.512483380177167	0.785343309992361	5.581891223	4.676997775	6.087294104	15.71331491	5.269928156	9.007614993	2.742750006	2.31408872	3.639012933	1.510903033	0.999339672	1.912443398	1.267068726	0.970881001	1.538509951	1.026119436	1.049923854	1.122655035	5.496640865	5.395203086	4.210965348	1.071458346	1.145688931	1.214439946	1.077696661	1.160055731	0.935731609	1.268886262	0.972080238	1.22341511	0.632903001
chr10	70637515	70638181	Common_CRM	Phyhipl-Bicc1	1.86749791784857	1.65894885338354	2.21602740624914	3.50706053965585	4.36536292658261	3.60952322168717	6.89406457085521	5.87289407979036	11.1501935959992	8.90818523086239	1.50144164987914	0.256398644060416	1.31304003811567	0.0517399146679512	0.311602336	0.384512876	0.245219357	0.30635418	0.288323175	0.366265611	1.858326519	1.873398905	1.405734145	0.397544032	0.440816369	0.499907201	0.434710656	0.462987061	0.598378247	0.624681135	0.426640452	0.368234354	2.722369464	2.266538404	2.484615518	0.617042721	0.522217884	0.436962113	0.73814315	0.673182211	0.876206355	0.443446041	0.237318856	0.651478734	-2.693957302
chr10	70655757	70656054	Common_CRM	Phyhipl-Bicc1	0.492673247489463	1.86003356288457	6.6256981035328	15.0732753497329	1.22362445669361	4.04704118795228	0	8.66415793270508	7.23784496582405	9.1118279554382	-0.914314176343352	0.708394199803271	1.6807219173823	0.214296846065465	0	0	0	0	0	0	0	0	0	0	0	0	0	0	0	0	0	0	0	0	0	0	0	0	0	0	0	0	0	0	0
chr10	73938634	73938875	Common_CRM	Pcdh15	1.51788334548102	2.75068863822432	8.16527940559852	20.1910643102593	4.52385639383405	4.98743250133538	7.01902796010636	8.54192499921463	8.91966786244707	2.80727479539952	-0.488412343004646	0.817298803020104	0.134548906935583	0.963385959092788	29.70569329	27.29069663	17.62286283	30.54467552	21.31114177	18.66364491	22.96493879	31.97120826	11.13488525	28.88681515	30.26773118	31.84195506	22.0369356	25.89922998	22.24485445	24.75018266	23.8069107	26.84113738	22.66790012	25.27821724	20.124954	21.39277328	20.36564999	22.59632819	18.0055428	18.11627512	17.32782191	20.88411651	17.67697652	17.67454278	-0.038424641
chr10	75872841	75873197	Common_CRM	Derl3-Mif	2.2606228926237	2.48283131764817	12.437142577769	18.5893911189061	5.10416381514048	5.6272061461696	6.78806476077701	5.20433576497093	12.07662895983	6.28603904596484	-1.04155836003256	0.442697326963282	0.684590991544475	0.557002897873845	1.073292398	0.71895134	0.663352107	1.771560969	0.349707575	0.492322425	9.972095504	12.69304513	3.396069656	12.67940195	13.01922611	15.28707049	12.70904805	11.76208009	16.72766458	13.29961774	10.76211355	16.57718605	11.77222543	13.80875006	12.36346084	13.9278936	13.83942302	16.51499384	10.14431574	9.843516322	9.717805449	8.510294128	8.957272643	7.55941917	-3.630207874
chr10	78574326	78574974	Common_CRM	Ilvbl	4.40326714943708	5.28559537453033	6.07355659490507	14.1175423112535	7.851590263784	11.3354625866256	5.59386818249217	5.40065844471949	9.95203682800807	5.38094327176118	-0.507865458321478	0.725508319797541	-0.410361884627364	0.608719622029002	0.347974037	0.192677262	0.287534649	0.898047391	0.246514117	0.102254467	2.118473346	3.567249104	1.138471682	1.462414489	0.76575418	1.046735135	2.524351148	1.266721306	2.367305019	1.820846085	0.965417788	2.084441819	4.626295934	7.441432549	4.482097224	1.462434477	0.98763276	1.445131264	5.33108822	6.684561787	5.660635696	1.944593986	1.433516393	2.128274538	-3.280969501
chr10	80249162	80249503	Common_CRM	Ndufs7	3.00371754114544	3.24005846437958	0.721346164497523	4.56637794606216	5.86155586512907	1.95824573610594	7.79532598334393	7.54620207042055	4.58467599008209	3.51020171236173	1.91081070291634	0.307650242041079	-0.0185510431626247	0.994759349615613	0	0	0	0	0	0	0	0	0	0	0	0	0	0	0	0	0	0	0	0	0	0	0	0	0	0	0	0	0	0	0
chr10	80261036	80261582	Common_CRM	Dazap1-Gamt	3.48390367867549	3.44004009487334	10.8122655865343	7.48622538272691	5.65758230938281	7.82724449538023	4.42591768285094	8.67177477484372	6.08456197676417	2.1922688350098	-0.173353259503293	0.937023666531684	-0.869478596320141	0.401405494926493	15.35307813	15.31590181	11.00257706	16.63694315	11.20286154	12.44763657	12.59516044	16.29488938	6.656465676	16.78471443	14.66470872	18.04224951	9.722901941	12.4734809	10.95017957	12.51869424	10.52974242	14.00647926	13.80844777	16.37577891	14.10346057	10.44418751	12.23672552	11.75524842	8.858404966	8.120230658	8.076079673	8.268899325	8.630922883	8.254387541	0.006652851
chr10	80295868	80296144	Common_CRM	Apc2-Rps15	2.12063702180247	4.0031157114255	9.8035125472109	4.23134478154129	1.97508947629349	2.90331215657446	4.37780988195039	2.61054845537592	1.41610010200905	1.50847987891033	-0.756379359343361	0.777374021248094	-0.695857114503635	1	25.91246665	23.20348042	18.76003842	26.42254989	18.06831087	18.76028623	18.91157793	26.48526001	10.77093209	25.42163853	23.45760304	26.01485722	20.1818638	23.19507458	21.19736253	25.16078227	21.53759319	26.33675695	21.45830264	22.5841572	20.74214993	19.49912636	18.11976904	19.96032819	16.41557047	17.23763593	16.408296	18.63428324	16.23527586	17.32010089	0.049055737
chr10	80433718	80434063	Common_CRM	Tcf3	3.18095553270371	2.56199405531232	9.98175822988747	6.77015165046607	5.79359579712757	11.2261403387545	4.20269748667237	8.35375505720295	11.3288008160724	4.67628762462204	-0.104204606563457	0.969020245989334	-0.207754066421975	0.898078604323582	16.13392819	14.32123653	13.11879884	15.77551418	12.43269887	13.49625154	11.22195716	16.58751383	6.267612914	17.34364577	19.07036882	15.60019649	12.20692444	14.36946231	14.02759869	16.10474911	13.34969802	15.49741414	14.12760796	17.13213022	15.66453063	14.16946215	14.42496703	14.82581181	11.22808091	12.60356064	12.55340104	12.08154272	10.96383941	11.48684708	0.128077077
chr10	80590372	80590857	Common_CRM	Abhd17a	1.0559460634336	2.27806172444007	7.60759924000996	18.0595540160628	8.61709140584954	6.88414222692914	1.99303179780339	5.09345300984097	6.44690520667214	4.82869074640886	-1.44326313101512	0.278149476365686	-0.503621557964964	0.634676968369503	30.86652471	26.44546402	18.32765706	27.57748785	20.24942165	19.68225061	22.40322863	27.72721194	11.10276861	25.87104492	24.30308432	28.43218573	19.88733421	21.74468673	20.25253032	22.1100172	20.68211419	20.87270098	21.12968079	23.5505129	20.91020324	17.06490349	16.75393234	17.43088204	15.833532	14.66902277	14.762815	16.37744833	15.35849944	14.49528638	0.085685034
chr10	80621940	80622659	Common_CRM	Csnk1g2	4.68073846119684	6.91497873934697	27.369017200963	41.4189215194543	15.1634129473436	21.5466949478182	14.1161535887535	14.4589010017999	22.0155312103716	12.1601521254023	-0.920952938487555	0.12557815872466	-0.177043483202906	0.792251713225611	17.50772768	16.15430313	17.82531308	19.05621652	12.42556198	18.4335703	12.5053932	17.31155875	6.761299186	17.96421558	18.28013177	16.4941407	11.05867589	17.43454539	14.94867219	14.81398538	16.53561537	13.77084427	13.38394661	12.77092801	11.68862561	12.53522922	13.6456637	12.99486181	14.58283115	14.12889322	14.50689389	16.56293413	13.97364743	12.98636448	0.257035138
chr10	80676348	80677039	Common_CRM	Mknk2	4.87040658987051	3.67753669119089	6.40755826003733	13.5207080718425	3.68149818446601	9.47042778714738	5.24576929414606	8.93749894997421	3.67653195803797	3.08790852202412	-0.117655863609814	0.95340151512856	-0.939212381332246	0.298100744372178	20.54174514	19.06811665	12.81464679	20.13083304	14.46160252	15.81589861	16.99288906	23.22900695	8.225176364	23.67428535	21.67813619	24.08450779	18.30283009	23.8675954	18.0544169	21.80570476	19.84342196	22.55519401	19.09953425	20.98562724	18.73041026	19.13504492	19.83939967	19.1658883	19.13633357	18.37295039	18.49320697	20.5052448	18.56700427	17.77503364	-0.102146683
chr10	80701999	80702595	Common_CRM	Mob3a-Izumo4	4.66468982480376	5.37599633460565	10.3179128394989	24.4935226448279	10.6707854256124	14.1171117948872	15.4075402825153	12.6072220227502	14.4271137909378	7.59681603447882	0.0587038297957929	0.969498404354826	-0.261966697039665	0.741121975854424	33.54899241	28.03781612	15.53110033	33.72416963	22.75061332	19.04969625	28.69350243	31.54378337	14.12990614	29.7113441	32.63153903	34.00534737	24.48241979	25.44794437	24.55931629	25.87236027	25.00838711	27.38806329	25.53359486	29.5075188	23.89761409	21.77619692	22.76490567	23.73291437	17.69205466	17.95262681	17.13866315	20.17858459	18.15857828	18.00711712	-0.16277744
chr10	80798280	80798565	Common_CRM	Plekhj1-Sf3a2	3.08050430535517	1.93835076553234	8.63084358223352	8.19544673477472	3.82543645934739	6.09186199870711	7.63121385737879	11.557074665604	9.59966805993506	5.11295285272767	0.515930629500932	0.798668668992574	0.488882292974055	0.764392028011712	29.47481326	27.12461404	17.31345423	27.0649412	23.03027067	18.49018995	24.90966174	35.11862515	11.86095413	35.04086081	30.35175037	31.10734756	27.33090097	34.84119434	28.45036246	33.4289575	30.51925374	32.38264909	26.39883377	31.02254808	23.76780418	28.06402476	26.41095534	27.35707391	24.28832338	25.13272729	24.90411672	29.76379294	25.67837694	24.60798154	-0.17281801
chr10	80900737	80901118	Common_CRM	Timm13	2.30431424416331	2.31991587685761	1.93684285113114	12.2609045638361	3.3384714507428	4.20637351818662	15.2223688493645	5.67331790302168	4.10334517747505	2.18551415527167	0.971168681207341	0.580424089925602	-0.353315907037077	0.874484216119632	25.17646219	23.97747688	15.67635523	21.22290028	20.83556928	17.23287827	21.91306388	32.38546252	10.38779225	31.30770259	28.93916343	28.16958177	24.89201955	32.27296859	25.66471494	28.90438391	27.10168807	30.53389156	23.55151966	27.81984187	22.92081825	24.3843596	24.96987167	25.40718853	24.7026454	24.58638224	23.14450894	28.40973299	26.22617902	23.18115368	-0.20948456
chr10	80957333	80957762	Common_CRM	Gadd45b-Gng7	2.38757035321817	3.09051730448514	10.3207989689645	14.0650295069414	8.89480855058047	8.40539323651627	9.5760764410775	9.11736003995426	4.55528704142772	4.9737640762673	-0.046080474437799	0.976304141506738	-0.825345281287417	0.408742635711323	52.28406073	46.41360965	30.6726227	46.91053086	36.46592315	32.48903981	41.81786246	57.21028383	20.71025568	50.24934855	46.64272475	50.56746326	39.48439501	46.96199105	40.04713936	44.98186355	42.15694323	46.84416709	39.84359019	45.40918106	37.03005748	36.62595858	37.47909846	38.08187602	31.43366203	30.51825946	30.15579567	37.86783863	32.21382081	31.40745305	-0.103414716
chr10	81182645	81183215	Common_CRM	Dapk3-4930442H23Rik	2.82379561324224	1.93835076553234	6.90467486578682	9.90283147118612	4.46300920257195	4.68604769131317	8.05517018278872	9.75128174910344	1.71422643927411	2.09996277879886	0.427596393323857	0.767034243005992	-1.19768757744382	0.325830676019683	19.89954993	17.80185286	17.42399871	18.93654935	14.3743532	15.86690665	17.53733363	29.25398316	8.851213008	25.2117181	26.34459739	23.17188314	20.40605297	31.73432499	22.24159736	24.93809328	26.37769485	27.99377845	18.62742559	20.42622362	18.25782797	20.18969925	18.14164038	20.23899182	21.37372056	21.30413635	21.56562085	22.96094208	20.70959472	18.80640614	-0.23736967
chr10	81292594	81292922	Common_CRM	Tjp3-Pip5k1c	2.00749327826118	3.03162787414053	6.74942493549664	8.90130457092528	1.10797702328659	11.8079829782632	5.15727359263912	5.96241990417741	5.9579821365015	2.22132860217589	-0.153317716681275	0.958039535667147	-0.724576476297576	0.695253696425992	31.19072386	27.61156917	21.29668952	29.08302377	21.87411511	21.03346564	24.22553534	35.94027952	11.69349486	32.83468721	33.37151507	33.37922042	26.56513018	33.22732677	26.68122141	33.12599858	27.69157933	34.35648986	26.38719609	28.01927154	23.17041842	27.55761331	25.15888079	27.52742694	21.86620818	22.41248716	21.98502336	25.97479483	21.76690528	21.53921384	-0.06085344
chr10	81320052	81321168	Common_CRM	Cactin	3.27786636434522	3.06905537875955	7.49398515339093	7.67405182602113	3.2564199250717	7.53924608400788	3.89766299167196	7.74743412563176	2.27641898118659	4.43014588093963	-0.0512608267459886	0.974897724021254	-0.536727261779383	0.565066901562742	0	0	0	0	0	0	0	0	0	0	0	0	0	0	0	0	0	0	0	0	0	0	0	0	0	0	0	0	0	0	0
chr10	81378620	81378878	Common_CRM	Fzr1	7.65648599150777	5.99536399571633	14.3011070984683	17.351793716553	4.22577283300002	15.5293440933052	3.74659078269243	14.3623529637957	9.8468355930397	9.48062063431439	-0.449268900458272	0.824770513998683	0.0126449611931253	0.994759349615613	28.8227654	26.95272784	26.23840757	26.05052389	19.53945271	26.48677393	20.89937909	27.6735242	9.344318976	25.32146769	25.91875129	25.22381676	19.09747562	23.96078233	20.85961529	22.87634495	21.18669623	23.72045933	22.11434311	25.63233694	20.35483405	19.68839481	20.84776866	21.70500394	17.06299924	15.59531703	15.81944882	18.15296792	16.32795399	15.465509	0.272358198
chr10	83134270	83134601	Common_CRM	Chst11-Slc41a2	0.884132655615533	2.33656179893476	2.97255639992332	16.4651724429764	4.94070720958009	6.45570316386345	0.730075847382664	0.310967360243312	1.77119468952189	2.04396744921838	-3.96072319912511	0.083739046696335	-1.51462756036643	0.325569186280813	40.01408742	38.48589655	22.35855097	34.3193986	29.74099017	24.21424007	31.43410927	44.08579453	15.4920969	42.48963293	34.2127517	38.14055007	30.55100061	40.84581466	34.44787324	36.73746487	35.67436089	35.2193672	32.10346723	35.48396497	28.08967099	29.53259221	30.08335541	32.3485942	31.16520762	31.66294419	29.091012	34.41828634	31.52285999	30.27861236	-0.063012623
chr10	83784052	83784448	Common_CRM	1500009L16Rik-Nuak1	3.14079195274533	3.90607048205761	5.5904327748558	9.33887711885629	4.12973254134093	5.73330834959906	2.44096066145112	1.55954842788691	5.92187315385604	4.33687965186722	-1.58371549950229	0.411905119179824	0.0260576449897263	0.990594283446821	39.63037648	36.67718727	23.00277191	35.54493746	27.2339405	23.89346048	30.39841119	39.62219375	15.11362407	38.11417762	38.28770899	39.62086326	30.35694073	35.87033031	32.50845367	34.2558165	34.33084164	38.71106235	34.78074985	39.75326136	32.75804391	33.05729082	35.12314727	34.75613677	26.11187916	27.05430208	25.54204618	30.64379509	26.73086451	26.63721387	0.00671735
chr10	83957318	83957615	Common_CRM	1500009L16Rik-Nuak1	2.21702961370258	1.11602013773074	13.2513962070656	7.20895777595924	3.67087337008083	2.69802745863485	1.62730710763408	0.693132634616406	1.97395771795201	0.700909842726015	-2.98130911894158	0.123578694469665	-1.46037056734211	1	32.52056864	29.41910191	15.93578801	34.11289359	24.00221694	20.03746657	28.67124394	38.75682111	16.00673619	35.38624711	36.70667424	33.85843879	27.35663717	34.976433	26.27349566	31.78423686	28.96602678	33.51534873	27.01261973	33.00839187	24.32943819	23.70410947	26.01934612	26.96772241	25.2199841	26.18727377	24.46333366	30.6634247	25.25036133	24.66247157	-0.311101295
chr10	84477643	84478223	Common_CRM	Nuak1-Ckap4	2.52282680179949	4.3813411269188	1.69640718685279	6.3761988604605	4.38606076804485	3.68420301248069	13.7493422085531	7.27610007907239	8.42335405505385	3.58914178085563	1.76121847763672	0.137952367166497	0.4453676578824	0.721883690951613	3.868999467	3.41341377	2.45102982	4.14195467	2.127462588	3.78977008	7.215918036	8.62843625	3.870859651	3.607702184	2.16401266	3.853562299	1.673246576	1.721405074	2.28328672	1.226990274	1.22792019	1.765803174	7.897897414	8.755411626	8.15584132	2.139511634	2.074214791	2.130214036	1.964193301	1.396855657	1.930116867	1.410081417	1.000078967	1.295859816	-1.24312615
chr10	84576200	84576960	Common_CRM	Tcp11l2	3.46556734352457	2.32602091863881	6.14947605234138	8.70766215569814	6.69451380385793	5.09607686430307	3.81560692868939	7.04259237435248	5.39981328371347	3.08146712106355	-0.100187250846182	0.96051748014331	-0.574246976068591	0.545535655070782	0	0	0	0	0	0	0	0	0	0	0	0	0	0	0	0	0	0	0	0	0	0	0	0	0	0	0	0	0	0	0
chr10	84707844	84708220	Common_CRM	Rfx4-Polr3b	1.94579726734535	2.64461154978216	3.27099790018158	10.8709549440662	6.76573203581387	11.0109657853063	7.06969723489436	4.65375887257744	5.19738867226727	6.22849737236249	0.107346599456572	0.969404644472212	-0.569569315812881	0.616799127357817	6.221671135	4.806045598	6.449506151	11.00335808	5.384652069	8.321822195	8.529805217	11.48736625	5.493246823	13.33137676	9.37493678	16.20149609	2.87329269	4.016499779	4.471572744	5.438179705	4.699918878	5.1056084	11.77593566	13.1500452	11.27291048	5.568092433	5.833999402	5.369041533	2.298023395	2.016810675	1.615378831	2.621246944	2.346956263	2.463664741	-0.790607869
chr10	84710427	84711467	Common_CRM	Rfx4-Polr3b	2.39183387170606	2.54967677620024	10.6433239367447	18.3412521876809	9.26013104462217	11.3005842402052	2.55596746184642	5.54239518218272	13.3412969225814	9.65789737858123	-1.45659434131198	0.0693475901794232	0.126172000056915	0.867380216284765	10.48453867	9.120688662	8.543377234	9.786031367	7.368046041	7.777590271	7.43117953	10.72058468	5.361522454	13.83439248	15.2703086	13.62670633	11.7225887	14.23729818	15.88197013	15.18797911	15.88067066	16.35421196	6.352011905	5.920810752	5.996645692	6.469523042	7.32550077	4.516700808	5.515410309	5.525123198	4.681815873	6.145175414	5.329532121	4.505841035	0.026564921
chr10	84910753	84911438	Common_CRM	Ric8b-Rfx4	5.12667869796335	5.48397632642582	12.5682722237634	18.7538142434443	9.01909471802341	12.2829177076683	9.52509174899105	8.56499443169426	8.84390691444486	5.62211551950086	-0.450318276862859	0.675827399857452	-0.618301304770018	0.348921289382794	18.49018362	18.1260605	13.32191211	16.5667265	13.28834926	14.25887978	12.35138692	19.2584686	6.735096211	17.69737479	16.40954407	17.40225918	13.72469234	17.96410995	15.09286238	16.73391204	15.72312104	17.81019735	15.30712957	17.04306118	14.65472036	14.12009104	14.68425411	14.73860647	13.08339336	13.40057712	12.35029409	14.69432028	12.7274387	12.74813896	0.163113559
chr10	84917058	84917581	Common_CRM	Ric8b	2.23822492549706	2.74630576913856	6.11420181112336	9.67626837232006	3.82177925431933	5.10716478785565	2.77233390612231	6.69144679192779	4.8575211912127	1.89064734345263	-0.371276959225027	0.858460126989489	-0.551422492391475	0.702740069843064	4.210309812	3.836649428	4.241095664	4.691317454	3.613323275	3.29455961	6.24943683	6.92321355	2.778942682	7.570707722	6.009168762	6.291472429	4.457318437	5.154771452	5.253388395	5.813978577	4.302273444	4.954922245	10.57943382	12.36434284	12.04274942	6.882757213	6.209373185	8.956136209	5.290368669	4.631537177	4.641721271	3.939945026	4.081134856	3.941486513	-0.615955457
chr10	84966770	84967006	Common_CRM	Ric8b-Fhl4	1.55004189093613	0.46816098998027	2.08456815333606	3.29901457543897	3.0798005393051	1.69769948138676	3.07188693411434	0.436144899324306	12.4208780133844	2.20519304332231	-0.322246854928648	0.956263607229948	1.40445044185203	0.48450016234214	11.33813623	8.980584158	7.278006027	12.81393359	6.084303462	7.957119589	11.81588166	14.37039139	7.22469061	11.65459857	12.15699475	12.29541711	8.993903544	10.22690136	10.73511584	8.718126	8.050452627	9.595008971	16.71196091	18.63316532	16.36487373	8.761959835	8.236302802	8.726826089	7.339820828	6.974518389	7.74285896	6.008229515	5.720382926	5.593050921	-0.503755453
chr10	86705492	86706195	Common_CRM	Hsp90b1-Ttc41	2.08142182794268	1.88596290700444	3.84888970559062	7.19870321297779	5.42798416529021	8.73884569461104	4.12498046344799	3.80680668883918	1.38991332914117	2.66505264524415	-0.124009495392956	0.95860119123682	-1.62980489675529	0.0514876413261443	3.042860041	3.257177766	3.74646436	2.446746922	2.915674442	4.056003928	9.319792152	10.84139012	4.612223009	12.72217002	8.808530271	13.24600198	5.958807653	6.055561282	7.401004585	8.207419688	6.253640961	9.864454821	7.54458538	8.595290394	8.372998247	7.282995452	5.660227294	6.343348627	3.18436609	2.92329963	3.159799704	3.603644746	3.411693369	3.541241326	-1.546775516
chr10	86778579	86778964	Common_CRM	Nt5dc3	3.99065330466465	5.16557892321088	5.11125282272531	15.1668981779921	5.19166376625717	6.24400640426923	7.53210718390634	5.88172549945921	8.62901516704738	2.56833392370318	-0.219822140765563	0.929002963577909	-0.212139883145756	0.912380249882559	33.02614982	28.23916977	21.30627704	32.49580062	23.30293933	22.34195388	24.67242504	33.58426793	12.88315107	30.63174083	33.01042683	32.88426633	23.41814997	32.30711988	25.24553716	28.42505222	26.89671732	30.41915531	24.52760355	26.83483444	22.17921053	23.34877483	23.99676737	24.28140648	23.2164327	21.7932377	22.55494624	24.51745596	21.50968399	20.65109428	-0.005096278
chr10	87213872	87214251	Common_CRM	1700113H08Rik-Ascl1	0.77215807126317	2.33215817699934	2.59608487697789	12.8391728199801	0	7.39999879485733	0	0.543167262483041	0	0.549261802875004	-4.11459314242148	0.0977702960892431	-3.34021790252859	1	0.744702679	0.347242538	0.950022906	0.539486345	0.349067085	0.506777634	2.090759147	1.74820652	1.51651173	3.376811478	0.862525312	1.5720198	1.224833102	0.92402381	1.824764971	1.305151914	0.968793375	1.11802871	5.471484614	7.982698443	6.563070935	5.687339168	3.559819179	8.020406332	5.425510855	3.65251833	5.585367902	3.466450149	3.951204849	5.068434026	-1.664259813
chr10	87488897	87490025	Common_CRM	Ascl1-1700113H08Rik	1.03775854258418	4.30973734038575	4.36133053357545	4.14131616916807	2.57742172792909	6.15666904124655	7.49816373397886	5.74876096024272	7.96932929747648	6.87441561838527	0.961464329287842	0.346129129602127	0.770127032826129	0.224885941243313	33.49982295	30.07546386	19.85935143	27.94323778	24.11527988	22.61880482	25.00520968	38.69738115	12.98152875	35.2398082	30.58974936	36.91237042	26.04211835	33.7558296	29.53339447	33.80808918	31.866925	35.13461839	28.74936043	32.12438275	26.66631167	28.24745427	27.1262284	29.75965878	24.7315611	23.27494336	23.1291475	26.66347961	23.10130253	23.93538999	-0.090531405
chr10	8760537	8761058	Common_CRM	Ust-Sash1	1.12340847988	1.90858722210766	1.88851471856933	7.09826360665468	10.1142777787927	4.1014160215716	3.71063501702359	1.58050205359748	3.7508985427495	3.69592047107302	-0.39115443780992	0.892650921237804	-0.960187167259178	0.377196385419556	28.09400576	26.70248572	16.59649651	24.32726649	20.7251244	18.51189651	20.76904426	29.36013293	10.01122552	25.39817978	26.13521069	26.50905839	19.99958715	24.94339686	21.88298558	22.107104	22.92637833	24.87598892	19.49540331	21.55257242	18.16721378	17.87993123	16.46495902	16.41912848	15.93205929	15.38314761	15.16959311	18.47534289	16.41524347	16.9522243	0.034848587
chr10	87807906	87808326	Common_CRM	Igf1-Pah	0	1.05224755843184	12.88461649062	6.95149499824641	3.89374782469288	7.63156338299573	4.02758509139436	4.41129412459441	1.39587010055178	1.85866270794309	-0.951073380245822	0.566411489034642	-1.70869618816543	0.193018258334774	0.703671296	0.311704769	0.426397457	0.887835316	0.341828277	0.661691052	3.141574941	3.568869634	1.521461539	7.042039683	1.780779757	7.733019322	0.863877354	1.366163874	0.784400802	1.489579053	0.896266127	1.164183582	4.186484076	4.657722446	4.456306282	2.013057967	1.637692399	2.15190267	0.659512879	0.388268221	0.515110868	0.735178083	0.682082218	0.722421179	-2.755364156
chr10	87840527	87840778	BMP_treated_Specific_CRM	Igf1-Pah	0.291481981084403	0	0	0	8.68724614274109	6.38497334832312	7.70215475645137	0.820160926219413	0	0.414681719700451	5.08051262900647	0.15693050100168	-4.5791571882026	0.0215335504209545	7.981155736	6.315422388	4.842642082	6.618548942	4.623589698	5.18591453	10.15190318	14.00822534	4.535586976	16.2293455	15.05433339	17.03523243	11.28650933	13.15790565	12.4886801	13.46982078	11.6728397	14.59295513	12.50241205	14.82130257	12.24539001	16.97702729	15.36799585	18.49866618	13.06640722	13.12124338	12.99294877	12.88295719	12.35884157	12.98536929	-0.800847076
chr10	89434954	89435326	Common_CRM	Ano4-Gas2l3	1.5733758548857	0.891016077704385	5.95110585710456	10.987846932712	3.41924092132529	3.59011718286089	1.94883149583598	5.5338815183084	5.25327457196907	3.4974835902155	-0.789293299122521	0.700452349208749	0.266861527467564	0.905614122187223	1.518432163	0.70064459	1.394107388	1.015972806	0.793967544	1.412970818	4.878908312	8.010664654	3.239919412	4.919030553	4.037612948	4.110814348	5.472369623	5.352034608	6.7207608	5.026137127	4.308476078	5.414134594	12.97465723	13.01445346	12.51818063	4.366311548	3.735047529	4.872839304	7.115719891	7.52498058	6.998604133	4.765408188	4.231556412	4.919907375	-2.402045705
chr10	89482232	89483004	BMP_untreated_Specific_CRM	Gas2l3-Nr1h4	1.61107980995745	2.28986515306412	5.73526263948937	6.05104227826631	4.70746714556997	3.80589624670124	7.82561870089578	7.19978056604787	10.378619659543	10.4489587467267	0.676209553254632	0.580424089925602	1.30741430002157	0.0299574923058178	0	0	0	0	0	0	0	0	0	0	0	0	0	0	0	0	0	0	0	0	0	0	0	0	0	0	0	0	0	0	0
chr10	89487246	89487627	Common_CRM	Gas2l3-Nr1h4	1.15215712208165	0.579978969214403	1.29122856742076	3.57609716445222	2.86154695777954	4.55690464470217	6.34265368723521	10.2660038245154	8.2066903549501	9.42502979460908	2.12398234558904	0.189078487819144	1.28810532037586	0.212876007868884	0	0	0	0	0	0	0	0	0	0	0	0	0	0	0	0	0	0	0	0	0	0	0	0	0	0	0	0	0	0	0
chr10	90467611	90468236	BMP_treated_Specific_CRM	Anks1b-Uhrf1bp1l	1.75588745405244	2.8284414370648	9.44559521639637	17.4399106516006	12.7922595200576	15.5989155548432	1.54659267509543	5.43471436150031	4.69012353785398	4.66301300168763	-1.53804019997276	0.173455160075803	-1.56850459867947	0.00287641729061517	8.995900238	6.568870915	5.923497052	15.59859655	6.116880895	10.20227575	11.00234574	14.91517688	6.998101795	15.94968314	16.85790852	19.50605534	9.843917268	8.186888439	9.758371584	11.14972635	7.826023326	10.74541248	13.38492246	15.17263235	15.56529084	12.13601965	12.39389919	14.32835029	7.461051835	7.23874776	7.385595913	7.615944663	6.488832101	6.171397069	-0.84334894
chr10	90513316	90513719	Common_CRM	Anks1b-Uhrf1bp1l	1.08926020722856	1.64495275883886	6.10369831497904	10.6256102206446	3.15622238891565	6.62790864528165	0	1.53245949737771	0	0.903964989471083	-2.89210244505444	0.137952367166497	-2.91944887013042	0.087632955026528	3.017825918	1.862420687	1.598962963	3.022112765	1.233008769	2.965178653	4.658831208	5.686352206	2.052043261	8.569777636	7.463470504	10.05779709	8.123041795	8.706946185	8.632208593	11.32465016	8.144063753	11.25742888	6.185966626	5.683277016	5.883506798	7.46199635	7.587675707	7.097205945	4.688252504	4.834522762	4.711635867	5.775146811	5.959151779	5.396049047	-1.156548608
chr10	90557247	90557599	Common_CRM	Anks1b-Uhrf1bp1l	2.90985136798464	1.88328398242063	11.1808655497116	11.0591965881192	3.0972994060057	5.31174155918737	1.37304037206626	1.16966132091518	0	1.92202620935024	-2.8437361826096	0.0814722245239582	-1.73167148971026	0.41083185255008	0.726669042	0.6652436	0.266868604	0.444534305	0.490277894	0.711788311	2.106655522	1.603152964	0.854505061	3.588377827	4.903946972	3.769431246	5.83927224	4.937847399	5.733791248	8.204065274	4.899655456	6.605366766	5.361869133	5.68971688	6.135932759	6.458007499	7.938175163	8.340229701	4.208647374	3.999677832	4.555033777	3.578271122	5.893265636	4.931216751	-1.692401374
chr10	91447950	91448260	Common_CRM	Tmpo	0	0	2.38044234284182	6.90664664341902	4.68924469210325	10.3395374866393	0	1.66016445549252	4.41275064045401	1.67879212330344	-1.96431418098618	0.553660720576991	-1.44939573764177	0.284913294964369	0.728312094	0.424267247	0.425024022	0.823942781	0.468499956	0.762260573	5.923542122	7.335289998	2.895158757	10.36703586	6.71828807	10.08379246	4.509612783	3.721790018	4.94579064	7.403770858	4.323083162	6.169892254	7.872305741	9.211550204	8.231631005	6.143839562	6.30519488	7.051285111	1.474546984	1.582175404	1.928099605	2.036236451	1.866460752	2.327494643	-3.587204974
chr10	91746884	91747531	BMP_treated_Specific_CRM	Tmpo-Nedd1	1.69618185283273	3.24456550088335	7.22349582655248	12.6351748345251	6.45948892092276	8.46313249969001	0	0.636353608905943	0.604085978600462	1.76960777139558	-4.29626177632398	0.00470048041232164	-2.38239441705805	0.00533333054864492	0	0.095754761	0.079386671	0	0.058338117	0.084695619	0.62667682	0.362856811	0.737981644	0.454234803	0	0.346797095	0.402091675	0.29977243	0.212616661	0.479874037	0.109041679	0.246643909	1.389057037	1.271856196	1.082796215	0.191259373	0.081803926	0.163224192	0.207795239	0.235604585	0.164101257	0.245102536	0.314300386	0.094436424	-3.544189818
chr10	92091820	92092332	Common_CRM	Tmpo-Nedd1	0.571577947282698	0.863171825276123	6.72598943224839	7.60319765433201	2.83919112217189	2.34760006410513	1.41594788369333	4.42278186971054	4.58019876743553	3.15101412205977	-0.931480998084152	0.61715615034919	0.524937997269953	0.748228155429774	0.40422984	0.610915372	0.279441081	0.490932574	0.462037887	0.223596435	3.612165188	2.600128236	1.136491732	3.872351699	1.883755282	1.983679385	0.928831769	0.758424248	0.966697086	1.108509026	0.839620925	0.841055731	8.298418331	10.29910014	10.85580548	2.678906289	2.501564044	3.034337736	1.131445076	1.360616477	0.990233871	1.571457401	1.175483442	1.433544921	-2.738973929
chr10	92162511	92163524	Common_CRM	Tmpo-Nedd1	2.23891539468681	3.92645189622149	10.6841834670492	21.5201266678191	9.32756964914912	14.1067151378672	5.72529371333453	11.2786295979264	18.3268236301467	10.685934463041	-0.547480654985727	0.556415524829703	0.246993874859839	0.688056842833358	0.229802988	0.322352939	0.309448177	0.351450612	0.248074033	0.270116498	1.998636407	2.17672339	1.460114017	2.434576604	1.348549643	2.795789737	0.876289991	0.584254455	0.941791922	1.330028635	0.792125589	1.136217311	6.925161376	8.944622535	7.345157986	4.19076243	2.348047174	6.781800874	2.084785925	1.925474516	2.155752429	2.512594739	1.355077636	2.091544968	-2.958019866
chr10	92556010	92557162	BMP_untreated_Specific_CRM	Nedd1	0.508069286473509	1.15089576703483	1.28114084423778	2.19647932236258	2.36599260180991	3.5938568882597	4.82471130739949	5.0929003348182	12.0442263884415	6.50531947780083	1.85765585265415	0.0934449448999412	1.56064052914385	0.00306950344232502	0.294004095	0.27417849	0.409159934	0.567962486	0.325731699	0.181884302	5.777933088	5.209755741	2.835066142	2.650031461	1.157767166	1.216422783	0.863494052	0.751056739	1.237880951	0.471100387	0.702502788	0.759192424	9.453047965	11.09335343	10.1317111	0.857970464	0.913506744	1.273573579	1.115603507	0.923380875	1.369358119	0.736902635	0.82495329	0.676009111	-4.076090577
chr10	92907344	92907627	Common_CRM	Nedd1-Cfap54	1.55113732690145	1.56163948601192	4.34591947161935	12.3800476293858	3.85247134598589	15.1013268356099	0	0.72742188155856	0.690536445502648	3.49402318242306	-3.84742899519268	0.141419099965585	-1.84439261030317	0.200156317994969	0.3665708	0.181865157	0.236936168	0.437281498	0.237429541	0.396406834	1.751345948	2.436697229	1.026196469	4.983744752	3.065377729	5.845651756	1.194621391	1.037033916	1.668155797	2.06463497	0.913462201	1.61446563	2.821779013	3.304875442	3.048076909	3.290919248	2.835477075	4.489587935	1.247412118	1.300486458	1.397763959	1.311052061	0.746180772	1.31958646	-2.968719686
chr10	93751207	93751702	Common_CRM	Usp44-Ntn4	2.21702961370258	1.11602013773074	24.349440530483	26.3454638721419	16.5189301653637	11.6015180721298	4.39372919061203	8.10965182501195	18.1604110051585	12.6163771690682	-1.66760795956783	0.0457653287495188	0.0702832556811736	0.95492881210738	6.328207437	4.957847398	4.110364817	5.952394183	3.707630138	4.895155698	12.88453258	15.15558152	4.350473317	20.87796785	19.58217673	23.60632405	12.0828319	13.46822497	15.0087483	17.84531087	13.70829211	18.89567956	17.04832253	20.18861149	18.24156217	18.03028501	19.9956031	19.62933765	10.90747301	10.53873815	10.16732789	10.90133354	11.392941	9.907102376	-1.2926932
chr10	93771984	93772319	Common_CRM	Usp44-Ntn4	1.09196980973411	0.329808936224907	0.734265797294494	16.8495938464957	0.542412632295525	6.37862014101135	2.16407557149547	2.45803453708743	5.25013828864252	3.41772008385954	-1.46989750200014	0.550232642480767	0.329612650848743	0.903645805542033	0.693787864	0.477337234	0.449953629	0.778854919	0.370490805	0.815496567	4.553311223	4.715020026	1.847817463	8.204425207	6.431859733	8.134751108	5.502561125	5.240512138	6.480353443	7.274820891	4.698551209	7.8066051	7.320221802	9.119465537	8.313147734	8.358816275	7.424055384	9.429680296	5.885238463	5.985063389	6.63240256	5.903545728	6.245683608	6.055460901	-3.009720148
chr10	94230398	94231006	Common_CRM	Tmcc3-Ndufa12	2.04564739027492	1.81720384268657	6.87770347959234	9.28390450423699	5.08065779757075	8.12736396462127	3.97459055071812	4.9094994917361	7.39260151936963	6.4197231688824	-0.519737761143858	0.747345688784486	0.0676476725031053	0.963385959092788	1.745601524	0.416364229	1.28214143	1.155135467	0.489216586	0.512956527	2.802793644	3.236072912	3.247119233	1.622419839	0.96034583	1.561810918	0.749309662	0.884505006	1.760966228	0.670694537	0.846676563	0.651139921	3.391891325	3.236154644	3.290972563	0.811839787	0.711405433	0.735084951	1.282707787	1.31716822	1.157699893	0.71775909	0.520629345	1.143902853	-1.701071987
chr10	94623708	94624305	BMP_treated_Specific_CRM	Cep83-Tmcc3	0.367648126895403	0.740274664223409	8.24050392273552	11.4111643187294	3.65242677023117	5.14523326910516	0	1.20688672308836	2.29137805450711	3.3125914928835	-3.44477356997793	0.0189782715063658	-0.555425184584593	0.681404073584198	0.52840502	0.200629022	0.138611647	0.432921141	0.305580613	0.576736836	9.585171164	9.720613078	3.307251071	0.634486709	0.581405951	0.756898422	4.654689816	3.08813186	3.996968238	0.772042243	0.780599953	0.861296191	7.163109398	8.558241146	6.644096502	0.734678863	0.657028355	0.512990319	4.911636274	4.519961766	4.76451813	0.93539131	0.621948911	0.791467175	-4.927946334
chr10	9545887	9546267	BMP_treated_Specific_CRM	Sash1-Samd5	0.962657595423491	1.1630104593194	9.0623857613452	14.3420317858557	3.82543645934739	6.32616438327277	0	0.812606812425286	0.514267931782235	0.821724565616947	-4.18943543868168	0.0216535179212505	-2.74913535682405	0.0851564214384551	8.145123196	5.354606211	4.839411447	12.73449342	4.263349595	5.976122892	12.93460956	14.40645214	5.372506367	10.22028308	9.590026893	13.69154932	7.787711557	7.770101391	9.338123756	8.341581833	5.142405559	7.724887239	12.08767013	12.74986919	12.77080793	6.334510445	5.693553221	6.91417679	9.53780147	9.075488606	10.12739186	5.722794065	5.204814387	5.348879074	-1.060005477
chr10	95514473	95515060	Common_CRM	Ube2n	1.49564519084535	1.31755017963783	2.51426618835082	12.2687373393241	0.309554057613289	3.64026873464873	2.05839101774839	1.57814610930975	2.66332966374445	3.72365816787236	-1.62929206207939	0.341369115937142	0.798446103080046	0.66701707602536	7.988957444	4.815651778	4.843172794	9.601264354	3.292659297	6.110742047	25.04533565	30.24182942	12.74584164	33.45037052	35.24800398	40.01283459	19.15440105	22.66876905	21.91206911	25.63202774	20.70725617	25.48395861	29.75531971	34.06069162	29.79887148	26.6281039	27.18456135	29.18791873	14.30911754	13.85720102	14.04506067	15.15772482	13.58682295	14.13305558	-2.174426327
chr10	96190023	96190716	Common_CRM	Btg1-Gm5426	1.79473825871161	1.59431448247249	10.2934952679884	12.0773448454382	6.03072053656136	7.13050114067783	4.53321265698066	6.08966528984414	3.66592147619659	3.37938674171471	-0.736625330591084	0.530495261611558	-0.890901698810538	0.285347794006827	8.006179249	5.378565274	6.428631251	8.269254342	5.19178211	8.221331676	7.010780249	8.589449378	3.799820379	8.371934009	5.928485153	9.191967689	3.88189569	5.261962871	5.946480873	5.595491717	5.13597906	6.147730633	7.323122965	8.380512352	6.643234528	6.12504752	5.274612691	6.398735627	5.316186972	5.355618048	5.267201442	6.133895832	4.671038711	5.426075827	-0.206413461
chr10	96521208	96521839	BMP_treated_Specific_CRM	Btg1-Gm5426	1.97108338080372	1.92606328048935	8.57613142006406	12.6470939112311	2.87968671662442	8.04277282043131	0	0.978734037152485	0.929105296722263	0.494857900054579	-3.82195410398706	0.00648564589810987	-3.03301610418046	0.00697497735667937	0.483234913	0.530048933	0.59155874	1.161345873	0.503025119	0.64915094	2.188112869	2.284492974	1.25694938	2.65947151	1.215325989	3.101037251	0.847505485	0.765870209	1.388181039	1.466822345	0.45269884	1.102736962	4.803139827	4.780348836	4.594149655	1.27588511	0.940481261	2.067681947	1.244257782	1.467208551	1.093050493	1.028752948	0.401493396	0.784126956	-2.084049385
chr10	9679721	9680145	Common_CRM	Samd5	2.41572566398725	1.82406121567784	8.70208875331328	9.64028079945493	2.99990005361558	7.55956750202407	0	1.4565593807623	1.38270151469751	1.47290252327566	-3.11160462670476	0.0814722245239582	-1.8067608959228	0.200156317994969	33.31333914	28.97537856	19.20610623	26.25275002	23.75285569	18.81738311	25.24632511	40.07777661	12.76888465	37.37581626	30.00011022	36.04561668	28.00703217	39.99118141	29.66461738	31.83034236	33.2438513	33.9126881	27.07990882	29.90004594	24.43308979	25.40432267	25.68694487	26.02470235	30.72877816	30.48881184	28.89667681	33.93952069	30.03979566	28.3891148	-0.149131582
chr10	96980754	96981004	Common_CRM	Dcn-Btg1	0.877943727026224	0.88388794908275	4.91958084187311	11.6785115970539	2.90733170910401	6.94472267852611	2.89986126580394	2.47032470977287	0	2.28987245618589	-1.26945875641017	0.609725253036125	-1.69335367974052	1	2.087844224	1.863105352	1.755767131	2.984814516	1.935365487	2.329623511	16.28110364	20.04842975	6.800700408	25.54456613	21.07488678	28.131386	12.29249255	13.70052195	15.03964132	17.3304244	13.82875124	20.57685009	22.69902157	23.60305314	22.6486652	19.78469709	22.3405393	23.01928457	5.671950638	5.552947719	5.4145211	7.528409232	8.080486268	7.521665915	-3.14776845
chr10	97165347	97165604	Common_CRM	Dcn-Btg1	0.854030862865977	0	5.74270137183631	3.78680661383073	9.19146697917126	7.79488477835167	3.76116895694415	2.8035462011041	9.88515012842117	5.87250629902643	-0.249862654602911	0.953658162215967	-0.191418486121586	0.917985514382275	0.67039932	0.612493006	0.800161686	1.441799041	1.08555157	0.714129582	5.247521139	4.069294132	3.266191886	3.059581561	1.567490935	3.327418826	1.262603285	1.191166221	1.414946708	1.156046453	1.28928575	1.744978495	9.302862924	10.75237831	9.459645724	1.29753055	1.030657388	1.423717625	0.78541108	0.804895839	0.967877269	1.22165644	1.096589892	0.823718591	-2.856751358
chr10	99246956	99248227	BMP_treated_Specific_CRM	Phxr2-Dusp6	1.03612556297351	0.956212376072999	6.58008452492863	13.1701022468744	3.28818987556021	5.67413642559478	0.570389706098336	0.971803583702939	3.07508755432335	3.5623149933512	-3.25975391611309	0.000337801928507483	-0.37263975011384	0.675156668083327	5.524781414	3.138313201	3.938591545	6.113359306	3.999416791	4.049183727	7.650310732	6.733337716	2.773735108	8.433867613	3.289777638	8.602779879	1.196932575	1.081639019	1.321226085	1.63872377	1.31148078	1.186587555	10.41285424	10.72263694	11.6510705	3.776392365	4.206100702	5.325049848	0.843487735	0.956372141	0.993899315	1.421323524	0.661534297	0.738282023	-0.684604293
chr10	99263061	99263638	Common_CRM	Dusp6	1.52156625134527	2.68076934297194	5.96829564871954	7.75868765835475	7.55805470304337	6.712336944316	4.18813007770644	4.63810243024947	6.09634775284313	3.96858311297381	-0.299313058935954	0.883921129302742	-0.572270278871696	0.557002897873845	0.270086753	0.40818399	0.408425856	0.583141884	0.334437223	0.317467098	1.584417652	0.822921842	0.687029682	1.20185066	0.489468707	1.401863536	1.188006271	0.462677715	0.864672657	0.725536565	0.657164325	0.435060081	4.57297504	5.608630888	3.979095222	1.302608382	0.973995069	1.691497032	1.489044948	1.285724129	1.60237594	1.32790518	1.601601965	1.152166442	-1.772599824
chr11	101641542	101642668	Common_CRM	Arl4d-Rdm1	8.25183935259995	11.382216040586	19.4423932027844	22.1262505095161	14.8464985145187	22.2982624600852	19.5298531074717	24.9555449144462	14.4049827428167	9.89085874422293	0.427381067839456	0.506274423795718	-0.647370391486411	0.126505186224537	0	0	0	0	0	0	0	0	0	0	0	0	0	0	0	0	0	0	0	0	0	0	0	0	0	0	0	0	0	0	0
chr11	101644682	101645515	Common_CRM	Arl4d-Rdm1	5.35759977476987	4.11172365269586	8.56349606328452	9.81387529164199	9.16175958751266	12.8261569462113	13.9249040374739	14.704313748648	11.4954008280734	8.80912409478912	0.971455312411387	0.198256738222823	-0.136869404385888	0.86810734246409	0.375155304	0.43989426	0.226924312	0.151873959	0.402005122	0.259392616	1.650588226	1.206556026	1.205427093	1.043369966	0.825569472	1.079818334	1.293037265	0.688572404	1.324044358	1.175747061	1.057527184	0.893869574	3.285993956	3.370884261	3.308324663	1.620601465	1.603432862	1.533019793	1.423951829	1.028241819	1.435953989	1.083098113	1.582926614	1.368999488	-2.211979029
chr11	101658278	101659679	Common_CRM	Arl4d-Rdm1	6.42321427695845	8.20167261818398	14.5726341854199	21.6731835491365	14.655981581404	20.4951871723921	18.6286590951002	27.4774399671381	12.8328386117822	11.2926031192088	0.691316798376898	0.189078487819144	-0.541069741598794	0.201222565145445	17.55870095	15.45848825	12.76411766	21.19444591	12.61317635	13.3437575	12.45375243	17.40753601	6.991319494	16.27741413	18.7061602	18.50246529	12.9329156	16.06984916	12.87361101	15.4272406	14.94039122	15.1042231	14.17885826	15.59521536	13.55420315	12.64628883	13.62846193	14.189719	12.66475366	11.97068493	11.90591282	14.65987728	11.84164779	12.45187937	0.088624103
chr11	106216128	106216972	Common_CRM	Ddx42-Ccdc47	4.16087074420011	6.02174846827703	11.0748857814679	9.6859693340495	7.10470574647753	9.65248093761604	6.87170916067284	7.92708857302708	5.09393354229797	3.94635494387917	-0.173887276346532	0.908475539822589	-0.910836783099126	0.145018872077913	24.43082537	24.73492243	16.32282664	24.8213598	15.25230909	17.33280392	15.09513507	20.1827088	7.477854876	18.64418355	21.31255977	22.55446802	17.41051082	20.47817679	16.9280109	17.18989864	15.9799386	21.70862472	20.08234542	24.54646753	20.79849422	16.54826356	21.30460835	18.36879787	13.01875091	11.8922704	11.93972683	12.74236712	12.52704982	11.86507507	0.397417491
chr11	107048629	107051133	Common_CRM	Kpna2-Bptf	17.238644799836	25.0623180450779	158.059216744685	184.847581055606	73.5105586392364	81.4434714465269	23.1618311965171	38.2699731229789	65.0105315999795	33.6904884137864	-2.15863926579358	6.58699946252601E-14	-0.725067741615947	0.0939949337162661	3.056316632	3.003693131	2.163063007	3.661769412	1.963560839	2.414376073	1.678819913	1.958374761	0.844870572	1.677083745	3.322031577	3.275472998	1.795288761	1.269807935	1.817475986	2.130804825	1.997363617	2.258941615	2.311342387	2.486521715	3.090215341	1.66410584	2.313213521	2.51334112	0.936700568	1.021600279	0.909825678	1.034222768	1.30735876	1.048711168	0.650370653
chr11	107479276	107479554	Common_CRM	Psmd12	2.10538064035065	4.37174794959993	7.07853358542893	9.80210805508127	1.30725346632374	4.80404169792896	0.86926296936569	2.96202003569888	0	1.87203438210095	-1.7300170777683	0.442697326963282	-1.30432968741486	1	20.32324967	18.56761411	12.86826178	17.32991985	12.33641159	13.60025314	10.00928216	12.80905278	5.114212792	12.35904765	12.49557671	15.42692198	11.10617415	12.37550524	11.81085552	12.10763328	10.88148718	14.43902774	15.16950871	17.37609936	15.76303793	12.55579534	16.11079232	15.93835271	8.403551158	8.717664143	8.526841974	8.783984679	8.58102913	8.314560543	0.67020275
chr11	108995159	108995581	Common_CRM	Axin2-E030025P04Rik	2.08043537210005	2.35633635715188	5.82888725340415	8.76349606414003	3.44470581647395	2.21532349387909	2.86321215028035	2.92692501157923	6.48318814474287	2.71311902391693	-0.990900997552001	0.611618602117499	0.566424469668255	0.748228155429774	30.88655811	29.84876304	19.61404627	26.10926348	20.79007688	21.35511404	21.62763721	36.9173654	9.633806886	30.80345783	25.55481972	26.5985307	23.8786349	35.33131805	23.81306604	28.2185065	27.00683433	29.03515044	25.33051886	28.17650651	22.11638249	25.34705618	25.41628944	24.91636276	23.74664661	23.84263606	23.38851803	26.3831301	22.70759376	23.45537237	0.02926267
chr11	109106603	109107580	BMP_treated_Specific_CRM	E030025P04Rik-Axin2	2.47118244557023	2.8271748627263	8.05663188024255	19.1255051742951	6.50950676936032	10.3889245643647	0.247344017895252	0.210706645323513	0.800089310449332	0.692480271946045	-5.57451419075485	0.0000128666642234176	-3.4766340517586	1.03472290882743E-07	0.1430402	0.215901562	0.167322222	0.072919803	0.158702208	0.149451757	0.282597969	0.243919236	0.072345768	0.111323791	0.093266755	0.050995785	0.135991496	0.139589539	0.138954818	0.025201597	0.08017175	0.108805408	0.102128961	0.08631867	0.072029412	0.078123027	0.104252162	0.04800355	0.118403934	0.082282255	0.151678972	0.113274271	0.118110654	0.074062283	-0.419743852
chr11	109205951	109207002	BMP_treated_Specific_CRM	E030025P04Rik-Rgs9	2.01874152265782	3.57423766279894	9.12767140024031	16.6677139824747	7.78008604362992	9.53037767857459	2.9890736168293	3.23187105227183	4.09065643168362	2.32730744400867	-1.69288071642343	0.0332203143338111	-1.52694617939955	0.00331297340089997	41.99703559	38.59537234	22.27165094	36.32440075	26.12791714	23.02885815	28.91751638	41.17030327	14.17756285	33.94861353	34.66817233	36.84743559	29.33389023	41.91071903	28.75056394	27.31921928	33.36859658	32.67163334	26.12749498	30.74860485	22.60407905	20.32736945	21.12476922	22.78977555	24.54120306	22.17503715	21.86185342	24.93891178	23.02272459	20.9281757	0.077886196
chr11	109703052	109703521	Common_CRM	Fam20a-Prkar1a	3.11991374209745	1.41346686953531	7.34265797294494	10.7903802957854	6.58643910644567	9.3970743148828	5.15256088451304	4.38934738765613	6.25016462933633	3.9947377603553	-0.59022850752755	0.730723200967523	-0.699425972607595	0.47966847599905	3.182689367	2.015122195	1.888845498	3.601924494	1.28496557	2.204706071	10.44227745	12.40676111	4.713248619	15.16809174	16.32363788	17.6328065	9.254375505	8.992102928	9.989568051	11.36918531	9.983832733	11.4753243	4.569877691	5.554425844	4.925448304	6.247730345	7.836825804	5.152485749	1.890738892	1.588754177	2.032306279	2.54055121	2.410446503	2.224677218	-2.184510467
chr11	11087994	11088601	Common_CRM	Vwc2	0.843713081985663	1.27413831210445	1.62094920654797	3.84794451303261	2.9935458289786	3.7403461391124	8.36039079927001	5.76544756536776	15.1315078445316	5.65866340078886	1.72569155053154	0.198109721454573	1.50022891817033	0.0575196515336669	1.773818874	1.985045744	1.988586515	3.056768354	1.98585588	1.875496567	8.158951934	9.402761865	5.466595734	3.861130937	3.119047513	4.220980707	0.99458488	1.365293115	1.324522115	1.033562301	1.100276592	1.007117069	15.19907469	19.11782671	14.92817748	2.042527228	1.965630079	2.499340102	0.930072206	1.158611124	1.093469139	1.088807661	1.061254604	1.357053103	-2.248348845
chr11	111843864	111844574	BMP_treated_Specific_CRM	Sox9-Kcnj2	1.44263053736703	2.64543928422654	7.27543645629122	15.0778905595767	7.67781261207047	8.6526880610022	2.04215582098869	0.724860536905185	1.92669394160668	0.952891867170826	-2.75590052813599	0.0191542774275489	-2.65966621775682	0.000245813635515798	11.78654021	9.913434035	7.0271213	14.24667076	5.367793101	8.472551179	11.54854788	16.39502943	5.730210411	16.03805118	12.8661717	16.75505966	7.628388644	10.99165577	8.749800948	10.5927153	8.391505487	9.394714867	13.99651062	15.33248542	12.77820855	7.804882506	8.349133205	7.062166724	3.858879821	3.933210657	3.519213512	4.640058762	4.166842499	3.85374679	-0.444818816
chr11	112137391	112138038	BMP_treated_Specific_CRM	Sox9	3.39236370566547	5.12299815928951	11.4055197261354	19.8552747399681	7.3020309540866	13.0043255483041	0.747001871665106	4.4544752623416	6.04085978600462	5.14794988042353	-2.14991638474259	0.0439530142545396	-0.851451875209553	0.209810608016268	0	0	0	0	0	0	0	0	0	0	0	0	0	0	0	0	0	0	0	0	0	0	0	0	0	0	0	0	0	0	0
chr11	112870230	112870843	Common_CRM	Sox9-Slc39a11	1.1935069698562	3.24428692567078	3.21016694412601	8.25560906806426	3.26066973900328	5.44667044055568	7.49012561858005	7.89187475253704	7.96989453822387	6.2824618774194	0.793293268862641	0.572073745436438	0.694474941073255	0.456130903183715	5.558792701	2.823746769	1.923015417	5.4838213	1.628192023	3.077424334	4.444071999	5.268316939	1.813550635	12.75723278	7.347981598	9.49633748	9.29537568	9.261054653	9.96470958	13.59162988	6.651252385	10.73688167	4.073539697	4.044284137	4.018523339	6.792759765	7.639094243	6.804625574	3.419502769	3.179252027	2.827005774	4.019607088	3.972221896	3.149555215	-0.37160683
chr11	113684095	113684698	Common_CRM	Fam104a-D11Wsu47e	2.06260964060887	5.13036123016522	8.56643430176909	13.557144474192	8.43752983570818	10.8525134343596	6.41207576739401	10.4125074140509	4.53715654574045	5.6962001397659	-0.0392195252215319	0.978894832915919	-0.842028379142886	0.258136594311769	18.61089799	16.04478201	10.59634323	20.6631322	12.71466201	11.32582687	7.728889396	8.4866715	5.270510695	5.056243528	3.373890058	4.953504778	1.818054507	2.18520679	1.696490553	2.441218476	1.777704857	1.83436806	10.87110495	11.79628369	11.55775295	3.052157045	2.635063167	3.376548219	0.944150233	1.261979035	1.156966347	0.983023177	1.176515474	1.637273888	0.847006566
chr11	114089865	114090198	Common_CRM	Rpl38-Sdk2	2.1970563739395	3.98147724812049	5.17073061458134	5.84510089942641	11.4590776822793	5.61481390040226	5.0798370522091	4.9455950145603	5.86852294526274	6.72020991100146	0.191863712846898	0.953713535051175	-0.42850797206402	0.754137737437897	2.208688765	2.683937829	1.819582352	3.286577898	2.64608518	1.982196427	18.41328576	18.44453442	8.100815241	24.13098636	17.73409785	26.69539565	7.694924277	6.974412545	8.249348529	9.427674747	5.9772177	7.355973998	25.16806612	28.2870315	26.02497143	15.98576252	18.36583698	19.85530103	3.970171483	3.684155793	4.632010557	4.72829602	4.397575271	4.550729284	-2.973262119
chr11	114838871	114839163	Common_CRM	Gprc5c-Gpr142	0.250554716617073	0	9.26633377750072	5.33265369728492	3.73373079080139	2.28685546579495	3.31034391073509	7.40251411318925	6.69252787935785	2.31696310168248	-0.140856557099314	0.965207506148361	0.41688292969951	0.870556942864386	5.699258708	6.403042655	4.388500734	5.746942623	4.381044058	4.652533365	11.88166045	15.53516847	5.430871061	18.00349075	17.58612628	20.03506801	26.57532962	30.64153241	24.41862219	26.08653768	23.5173893	28.85538849	21.54070811	23.84427586	18.85882523	27.81740807	27.97651163	30.20922972	23.19060544	23.76513867	24.55751745	26.69683996	24.48949133	23.15823227	-1.214463994
chr11	115162889	115163299	Common_CRM	Slc9a3r1	1.96288231652204	1.88634623279855	5.99948883155257	11.3936698507843	5.31828971177564	4.56032446057062	5.30462426671452	2.76154185035585	4.7663857092012	2.79252738559255	-0.774772421010091	0.683328653840879	-0.474837946713376	0.762942965083127	29.29970778	27.41381406	18.58797239	22.70094329	19.10295366	16.28423974	21.66321225	35.14902575	9.24391	28.20748815	22.45811987	23.15090235	23.05833269	35.77525405	22.91951182	24.79757149	26.08713643	26.4991955	20.99272464	23.55406394	19.05762389	19.27728371	18.24868947	19.56386662	21.9303561	23.06459467	21.8480053	25.28125163	23.07093736	20.20210418	-0.020158653
chr11	115514199	115514440	Common_CRM	Jpt1	0.303576669096204	0.458448106370721	3.06197977709944	1.61528514482074	3.76988032819504	11.0831833363008	4.01087312006077	1.28128874988219	7.29791006927487	1.51160950521513	0.451873795461574	0.93084570115002	-0.954090584588406	0.605294938921739	0	0	0	0	0	0	0	0	0	0	0	0	0	0	0	0	0	0	0	0	0	0	0	0	0	0	0	0	0	0	0
chr11	115564024	115564569	Common_CRM	Nup85	2.2821167216278	4.86543825183165	9.02675383829928	11.0713718504181	11.0025167890404	10.5371586159711	7.53786567563715	6.98792157963274	5.37858203882337	4.87003733383988	-0.137934134581715	0.947290986053698	-1.07181923016979	0.128212768043205	0	0	0	0	0	0	0	0	0	0	0	0	0	0	0	0	0	0	0	0	0	0	0	0	0	0	0	0	0	0	0
chr11	115813705	115814618	Common_CRM	Tsen54-Caskin2	3.12521041931569	2.54129886784471	4.84953204565805	10.0198985955008	5.17460463011394	6.14370108050587	7.67579195950294	8.68085992390065	5.1370465912968	2.33706986716174	0.500311446590053	0.665790732599829	-0.72695910471158	0.382476821377265	22.36811018	21.92426093	14.68650074	19.09296779	13.88442286	14.97373016	13.81352577	20.4066299	6.757444687	16.31181789	16.95722591	16.0633618	13.97009347	18.15631338	13.45708981	14.84485597	15.03428744	14.77439488	13.04086956	15.50684154	12.30594942	11.08388634	11.32872709	11.47409174	10.90362099	10.10482436	10.37125458	11.58880436	10.87867425	9.355750321	0.310897986
chr11	116745949	116746493	Common_CRM	St6galnac2-St6galnac1	2.42080071790319	3.0464887950922	8.59117977900635	10.0183310268845	5.01033727442098	4.41901188537436	3.99797049513411	5.67629758679428	4.31077531052756	6.40965301489199	-0.604531130511674	0.696244986259553	0.258869143906059	0.859693952308444	22.44614727	21.65611724	13.75716971	20.88391183	13.41814872	13.48822079	15.95958841	21.92447617	7.469649283	19.96344124	16.58148465	18.85913471	16.32923764	20.57482582	15.11025423	16.46063061	16.16913968	16.52352776	16.94441439	18.42052943	15.79489497	13.82925432	13.9004571	15.36956597	13.18044657	14.41011916	13.06243551	13.6298642	12.97846671	12.44113365	0.137408684
chr11	117542719	117543063	Common_CRM	Tnrc6c-Gm11733	3.82824299575388	2.89062192650608	6.43549819431075	13.0138452874148	2.11288641650001	2.71763521632842	9.83480080456763	8.67725491562661	5.11278001946292	3.63087598760976	0.286051310640257	0.89215830269566	0.819640216411487	0.669752538309372	14.60787333	15.04441064	12.42459769	13.56682541	11.1793634	13.2092471	11.78474975	18.82929551	5.416839529	15.94038514	12.14860561	13.48492455	11.92748779	18.56660384	12.73433098	12.68780401	13.01103749	14.51299915	12.03793668	14.42168388	11.17571944	9.84634193	8.78339576	9.564817656	10.70183678	10.07599387	10.48653574	10.7052137	8.859342121	8.043066933	0.004321786
chr11	11854923	11855624	BMP_treated_Specific_CRM	Fignl1-Ddc	4.80092860713342	4.25552329265946	11.2287151882981	23.8790298941189	9.85008959931818	14.8603195688861	1.37891643642603	3.37716763699334	6.41184268727066	3.11809892231252	-2.45321943329159	0.00710226864043854	-1.49388358013311	0.00715268599614467	20.3313401	19.27676557	13.01345011	17.08573311	13.89744086	13.23452642	15.34577564	22.87982765	7.162579987	18.94832909	16.55837018	18.77409802	16.89321362	23.62215942	15.98870772	18.18308232	17.63465993	19.33578587	14.63844083	16.14155272	13.86403665	14.35684198	13.0330679	13.40302724	14.72901078	14.67525783	14.31479086	15.75779945	13.56948848	13.99454422	0.000165601
chr11	11940945	11941808	Common_CRM	Ddc-Grb10	1.69552670341101	1.53630582111717	4.27541788111799	4.73636043912965	3.36886640684127	3.09507205567613	3.08019253803045	6.55986186932734	8.83134501623723	6.81437868821778	0.432830232681013	0.797000637384168	1.25192420465733	0.0598840140370801	1.957071514	1.836439515	1.275857208	2.204946083	2.362693741	1.905651432	3.115479046	2.815842907	5.047267314	1.411372425	3.05804429	2.117939403	2.623648178	2.601596448	2.240068394	2.126380618	2.780562802	2.100877585	1.524199285	0.864792331	1.02755151	1.284170078	1.288411828	1.145484064	2.112275711	1.694459759	1.597475502	2.003338073	1.638852011	1.669501073	-1.375066579
chr11	11948846	11949335	Common_CRM	Ddc-Grb10	2.09461693564538	2.03348454543577	7.54536938937593	8.7568934947235	4.08750623723724	2.73113209002914	1.97672887921195	0.631473596567707	0.799271223219834	2.87351535215742	-2.42966940333894	0.13554393225668	-0.716144178820544	0.71581719581567	0	0	0	0	0	0	0	0	0	0	0	0	0	0	0	0	0	0	0	0	0	0	0	0	0	0	0	0	0	0	0
chr11	120098854	120099129	Common_CRM	Tepsin-Ndufaf8	5.58691462653052	5.22297424457989	10.7336309277231	17.6947145409908	8.58984368598914	8.74160896597693	8.78745838122406	5.24008271770003	7.81687256308997	6.62359801376084	-0.688417138803572	0.699139628222855	-0.275712280100464	0.863836807528586	2.232574675	2.376978847	2.603577676	2.426022326	1.696570142	2.290443918	10.19681036	11.6795848	4.880707701	4.300422016	2.844379974	3.157591122	2.120129775	2.389949588	2.330757249	1.574423476	1.536163002	1.485957609	13.73441528	15.3561477	14.42744473	1.946461213	2.253004754	2.284690583	1.948454739	1.865027782	1.490957827	0.923117816	0.977631673	0.872678117	-2.133562635
chr11	120280334	120280908	Common_CRM	Bahcc1-Actg1	1.40205879751574	2.69478033256936	5.5709539150131	10.1729195096289	3.16564863796169	7.44542769072754	1.68400770371889	4.1243806855964	16.3418938601184	12.0586409832405	-1.04904899725621	0.517994847313705	1.39036393304086	0.0226623186160042	7.213947916	5.781819758	3.213572431	3.390371961	4.904709879	2.855154474	6.668612654	9.621527155	2.830821895	15.15886362	14.23281769	16.15114103	12.98323088	13.57554039	12.48310579	17.02614177	12.18649799	16.71259129	6.663052374	7.808143437	7.926544247	13.71496446	17.02226424	15.56807236	5.907778487	5.789348351	6.331783887	6.940010966	7.872015814	6.750606184	-0.442989098
chr11	120304994	120305324	Common_CRM	Actg1-Bahcc1	4.87746515014569	2.00883624791534	4.47234621988464	10.0270049065614	4.95567904960912	15.3787565142186	2.92915279374135	4.05482591250597	4.14531120769923	3.78491315072048	-0.676372139130811	0.780409611747932	-1.31072024291564	0.226665375829998	1.704583663	2.170056682	1.904323631	1.577293409	1.356888373	1.532174364	2.474995921	2.699879509	1.564876739	1.881243538	1.922842574	2.022286676	1.406836414	1.39051067	1.277407731	1.19927212	1.199458464	1.095039525	2.894686371	2.761778562	2.583056031	0.870268554	1.420234419	0.897733058	0.753883631	0.70255584	0.699054408	0.7239173	0.735892068	0.750940242	-0.464897603
chr11	120727048	120727405	Common_CRM	Dcxr	2.45922612612387	1.85690745605619	4.13410154779253	10.3590905856221	3.05391986250422	2.61867370985147	0.676905057377204	7.20799693561178	4.37920031545657	1.31199720560689	-0.472879714203558	0.872977706751628	-0.184551454814626	0.956047360590042	36.02060353	32.95527786	21.95955323	34.17903003	22.53990214	22.51019711	27.38212911	41.5361836	13.27341094	32.10228504	34.12362957	32.65255847	25.93858111	40.92792208	25.88714065	28.98684571	28.27428935	28.04540535	26.26819674	28.57736688	21.68683445	21.26152853	21.93397072	22.74361075	20.41980886	20.62962751	19.93802777	22.35875405	19.30803794	19.42945332	-0.066439306
chr11	121204061	121204664	Common_CRM	Hexdc-Ogfod3	4.12521928121774	4.9471340433736	8.97435974471048	12.9115661658971	6.02680702550584	7.30883557824218	2.40452841277275	5.97438949986529	4.86123915615048	3.45224250894903	-1.01312562301001	0.432363389536528	-0.723768112315941	0.443235709454716	2.237950672	2.357981096	2.23670277	1.631858041	1.546597409	2.123226649	2.919576712	3.932967079	1.882783421	1.242847496	1.266390106	1.50026172	1.694867093	2.283308662	2.127834193	1.224283678	1.713512091	1.294984156	4.181419913	4.775010206	4.032213516	1.975382525	1.590983238	2.148524159	7.128075169	6.422501786	7.010689381	3.876209803	2.967277367	3.533668153	-0.591245191
chr11	121388218	121388540	Common_CRM	Rab40b	2.04489998530952	1.02937261150941	3.05564027445534	13.2985121705583	2.82155639470498	6.6361420721702	1.50096338809727	3.19658994535827	4.24830030602716	4.52543963673101	-1.36212574591965	0.551796251687827	-0.0578947469468348	0.985200480676833	27.1891714	29.17284347	18.71773447	27.76308347	18.62756195	18.13829699	23.94164765	34.49534919	9.965296956	27.46397601	27.82328205	27.38740371	22.31026455	32.77029511	21.61358334	22.07656962	24.04707417	23.81899767	20.71198007	22.24365158	19.99599237	17.04362839	16.65640758	16.95167664	23.16092899	22.94951142	22.26959148	25.97845399	22.33339062	21.14854876	-0.078153307
chr11	12535100	12535653	BMP_treated_Specific_CRM	Cobl	1.58760167635845	1.99793840208578	4.89289233821014	10.5592329087287	5.25738102912119	7.96967062148288	0	0.74452221512142	1.76692417791364	0.846985537796853	-3.73483984107427	0.0403899873475957	-2.48470696835807	0.0108140868117562	32.7027808	30.1422307	20.05647531	27.78763376	20.57043678	20.00934004	23.71524136	33.59017338	11.28057656	26.08605585	24.51532172	26.67860511	18.48185662	24.98817329	20.42638637	18.6857074	21.95242649	22.03939504	23.57120309	26.19534589	21.01508572	16.35267642	14.82988308	17.01612206	15.12823552	13.15809534	14.01558695	14.92374318	14.14351736	14.73208219	0.059310926
chr11	13170044	13170371	Common_CRM	Cobl	0.671210800478764	0	6.77006537872446	7.73805559437827	0.555682666113153	2.85891900433326	2.21701931636387	0.629542484651598	0	1.90981856229015	-2.13295656645042	0.336680977394169	-0.475201330904225	1	46.29151187	41.40971861	23.64825181	40.67597041	26.23852784	25.75296286	31.49390783	47.48490373	14.86632902	36.21712175	36.48793828	33.09196379	30.47325729	42.00870258	27.83130418	31.88973592	30.22768725	31.28971722	29.0581978	34.54168117	26.31310924	24.34932122	24.65853864	24.1913683	24.6136253	24.37328338	24.27116905	28.01431446	21.78838633	22.58597188	0.040030794
chr11	13386966	13387194	Common_CRM	Cobl	0	1.45376307414926	0	0.8536923682057	0	0.585755961414146	15.8983622028724	1.35434468737547	0	0.913027295129941	4.57364095936749	0.117363389076956	0.791135407825758	1	24.09785174	23.26275124	14.70480434	21.79700632	13.73880479	14.75463235	15.83667205	21.8094152	7.737534628	18.22582456	16.28410314	19.26807486	13.84734938	20.2685237	14.26451386	15.92338498	14.91627979	16.74265071	15.61335618	18.37187608	14.17369849	12.12893454	12.06632893	14.0492481	10.48138653	9.928501963	10.00191671	11.61602032	10.12077114	10.42608898	0.23720755
chr11	14181941	14182665	Common_CRM	NONE	6.26525219562913	6.40940847055862	23.1030039535477	23.6581266238662	14.5567368031796	20.6600334677785	8.6782220201315	11.2313335676828	30.2309988627789	20.1269552904335	-0.905565471010738	0.211071032572499	0.473783170464526	0.322045703897373	1.808484786	0.830773697	0.787157975	3.073130351	1.57266417	1.613988349	13.86456265	14.02218897	8.918144372	18.47328162	12.52888881	21.59910923	3.139713021	3.622602044	3.667387854	6.468161317	4.037613702	5.387953568	17.40942491	18.46189525	16.22451391	8.07958611	8.643564081	9.002618836	1.786746386	1.724725112	1.874122203	3.450175736	1.947777038	3.189556979	-3.668524311
chr11	14380290	14380648	Common_CRM	NONE	1.83926758455214	1.85172056372084	4.12255377810595	8.69907753970501	6.59834361353914	8.20712821914345	1.35002852225509	1.43757257319184	0	2.03518374724495	-1.83699331495799	0.417155801095679	-2.41977575083439	0.0786845929579883	0.147385698	0.104459739	0.129905461	0.4057294	0.095462373	0.207889247	1.264747763	0.805824866	0.469624682	1.42464552	0.778411274	0.803938721	0.986952293	0.490536704	0.502548472	0.785248424	0.71372735	0.90809803	1.881105454	1.96114889	1.877315515	1.460526124	1.115508076	1.758369709	0.828819646	0.722877703	0.728865323	0.945395495	0.571455247	0.6696401	-2.99808193
chr11	15394540	15394784	Common_CRM	Vstm2a	2.39875335253066	0.905622898650359	10.0811082825268	10.3702630301708	1.48941173622132	7.66284028210637	0	4.64029573215532	4.00454537043544	2.7727591216856	-1.71687477553137	0.47159827553652	-0.427955433005955	0.880286552374628	0	0	0	0	0	0	0	0	0	0	0	0	0	0	0	0	0	0	0	0	0	0	0	0	0	0	0	0	0	0	0
chr11	18747750	18748557	Common_CRM	Etaa1-Meis1	1.17856964594598	0.821457201749768	2.74326069249429	7.47694877134806	3.6026415230533	5.4612488893185	5.09062799655793	3.31621450093425	8.95986012497921	5.28809117402397	0.0893645249123947	0.969020245989334	0.586444172826015	0.470984727089008	20.98179262	18.31610821	9.67585659	18.42222032	10.51343695	10.00158903	13.01746599	13.84058175	5.677597701	18.79552897	13.98716497	20.99721431	12.64291797	15.8516789	15.281918	16.85724834	10.64429607	16.98032547	17.93423787	20.36891466	19.67261955	14.57327709	16.10018818	17.95896168	9.916312318	9.315974579	9.172263589	9.897026534	9.639047038	9.554477996	0.37653379
chr11	18867755	18868009	Common_CRM	Etaa1-Meis1	1.44019640260207	1.73993690764321	6.77894997895901	3.83153267619881	12.8769613100079	4.73217020795995	2.85419415925584	1.62094797229191	4.61626332465943	3.2782712329075	-0.990924602218693	0.752176105092182	-1.25212133353959	0.382373290198405	0.601886343	0.710979097	0.442084523	1.636441912	0.541450649	0.262027072	3.955114077	4.105465635	2.841229329	1.897140046	1.569796069	1.359011117	1.243971119	0.927420956	1.198626427	1.272523116	0.742164924	1.068276432	11.60296706	13.37833737	11.46942223	2.353685663	2.648913365	2.373381772	2.491107767	2.551155895	3.510301711	2.513176358	2.333680364	2.590509165	-2.878774278
chr11	18878272	18878568	Common_CRM	Etaa1-Meis1	0.988675368272775	2.98610793609037	4.98606166406058	20.3847893867496	10.4359457463615	8.12142724879613	3.26560953356299	5.21605724191907	17.1654296148935	15.1204722997532	-1.16203190230783	0.540031143234506	0.790923748383416	0.366346170444357	0	0	0	0	0	0	0	0	0	0	0	0	0	0	0	0	0	0	0	0	0	0	0	0	0	0	0	0	0	0	0
chr11	18882980	18883791	Common_CRM	Etaa1-Meis1	2.9769978413343	3.81455958297118	35.7897989729363	61.680589404909	28.0068174813503	42.8157994976949	3.87363301021899	8.63039869834336	19.0361569816309	17.0694449429841	-2.56384220991197	9.05420836825691E-07	-0.960704554939011	0.00958636342552631	7.079484768	5.37013401	4.202944907	6.616532703	4.433066215	5.130631705	12.57364371	14.24707534	4.493310939	21.22872492	14.25544538	20.9832863	12.68662265	13.06878164	13.49161896	16.56710456	10.72899387	17.01762982	17.26583656	19.09910225	16.55549425	17.84067435	19.19146625	19.08823112	11.0308945	9.178645208	10.61825104	11.12262059	11.64644326	11.13145105	-1.130435991
chr11	18885607	18886169	Common_CRM	Etaa1-Meis1	2.73381053789304	4.71826307339546	6.12759179592736	9.00478355644731	8.0831063976424	4.51511534670121	5.58988678165054	10.2563896609787	8.34541554778289	11.0196870869508	0.416531146972855	0.795207982960045	0.656829755400649	0.462453084691823	3.34146648	2.028992979	1.268515433	4.306426084	1.185491947	2.118282013	9.926560821	10.42572194	5.981535429	14.47694133	9.749259795	11.38407096	3.855001025	3.904930341	4.899135486	3.357675029	3.901396477	2.698803618	11.2808574	13.50896652	11.12267811	4.805643412	3.66567696	5.839989789	2.35492157	2.271104195	2.12541974	2.40827063	1.710455783	2.296296213	-2.215777232
chr11	18907175	18907900	Common_CRM	Etaa1-Meis1	1.91734836936761	0.914366843878707	9.1605988090051	9.39650358383653	4.76200883387727	5.89472481996911	2.66653909499213	3.40734442727292	5.93004125475791	5.45549550690056	-1.28196383534055	0.269701528179652	0.102912932169839	0.943612983007841	10.07445886	9.02110639	6.731154028	8.7042006	5.582036675	7.682784196	9.736578796	14.17596986	3.877640392	11.11082236	10.60300853	12.04663594	9.631153747	13.38720563	9.556559399	11.57109802	9.587059156	11.02108837	10.05490742	11.02961932	10.67327698	10.52597639	9.467728019	9.552910628	10.79441584	10.60685641	11.20823924	11.42767537	9.699199621	9.876061849	-0.319748357
chr11	18927149	18927625	BMP_treated_Specific_CRM	Etaa1-Meis1	1.53701632882742	3.24958804809834	5.16762693474066	11.8584326440674	7.63479965626055	4.48915493117396	0	0.216239908068353	1.23165008872216	0.327999301401722	-5.40686931248075	0.0184771814445444	-3.33249723598244	0.00839324202856645	12.63819578	11.47064542	6.526685652	11.91859427	7.578222571	7.173180421	9.563160714	11.89517139	3.94158982	9.249454645	6.397145829	8.566690095	5.752467602	6.547341778	6.624299441	6.355259956	5.17916458	6.163246358	15.5278414	17.24385911	15.63840281	7.272278369	6.49135428	8.219706151	6.837424266	7.179470924	7.163812597	6.832713878	6.814686397	5.746429126	0.059569434
chr11	18982279	18982776	Common_CRM	Meis1	2.79693675611976	2.88997568865084	3.9594212007027	10.1824715467271	4.38732149261169	7.79279359531254	5.34850334068466	5.3846782741528	9.04366544019464	4.29324907186855	-0.0250963731182238	0.986011608955438	0.0321751006508603	0.986151048998541	14.3062926	9.60611758	7.530455337	13.40753787	6.994297671	8.928436945	17.70807172	21.03697219	7.412389421	22.22617883	19.53042833	24.9722609	16.12049304	18.96629155	16.65858871	19.75189904	14.75085747	18.29927708	17.69893202	20.84089878	20.7986484	16.80760992	16.74080666	16.35979195	11.03779648	10.90637996	11.1529358	11.09264048	11.27319618	11.15886841	-0.771872511
chr11	18990331	18990825	Common_CRM	Meis1	0.888607011160146	2.68387029073709	3.48553298513277	2.3640711734927	1.83915214391701	4.05523357902101	1.95672150189199	3.95885370155909	7.12063290160018	7.37445122989568	0.330140513885736	0.920183188607608	1.32184448523233	0.188850386066586	1.008608897	0.763854396	0.681077891	0.522467201	0.447813232	0.439799145	2.810827751	3.13644467	1.221835059	3.606427521	2.863938096	3.210146886	1.997162298	2.752300579	2.92281239	2.708525067	1.985876499	2.153142269	3.373978197	3.026082904	3.09652555	1.516117632	1.711446325	1.486326568	1.196303491	1.143635938	1.354938022	1.217407806	1.103814353	1.009188334	-1.778523333
chr11	19018681	19018943	Common_CRM	Meis1	1.11697675194176	5.90383172097257	3.7554052228039	11.1436179361202	4.16125721722903	5.0974182901689	1.84469546170734	4.71436013315433	9.69650222520703	3.57544276642488	-0.77048295898885	0.783700914016609	0.379244676208327	0.857123729224249	1.370031747	1.356118992	1.248540099	1.532648619	1.027055173	1.421500748	4.442533148	6.156981658	2.579217411	2.327987024	2.084376523	2.564283916	1.44409783	1.46598847	1.791172488	1.045978297	1.053703286	0.945638889	5.509323373	6.717391055	6.00328849	1.067515269	1.113735959	1.206910833	1.219426714	1.064619887	1.188632833	1.010962344	0.803357002	1.049268724	-1.961620532
chr11	20332791	20333307	Common_CRM	Slc1a4	4.53717688385645	2.99768199785816	7.62725711918311	8.29868395139494	2.11288641650001	4.39998082643649	0	4.38849673893759	6.81704002595056	3.12658765599729	-1.47012094127434	0.444783962114479	0.512740510133731	0.725504611977197	8.679883856	5.369632343	3.847200197	6.294007353	3.150258322	5.482412582	22.50251841	28.17124584	11.1832603	28.72161603	24.97402837	35.21324351	20.15407195	21.13395633	20.47661998	23.58765459	17.87864137	23.05171922	21.30562948	21.64036978	20.00793226	14.40330204	15.27216365	12.80682125	8.577547702	9.501207967	9.1049148	11.0053732	10.22685101	10.74395935	-2.005523335
chr11	20631535	20631853	Common_CRM	Sertad2-Aftph	4.37131310626264	3.12696208401916	10.0557470038286	7.95705716780407	7.42832394228621	11.7593272253707	7.59921715357427	7.44463683500734	4.91627205225784	2.45483753879276	0.0480331329988747	0.981626859871297	-1.49256811291648	0.165530021699913	0.574764637	0.407364926	0.337730939	0.820418505	0.392959707	0.54047482	2.147644463	1.672324856	0.465120033	1.274866704	1.011864968	1.700764984	1.83889446	1.824398371	2.093807764	1.652647151	0.985768012	1.807102734	2.79337985	3.08692926	3.29948876	1.559525848	1.517730129	2.295367604	3.462385844	3.153136023	3.349353039	2.097869562	1.70853352	1.71862456	-1.929946102
chr11	20853820	20854425	BMP_untreated_Specific_CRM	Peli1-Lgalsl	0.483715552080564	1.09572886249927	0.813153858160844	5.14755332101552	1.20137673929918	0.882990804644134	0	1.53119300192533	9.04431536225286	6.10747349320805	-1.45667046849551	0.654180675387752	2.84112896630542	0.00296487340936723	16.94580695	15.48071355	10.68723339	15.17230912	9.989521908	11.22990664	12.56771432	18.94399706	6.046447189	16.48463578	16.62137014	17.00373042	13.2183683	18.34369043	12.76627628	14.48306792	14.09352013	16.53215595	13.62549582	15.17560626	12.61536831	12.70015884	12.25777809	13.72723724	13.01861052	12.87546473	13.01200867	14.3465393	11.83591339	12.19366643	-0.014509543
chr11	22001431	22001686	Common_CRM	Otx1	2.00836800300116	2.16639203206556	7.71698955587938	8.39631552729371	2.85032520500394	6.28481690364354	3.79066832131234	8.0729565678852	1.53272011040979	2.04088454205516	-0.0990231259657046	0.974897724021254	-1.24586344430073	1	39.40651023	37.35605186	21.69801332	34.91492476	22.6830623	23.50109474	28.20524067	39.43545235	12.26964901	30.09392258	31.69550078	30.29974163	25.33269633	34.04476588	23.48900146	27.32848626	26.46133557	29.30543854	28.53618226	31.68176608	25.38667091	23.52782291	24.78346717	27.29519672	22.82257938	22.60522577	22.35230917	25.01489217	23.45336669	22.12407529	0.092158247
chr11	22347842	22348840	Common_CRM	Tmem17-Ehbp1	1.39286329438028	2.65697780285396	5.6688556795131	9.55656426612633	1.6386513891493	5.75425996563556	1.45283630551299	2.88782113700903	1.95813440959167	2.13802083037943	-1.42716841579616	0.19921111694704	-0.772852200088123	0.493566182780481	39.97916299	36.36432026	19.99307672	34.67072233	22.97339186	20.44912387	27.13750764	38.59340687	12.34226408	33.79641691	30.25107628	33.21535986	28.53906547	36.48849289	26.19784179	31.59338809	27.80401059	29.4582461	22.7015887	25.21388094	20.86643718	20.83048626	20.60852221	20.52024686	23.41973065	21.88326836	22.64632121	26.27474946	22.82077213	22.2424044	0.096324825
chr11	23255471	23256035	Common_CRM	Xpo1	5.05907289509792	5.28922309956433	12.2117254940112	16.2201549959083	6.44355431982273	11.1293632668687	3.85619849176056	9.49001809309909	4.15791093781381	3.59868737069833	-0.732090025589486	0.551796251687827	-1.16720931933619	0.142819762095545	0.890570258	0.599632808	0.5494628	0.163439891	0.374937112	0.586207881	2.623123646	3.331526421	1.925570082	1.309965538	1.998991249	1.085851579	3.737193633	3.458049008	3.77241946	1.914874569	1.823895641	1.300654024	4.901794456	6.626403761	4.932545197	1.13466235	1.145867722	1.143180673	4.173415615	4.615467344	4.577977283	1.765682473	2.140852565	1.665193579	-2.190063392
chr11	23451290	23451868	Common_CRM	Ahsa2-Usp34	5.82257950449918	4.39650147683894	12.7670783093592	17.5110323831259	17.2905756921194	10.6287344693971	11.7064756981704	7.12319697166341	9.12870065758777	6.48280972182228	-0.355083169181544	0.787222800943272	-0.909873116968814	0.161227075816708	11.66189879	11.52078721	9.539808014	9.139831122	7.867478468	8.043260638	5.667943679	9.214489537	2.904367758	6.284590857	5.779175157	6.493582943	5.390172931	9.540757212	6.001144633	6.299146527	7.068808546	6.836969166	5.356650986	5.782706173	5.369294247	4.961976513	4.587200574	4.664221978	6.137232384	6.824679473	6.484656531	6.475842427	6.914608485	6.209719546	0.659380075
chr11	24077682	24078013	Common_CRM	A830031A19Rik-Bcl11a	2.43136480294271	0	4.45883459988499	11.7608374592688	3.29380480638672	4.03481447741466	1.46015169476532	2.17677152170318	5.31358406856569	2.67288051051635	-1.75523592052099	0.407748015359342	0.0267820231042519	0.992058251475091	4.936320978	3.652972657	3.696812129	6.394779791	2.22555563	4.346022968	8.148669331	10.30544291	3.822084036	8.867748101	8.839421554	11.04057021	6.092589078	6.335488973	5.921532681	6.547364527	6.122608874	6.54894798	9.284448654	9.882804521	8.69238326	7.981510565	7.801896784	8.317125266	4.752153059	4.438684883	5.101484707	5.230247715	4.972513565	5.082652927	-1.087494897
chr11	24286388	24287100	Common_CRM	Bcl11a	2.8771564087938	3.10353914706022	13.1280949432007	24.6036058926699	10.2083276302809	17.0691919767144	7.80627447489357	6.93911435329458	18.3894122797411	10.2330868190125	-1.0009262310734	0.231805975668649	0.00116001578634949	0.998501229486587	51.93665129	52.38289375	27.29230175	40.48040519	34.91075742	28.08328427	35.70078892	54.87049764	16.01549638	45.66255129	39.80822567	47.05489008	38.20717419	56.57810183	37.96512942	39.38935987	38.73849105	41.76070822	38.1398256	42.65095091	32.49202777	34.93000134	33.66877358	37.97969234	37.70663343	36.33580708	34.26878431	40.60224864	37.17567018	35.65720569	0.100151022
chr11	24363819	24364056	Common_CRM	Bcl11a	1.54350162979294	2.79711376292009	8.30309002847782	20.5318417669725	0	9.57970509046932	2.03928359057942	2.60582775292497	6.59651693087761	0.439177686265035	-2.24310985766363	0.208405454358338	-0.496242254577293	0.953860897734346	0	0	0	0	0	0	0	0	0	0	0	0	0	0	0	0	0	0	0	0	0	0	0	0	0	0	0	0	0	0	0
chr11	25696061	25696586	Common_CRM	5730522E02Rik	0.836136882882118	1.47314658180458	7.0279726312473	8.15642079794246	2.07666550650287	6.86840704469615	0.460295439016498	6.2738405327565	11.1669608044142	9.31809570915471	-0.810669050704894	0.694565938426955	1.1922689136162	0.147771368144622	12.98882966	11.8252481	8.693996561	11.39587527	7.936815869	8.273857481	13.01054088	19.20473775	5.631588078	14.40762236	17.48528366	17.55534033	13.44938095	19.3222249	12.27396764	11.91432058	14.92706473	15.19374373	14.7322822	16.55882679	14.62901238	13.70382694	13.99561919	15.555424	18.48368912	17.54510744	17.98923045	18.38778941	18.00971725	16.10736993	-0.390305933
chr11	26062268	26062633	BMP_treated_Specific_CRM	5730522E02Rik	0.601331319880975	0.908104057276798	6.73915183818234	7.99898054592738	1.49349231632055	2.92717499621754	0	0	1.07080446069725	1.42582344718922	-6.20032879871532	0.0191195913877348	-0.731014514109501	1	6.845626085	6.574824244	3.943428412	5.741901445	3.941507415	4.133591984	17.13928118	20.74340531	7.448435784	15.30532216	15.33993702	17.94948755	11.32755736	15.46352415	13.99166835	12.69248788	12.74582441	14.16514915	18.69327919	21.03660447	18.89601515	12.43857012	12.91985368	14.08023428	13.03778417	13.57547417	12.66294136	12.10216807	11.56074015	11.07689554	-1.599619827
chr11	26773182	26773911	BMP_untreated_Specific_CRM	Vrk2	0.702515556605346	0.303116580618227	1.34967924331223	3.73797810605294	0.997027335083682	2.38159213941224	3.31488484888425	4.23581054487803	7.77398162995916	8.49528689007735	0.940252784052602	0.618690590494559	2.28309568613608	0.00281794448456816	1.726123065	1.669679306	1.604198798	1.616238925	0.998230003	1.221499042	4.309679698	4.815052288	1.543383833	1.517480713	1.31785349	0.706438527	2.221333119	2.100627548	2.517801251	1.206540436	1.297192116	1.366589957	4.519491324	5.787489222	5.696997651	1.506462718	0.906508686	1.396473646	5.003247588	4.492194083	4.974091436	1.694708962	1.280483053	1.985263498	-1.325303277
chr11	28685212	28685879	Common_CRM	Efemp1-Ccdc85a	1.4259455836258	2.1534001758013	10.6947409605937	9.0463233260538	4.35881815457873	6.40730958692295	3.98531658218932	7.40727049407158	3.51583473602247	2.80889356762614	-0.470579223229917	0.745176381385055	-0.779033073342364	0.442343278118346	1.110599772	0.719020777	0.65886183	0.979905336	0.484171439	0.652714143	3.393060959	4.547970913	0.72914354	3.321082005	2.537993644	2.569828774	3.861524719	4.472353353	5.01367911	4.409381497	2.898092755	4.215838557	6.119107443	7.133759974	5.777074416	2.960511857	3.038991343	3.370530703	6.282384202	6.948571744	6.948684537	4.462795103	4.554532535	5.169121885	-2.014168491
chr11	29693837	29694237	Common_CRM	Rtn4-4931440F15Rik	2.01195437443509	3.31457980906031	4.91958084187311	2.91962789926349	2.72562347728501	3.67268987806669	9.66620421934647	6.17581177443218	3.41988174635186	2.08170223289626	1.32054483420293	0.42733837196937	-0.28180794600843	0.912346796116025	1.626523595	0.741085704	0.989876793	0.639651562	1.241632759	0.983241651	2.317275327	3.075756013	1.37500163	1.171837017	1.022668449	1.043780182	0.985452039	1.031139043	1.249382595	1.282194845	0.937687398	0.477219811	5.560596741	4.921710623	5.487040847	0.95941184	0.492422327	0.982535204	1.306673319	0.683790505	1.088612155	1.400129702	0.540555712	0.406045864	-1.250631685
chr11	31870362	31870883	Common_CRM	Cpeb4	3.22979937965501	2.54478296281022	5.66554415570799	10.4605989992805	4.53398659049331	4.35775452291982	5.56595252553539	5.72931994429089	6.00143766839921	4.19536918338019	-0.157736696340761	0.947290986053698	0.150217294670339	0.935532062708385	3.425735619	2.165207207	1.595637212	3.546023469	1.420614294	1.915137838	4.384352144	8.415302912	1.996764389	9.744433878	7.354827848	8.713086609	7.48349712	9.037941264	7.506021863	8.903314492	6.743661055	8.484839375	8.567453019	8.423558451	9.252574056	7.207930117	8.695409953	7.539380412	4.457709871	5.378718138	5.205795744	5.298644152	5.628876014	4.179537679	-1.245370729
chr11	32205243	32205767	Common_CRM	Snrnp25	2.93206397384712	4.42787379072942	11.7356413212621	10.0292561425081	3.81448578245994	4.58767646115201	4.61173865426835	2.94647508322146	1.49176957310877	3.87339633029362	-1.24249466491712	0.345125657224366	-0.480028218054137	0.769275065108992	15.16816594	11.73293128	7.023425455	11.87909653	6.913254254	7.397355282	6.589365856	9.208726451	3.563487381	12.0848829	7.428799383	12.08146026	6.205471346	6.926861444	7.291795384	10.92862108	5.355183933	8.208964202	4.173325095	4.62506494	5.093680083	4.099585283	3.133072833	3.264134331	2.301654866	2.747038467	2.226435899	2.894894129	2.502288724	2.829452782	0.59825991
chr11	32642435	32642680	Common_CRM	Fbxw11	2.68758283783538	3.60770591462347	7.0279726312473	3.17782628491264	5.93333001857962	5.99622837235379	9.86347369321068	5.88172549945922	3.19056022983264	2.54902314232195	0.912577993320594	0.696244986259553	-1.08185616370652	0.557002897873845	40.93251742	37.10203845	19.86502922	33.37821995	23.76325811	22.18852375	27.90203935	37.05159462	12.7841514	29.23170911	31.41371952	34.68324827	29.12866975	34.90411507	25.59933527	29.24013812	29.19090241	31.16354183	25.0000941	27.76120652	22.57140798	24.23009054	23.77544841	24.74567586	23.84874439	23.64219884	23.19281819	26.45821134	23.84834355	23.41894838	0.124410234
chr11	32802172	32802878	Common_CRM	Smim23-Fbxw11	4.45604110742772	5.63384670095237	9.75554274592401	12.6820475322115	11.3245923513258	6.62086766584261	6.16117832677891	9.18498918293737	11.6256603275417	6.5606054790286	-0.204153876288486	0.89215830269566	-0.0842553532717519	0.951394090365682	27.0726771	26.08833684	13.21432352	24.88415937	16.47201216	15.31460645	22.59245706	30.23619961	10.92380795	26.16276163	24.83091363	26.30724821	22.6838045	27.15861462	20.56665461	24.28956404	20.92483442	24.32512399	21.01164243	23.9041886	18.49422976	19.63795745	19.20006788	21.26209875	18.01123612	19.27701296	17.97263912	21.41999922	17.97011337	16.87201426	-0.150013851
chr11	33234191	33234499	Common_CRM	Tlx3-Gm12117	1.42523332309452	1.07616227566893	7.98633253550829	10.1112654519947	4.71969433296106	6.93778489363248	0.784594498323577	1.33675579533164	5.07589127473375	2.87247873045751	-2.70967274992599	0.175526576957803	-0.629836866318248	0.712246114050413	24.99671209	22.54381482	16.42237696	24.45164449	14.83616682	15.1567235	18.90381538	26.3825528	8.467819227	20.3964986	21.60747491	21.93966101	17.59961262	24.01758814	16.67789066	19.51624176	17.63382965	19.23454367	16.85241458	18.96978628	15.50007005	14.98166707	14.98843269	16.76661642	12.64837214	12.90023014	11.63124517	13.55537223	12.0976981	11.66971098	0.03449004
chr11	33512913	33513214	Common_CRM	Ranbp17	1.45837828409671	4.03769411956406	13.0752979185996	12.9330139502258	1.81104549985715	4.43695545523007	3.21136352802208	3.07764706367052	8.44014479403403	4.49537027037399	-1.73953622203473	0.268843857379124	0.978466914065059	0.557002897873845	24.33828485	24.77160664	16.46400651	23.05946057	16.52831244	16.80397985	20.02430808	32.89403031	8.941182639	25.40808291	25.71088728	21.23701368	19.67320424	32.31052959	20.46793584	23.42343435	24.36803158	24.68924001	19.78772902	22.10100723	17.26324445	18.50359574	18.73682998	21.10558808	22.16117128	21.85613437	22.03632685	24.58843469	22.47130082	22.75037105	-0.125962784
chr11	34223330	34223667	Common_CRM	Fam196b-Foxi1	1.73678284278184	2.2949612921288	8.02898950454068	9.24115655553232	7.54870992719886	3.56668021608851	2.86830985737284	1.52715424689223	2.3195467546261	2.62529213347452	-1.69708657480288	0.378143621998127	-1.16041223290021	0.465861207384184	0	0	0	0	0	0	0	0	0	0	0	0	0	0	0	0	0	0	0	0	0	0	0	0	0	0	0	0	0	0	0
chr11	36233585	36234034	Common_CRM	Wwc1	4.39949529133408	1.96857004250055	11.504587714848	12.571523248499	6.07043090709358	9.22076422110286	5.38207361878979	6.87729596261935	10.0104715451597	7.07036949925792	-0.641796179495259	0.662342250023027	0.124237647330431	0.935532062708385	0.22467615	0.321541122	0.260230564	0.237883742	0.230879017	0.253932959	1.703528508	1.753091019	0.944044356	1.361879029	1.179010978	1.788389139	1.215188747	1.162412537	1.705569388	1.315428701	0.941549466	1.538125797	6.594503241	7.579582648	6.86386179	2.151001844	1.96864541	2.309854652	1.264706517	1.193791735	1.60253248	1.343748089	1.49935181	1.404362865	-2.69010797
chr11	36663737	36664300	Common_CRM	Wwc1-Tenm2	1.03960180820156	0.196245104148035	3.93216941179911	10.7174025905468	1.61374983853464	5.21874227789228	3.00459278576488	1.64542054380963	2.42975612529439	2.58826210129198	-1.30664952617129	0.438777511731665	-0.380343540668081	0.837483299747501	25.78176159	25.25975119	16.69692801	21.74346429	17.02338666	16.88618908	16.11023631	26.03929593	6.990326126	20.15982381	20.3007578	19.48004239	17.26201898	25.35713922	17.82961322	17.81532363	22.15666329	19.74521518	14.35026309	15.81395557	14.12433184	12.96726745	13.68928099	14.72115968	18.6431291	18.53749962	18.17291183	21.05547498	19.15389233	18.52527857	0.253751773
chr11	36700995	36701649	Common_CRM	Wwc1-Tenm2	0.783079267225225	1.85832711007459	5.26560640567458	9.82137825440319	4.44546132890522	3.47154450526182	0	1.25908496930319	1.19524045307186	2.30769742943393	-3.02019073288611	0.0609265442289458	-1.05126815067257	0.420739063036689	0.806761236	1.203774133	0.686127654	1.16888708	1.34073494	0.848468614	0.49238893	0.366559432	1.642887707	0.446123468	0.467201211	1.02181287	2.369468798	1.001025794	1.030178346	0.565565829	0.985269452	0.678270751	0.705647817	0.345916933	0.425384227	0.425779795	0.707019643	0.737423583	0.520415755	1.04128812	1.022283851	1.155483383	1.07011798	0.667800429	-0.182680606
chr11	3963745	3963972	Common_CRM	Pes1	1.61149729630364	3.40705707245553	2.16721622990004	1.714906255074	1.60095358430838	5.88336384151653	11.7101592965651	3.1740589149064	1.72177809759691	2.98041068586469	2.26931503206114	0.354341205683238	-0.519689428370899	1	0	0	0	0	0	0	0	0	0	0	0	0	0	0	0	0	0	0	0	0	0	0	0	0	0	0	0	0	0	0	0
chr11	40354390	40354692	BMP_treated_Specific_CRM	Mat2b	1.93806562257444	0.365847661044184	2.44350041814889	5.80058523032482	3.00841443408942	11.9401115843227	0.800182468488946	0	1.29418419918708	0.344652687565606	-3.42507302906016	0.343230374600273	-3.46112156300802	0.0350379784236402	1.783366942	1.982394548	1.507597813	2.354315015	1.443868397	2.175319088	2.672835756	2.856397081	1.110453511	4.436824147	3.55425525	5.722152071	3.436176826	2.893086756	2.912447094	4.00164502	3.029764185	4.203998897	5.681396917	5.550987757	6.368724233	5.150470578	6.048474215	5.843734058	2.498688741	2.58553805	3.04339272	3.25388481	3.685616787	3.013501937	-0.56167835
chr11	40539817	40540589	Common_CRM	Mat2b	3.60123722225782	5.00908002232776	10.1960224702033	15.6318592188546	6.59045400379796	10.7257076043398	4.0693217244658	7.3331098357895	5.31587836220497	3.97734558746372	-0.8167092361527	0.42777502472646	-0.919373846294485	0.16281686112259	4.674178023	3.410263764	3.567810375	6.868150208	2.844451661	4.955509849	10.80514294	10.06586328	5.597282618	9.180017289	2.823616055	7.792909459	1.670703824	1.186251501	1.10178227	1.831125341	1.525649523	1.289731106	18.88658072	19.49578943	17.33600131	2.594902333	2.081007786	2.491353412	0.462533514	0.349623078	0.894550138	0.861045433	0.503419033	0.934253277	-1.426094645
chr11	4104121	4104783	Common_CRM	Mtfp1-Sec14l2	0	0.667589085409932	9.66080829975082	10.2907327768602	6.31312587890789	5.24525882063906	4.38045508429598	6.53031456510955	5.60878318348601	6.60358714362864	-0.536780503912762	0.694565938426955	0.116265802260082	0.93883830426922	8.494121236	8.201131592	6.933060338	7.18310496	5.549617081	8.619080445	4.542081568	5.897715996	2.099095434	4.318674551	6.915621947	5.407045533	4.739996576	6.679207268	4.457314009	5.178109493	5.416229838	4.962798277	5.109047884	6.276749703	5.051649882	4.661050459	3.774601566	5.167159469	4.982856862	4.979567771	5.267779447	4.769481291	4.646528607	4.516668824	0.688587862
chr11	43681695	43681930	Common_CRM	Pwwp2a	4.04725831607834	3.29107215084002	14.6540705928135	8.28263233833615	0.773226518378728	6.2513870264965	4.11327839121126	3.50400668052889	6.6526575005021	4.87206905571466	-1.32017342352039	0.519802094092352	0.719365721091221	0.748228155429774	0.976444257	0.384475388	0.478131127	0.497777007	0.35135961	0.828922144	3.145298106	2.731773712	1.851969144	1.994833452	0.477504508	0.78326036	0.181629243	0.300912249	0.355708482	0.41288456	0.246276643	0.680849727	3.822411051	4.934906201	5.900386544	0.415970956	0.57480477	0.696340471	0.156439001	0.487782116	0.247087824	0.105443351	0.157747722	0.284386495	-2.33422025
chr11	43863315	43863563	Common_CRM	Ttc1-Adra1b	4.13011161907498	1.33652411655657	8.92665878565685	6.27876967583547	7.32694483141133	2.15407030971653	1.94883149583598	11.6211511884476	7.09192067215824	3.35758424660688	0.152463943325902	0.965207506148361	-0.00999426940328818	0.99708461390258	6.723253414	4.002391665	3.834749711	10.99923615	3.00203855	7.013480402	13.18352053	15.71360073	6.074707751	19.8258735	14.46697796	20.49547523	8.431132709	10.74210661	10.37518494	12.95521667	8.776918616	14.17530148	13.02532065	14.26448794	13.36576939	14.30431567	12.57226754	13.53237046	5.315771558	5.835568375	6.378466869	6.088940068	5.566802051	5.846453944	-1.488425073
chr11	44657041	44657566	Common_CRM	Ebf1	1.39356147147019	1.68359609349095	4.6853150874982	17.4250807956043	5.88388560175813	7.12279249079601	5.06324982918148	6.46989804940514	14.5170490457385	13.0849854639193	-0.537492038970575	0.745575910615005	1.08743589393925	0.0815142754961025	1.006001865	0.945271354	0.514995582	0.69933415	1.110667998	1.039150097	1.272636003	0.877236247	2.185561022	0.608558166	1.94547376	0.880331088	1.326902527	0.380480392	1.179386436	0.696081021	0.953415702	0.417397385	0.28370661	0.413917697	0.174516606	0.179816505	0.092291608	0.069056389	1.142873814	0.971868912	0.674438133	0.414788907	0.354595307	0.29299506	-1.085819439
chr11	44682978	44683455	Common_CRM	Ebf1	0.613517628949143	3.7060291366153	5.15679333529676	10.6094095570721	4.19033658282811	8.39951944669341	2.0264579076198	1.29471944956649	6.1453400653223	6.87354510861974	-1.9233343904974	0.248269727685387	0.100496335679095	0.955660554690738	34.58038237	31.8633297	15.61087399	29.11034159	20.13843378	17.04308757	26.36999207	35.07539917	10.98865651	28.17350323	26.07797296	31.25892854	24.93937279	32.82539979	24.13372391	26.96438305	25.976649	26.35016971	23.63919188	27.1281248	21.74253045	20.87451701	22.44569852	24.25597102	22.08071088	22.19249919	22.74476319	26.7096003	21.61121433	22.31617706	-0.024463647
chr11	45597928	45598154	Common_CRM	Clint1-Ebf1	0	0.488876078032494	9.79562557010132	6.02873017547034	1.60803744972567	2.36375856995443	3.20781113473887	2.73266007718238	0	2.07249116106929	-1.1361562837203	0.665747488310937	-0.605071602788255	1	0	0	0	0	0	0	0	0	0	0	0	0	0	0	0	0	0	0	0	0	0	0	0	0	0	0	0	0	0	0	0
chr11	47846075	47846378	Common_CRM	Rack1-Sgcd	2.6560453787922	2.91712194416749	3.24724808044429	10.2781180172092	5.39727421244557	9.25610410313838	0	1.69851808977782	3.22478241051566	0.687030439899757	-2.43661972016388	0.367905553141923	-2.1962219403062	0.129228052023214	1.109446786	0.869177531	0.989986477	1.745818492	0.757195766	1.325627963	2.700671003	3.377246795	1.314707659	3.631834954	3.147663068	3.545086502	2.619694449	2.733785851	2.825779275	3.061906521	2.6085909	3.190836693	4.357964823	5.415511875	4.605959808	3.693911753	3.462892655	3.967103154	2.882157357	2.705743013	2.983111356	3.199114662	2.977369977	2.435440125	-1.552599989
chr11	48816862	48817606	Common_CRM	Trim41	3.24508770070177	3.71256699043494	6.94295683328866	9.41815451375321	3.90770391008604	6.10319921086352	4.87207873958995	6.64065782197008	6.30392948636288	4.12703063645429	-0.162097062684411	0.932006265959592	0.0109744956517847	0.994759349615613	4.069427921	4.029411737	2.461519589	2.086738008	2.771452092	2.785576389	9.687834806	11.8824299	3.70476691	10.86505261	6.532037333	7.795952151	7.854550528	10.05847158	7.958141738	6.672917638	6.846573311	7.074045278	10.3272742	10.17320804	9.729593601	6.664554808	5.888235583	6.398607434	7.904238025	8.981634176	7.320835561	8.65449299	6.49694757	6.776605697	-1.474084731
chr11	50325349	50325970	BMP_treated_Specific_CRM	Canx	1.41375801453498	4.62582259986946	6.33762427294442	4.70149420171255	6.72993451181485	9.46264702883528	4.28052521790705	3.97797859866807	3.14688911557567	1.92750206749654	-0.116940673052276	0.962570776200935	-1.74947199998243	0.0219547761540684	0	0	0	0	0	0	0	0	0	0	0	0	0	0	0	0	0	0	0	0	0	0	0	0	0	0	0	0	0	0	0
chr11	51606791	51607083	Common_CRM	Hnrnpab	3.00665659940487	4.16214359585199	2.52718193931837	11.3318891067304	2.48915386053426	5.48845311790788	9.93103173220528	5.28751008084946	5.35402230348628	1.06936758539191	0.52387809504756	0.832545286585072	-0.519545265039671	0.835257388185809	1.019066824	0.697641827	0.646434319	1.75333062	0.693806892	2.395676086	14.69109516	15.69540839	7.537955362	17.52048527	15.54505847	20.02753225	2.869211308	2.312530176	4.085277274	4.384971431	3.131053912	5.734470891	17.8439088	19.33990123	18.08159189	11.22965749	11.35905938	13.20367128	0.951776407	0.88982803	0.949442987	1.215508494	0.987801212	1.699855638	-4.244298491
chr11	51619629	51619933	Common_CRM	Nhp2	2.88797278627047	5.08817075952241	10.5188406158471	12.1651162469312	6.57496891450333	6.58975456590914	7.94918110143624	2.03151703106321	7.07118406200573	5.30697115294278	-0.898648097560659	0.654272968180357	-0.124070238516559	0.955660554690738	47.01576847	45.96419222	26.94113492	40.6054881	28.16322225	26.37231808	31.33113665	49.1293066	14.84782321	40.40390304	37.31033976	39.26203595	34.68666356	51.55588252	35.41752461	36.35015963	37.22601463	41.06774603	31.02536105	32.90717827	27.55218935	30.70752568	27.99445742	30.12807043	32.40260664	33.09032177	30.9396724	35.77491623	32.27199844	28.73814029	0.123772471
chr11	52231721	52232173	Common_CRM	Skp1a	2.26607894143937	2.68881842917872	4.35361136448947	10.7655895990541	5.22612171160844	6.79580588861898	4.27708151298516	3.87126844267503	4.32349146188605	2.53304475241802	-0.523474767051441	0.802571053937378	-0.889424764925583	0.456130903183715	37.09403239	35.07776517	21.18991825	29.77455372	23.87877222	20.74697892	28.97443048	41.12731946	12.41376556	34.52948263	29.6177453	34.47470027	28.23836457	42.23130328	27.82531178	30.64265694	32.19431434	33.63742731	29.42528917	31.88558203	25.79409491	24.81429576	25.62880792	26.62692139	24.91363776	24.89360513	24.49021435	27.2407764	24.21948707	23.17720569	-0.031389909
chr11	52360628	52360978	Common_CRM	Vdac1	3.34454753152847	4.7351140129433	7.73076989437203	10.0101527974748	4.15333101300574	5.7236725372468	8.28531790229697	4.99946667454033	10.0502647239728	3.27124636597984	-0.0934482180505794	0.971240748260421	0.274906958129536	0.885940994825771	22.24843793	21.1330087	14.90248803	21.5140615	13.43816487	15.20256751	16.82824466	23.97247416	7.854601832	19.69727284	20.31853017	19.55644599	16.63141145	24.80354821	15.22513713	18.63023459	17.08827983	18.49311885	14.42180848	18.12754265	13.99305878	12.968188	11.92392325	12.88215549	15.75247754	14.27961494	15.31502441	17.22426851	14.77871184	14.12187761	0.044391042
chr11	53493238	53493827	Common_CRM	39692-Sowaha	1.86320824920675	2.0634056536312	10.4405365914115	7.2701543614937	4.31904116377931	4.30814061943307	0	1.92229568530713	6.96750101124319	3.71101416730234	-2.74589848104009	0.0739631669794402	0.214419028363671	0.887997209404355	34.58078414	31.52931586	18.11277867	31.35610551	19.50656643	21.97094106	23.53814735	30.11127941	10.5728496	24.30457016	23.46030769	27.15811689	21.54678805	26.94775475	19.92870514	21.94844874	19.22310915	22.45929638	22.8828035	26.89752325	24.396208	19.05078464	20.80961847	20.46355752	15.68991667	15.07362247	14.81662021	15.18198035	15.1419241	14.06164612	0.179777559
chr11	53567223	53567461	Common_CRM	Kif3a	3.68883918918581	1.85690745605619	5.16762693474066	8.99605235067183	3.05391986250422	2.80572183198372	1.0153575860658	3.89231834523036	8.21100059148106	3.27999301401722	-1.12185449918406	0.696244986259553	0.843610868695521	0.693121892748915	29.98421148	28.43567228	22.74125482	20.75840127	18.44322505	20.56840132	16.32489653	36.85846219	7.068314794	26.832478	14.98678236	21.21938381	19.58244215	40.37884949	20.92241919	21.89770902	24.89041983	23.00574471	19.69089571	22.41083048	17.93664322	16.0683234	15.02191247	17.30789657	22.92440702	21.6624748	21.77762267	22.04738902	21.53079195	18.71907324	0.224145693
chr11	54754375	54754921	BMP_untreated_Specific_CRM	Cdc42se2-Rapgef6	2.00994443000509	0.404710599396863	3.15357746273917	1.42594769194798	1.33119583750184	1.71220973336442	9.73701890227208	7.72919056018679	10.7374623119367	5.71896217828644	2.24754375777295	0.0837115910596852	2.35655028679787	0.012250001515757	18.82556113	19.52521643	15.25947903	14.75914753	12.39251619	13.05643467	14.51168653	22.69736001	7.429718054	17.02407152	16.62488789	15.4661596	16.20337543	23.92098344	15.73889772	17.40003672	18.75267632	17.27846289	14.07231103	13.04337447	12.53303472	12.87958835	12.82405083	12.83501778	15.68349409	15.16670857	15.71112133	17.56995019	15.09360252	15.29114583	0.044221357
chr11	54845605	54846142	Common_CRM	Cdc42se2-Lyrm7	1.6349045196019	0.617240187906948	7.78704602531125	7.24923128308751	3.72214255122721	1.49220513075335	9.00019014836729	8.81711178224333	6.55045186851115	5.13641612399916	0.564441793084486	0.691887558158601	1.13167382931324	0.333886750371186	7.658502195	5.098024799	3.218782814	6.038294002	3.219302256	3.093925152	6.250778404	5.821783948	3.47336601	7.237444816	3.974557269	6.042233198	2.562653751	2.757082646	3.99360441	3.396725099	2.945088397	3.354744439	7.333972965	8.022285525	8.495995872	3.790651918	3.475743633	4.123052711	3.15944606	2.769683338	2.714883098	2.326841906	2.239274583	2.116339731	-0.184633297
chr11	54904503	54904969	Common_CRM	Gpx3-Tnip1	2.51199921895915	1.65966084859958	11.0848924548643	12.948278237077	1.55972731175108	4.01230263698273	1.55571956319953	1.98792224498889	0	0.893434434719427	-2.41814504882793	0.062522775053119	-2.18324007024252	1	20.82800252	19.97911926	14.50248578	17.16922662	14.46110816	13.8324973	17.22944911	26.58457256	7.970711146	20.33122059	17.41809961	19.43260617	16.40367507	27.44973984	17.03941842	20.1671308	18.41722418	19.4527349	13.87808948	16.780702	13.04560567	13.46901644	12.21426482	13.72857698	15.44210866	14.98304894	14.8262745	16.42600882	14.18717772	14.26177413	-0.119732074
chr11	55682118	55682666	Common_CRM	Glra1-Nmur2	1.73559435087301	2.21778454377515	4.93753551647848	6.03815988898776	2.32109055243249	6.09271711689896	6.17367057804975	10.1427565638484	6.06235554619204	4.08363120504285	0.909958800643958	0.51123119941117	0.240090492318069	0.882805733471073	1.063762737	1.541147673	0.799716251	1.090961275	0.840990014	0.926748381	8.330184081	11.21800478	2.50654818	18.11918724	18.14904578	19.73640521	14.3026125	14.12717021	13.09718632	16.64549536	12.4869939	17.24949614	9.758440804	10.97709733	10.97939079	17.73142162	20.87636181	19.85407532	9.582094665	9.708458923	9.511456919	9.937157095	10.4204363	10.03809487	-2.904423199
chr11	55684944	55686071	Common_CRM	Glra1-Nmur2	2.72653331374603	4.70570336690018	8.73040078415813	13.9893439716263	3.22463587966284	7.58416236819451	9.00578032858367	7.2151601623801	5.54880039970894	3.925126215532	-0.139024841551332	0.917566757188948	-0.210241265076544	0.826900492018953	1.823593264	1.773982933	1.295654135	1.64054327	0.96499141	1.513058581	4.740755168	7.048230476	3.065367363	9.592437226	9.835814967	10.68899919	8.420343854	8.776795814	9.112853117	11.1582311	8.339092176	11.02912439	8.469754573	9.726132232	7.761396428	7.550670799	8.813501637	7.352861238	7.011917538	6.177091633	6.879209302	6.093075284	6.539128492	6.342151444	-1.826294781
chr11	55809025	55809260	Common_CRM	Glra1-Nmur2	0.311327562775256	1.88061265762287	1.0467193280581	13.2522117413378	1.54645303675745	0	0	3.06600584546278	0	0.442915368701333	-1.68562329231143	0.622812384893855	-1.45505432094715	1	14.20609572	14.74174143	9.0155498	14.41045863	8.693996491	9.207262571	12.69922493	18.14195635	8.031254393	15.72485345	10.24216625	16.0805894	3.802466942	6.243447971	5.176241016	6.671023813	4.687862183	5.570786634	11.29373533	11.87476037	11.06905994	5.688029295	5.030679791	5.05333747	2.851092458	2.735324017	3.167059289	3.769487369	2.698024206	2.657912156	-0.252361435
chr11	56150910	56151231	Common_CRM	Gria1-Nmur2	1.82335145799838	2.06515875953913	6.89660865683146	13.3399405573825	1.13213851600623	3.74445866922687	0	1.28261926779484	6.08790698059967	5.18804294802807	-3.37218110326156	0.0988649964474818	1.21048713778665	0.474770884744865	9.356106145	9.120489752	5.851716847	8.096081038	6.505007096	6.787328617	9.822070707	15.5791617	5.44319724	21.2302175	24.29052864	26.74353179	15.83064551	19.89952502	17.50887014	18.94585995	18.0183913	22.49859778	12.15936665	12.82587161	11.86418999	13.33178495	14.38423006	12.97838507	8.02838779	8.581090985	8.902332795	10.95398247	10.43014101	10.00529064	-0.555447276
chr11	58323244	58323616	Common_CRM	Zfp672	4.72012756465712	5.64310182546111	6.61233984122729	8.89492370743358	1.95385195504302	12.9244218582992	13.6418204708518	7.47074004971634	6.30392948636288	2.93788621578102	0.779974246242031	0.621601911711214	-0.735507517861624	0.621338558300928	31.25540735	30.85027784	15.65648118	32.9615077	20.11835587	19.75013532	33.67660247	37.45507748	14.61973114	42.48279436	44.00636847	48.5976138	31.58153786	32.34984946	31.80080193	36.84487152	27.3800554	40.38764792	37.59852097	41.95595326	36.02258471	37.66993857	40.3522094	41.17659022	19.29208914	19.44198426	18.90786461	23.5422894	20.08841233	21.04679078	-0.353453857
chr11	59264210	59264750	Common_CRM	Arf1-Wnt3a	1.08388114447682	2.25064061109033	3.64413395694304	14.0574676631205	5.04745088386114	10.3874057157441	1.79003781839749	4.00284096490974	0	2.02387717087137	-1.18386802788151	0.477994487735342	-2.64983524683912	0.41083185255008	0	0	0	0	0	0	0	0	0	0	0	0	0	0	0	0	0	0	0	0	0	0	0	0	0	0	0	0	0	0	0
chr11	60352562	60353287	Common_CRM	Drc3-Tom1l2	2.42191372972751	3.04788947959569	6.78562874741118	14.7659342031716	7.26832927276004	5.34209436809701	7.66629989810237	7.09863422348526	3.23456795714068	5.59906117813478	-0.180312287087385	0.912828515516945	-0.42522964650738	0.689130346576698	2.454236547	1.194671871	0.950839217	1.237385189	0.917088434	1.14122944	9.226009585	9.39057357	4.572975101	3.995377202	1.543088763	3.028738336	4.514980242	3.066858965	4.792516195	2.668529887	1.659742146	1.877104686	7.368403854	6.188578166	7.159964385	1.733988572	1.673810379	1.730978675	3.247144316	3.042372247	3.930985121	1.59889194	1.228682793	1.673077824	-2.562011449
chr11	60417192	60417533	Common_CRM	Atpaf2-Gid4	1.71641002351168	0.972017539313875	12.9842309609554	11.4159448651554	3.1972122900704	3.91649147221188	6.3779939863723	11.1683790642224	6.30392948636288	5.18899383566518	-0.151345493213171	0.950979154824852	0.678603158867729	0.671233096201376	23.77190189	22.80847837	15.66978867	18.82343423	14.92253349	14.85191744	17.12727748	29.52168274	7.113868266	24.4679738	18.85007779	20.66670881	18.07198894	30.63777882	19.08969644	21.12749372	20.7624346	21.04082456	18.1795897	19.86078388	15.0219462	14.71018569	15.28536808	16.38124072	18.54054402	17.74177716	17.99901493	19.55409778	16.88194306	17.07390459	0.003692297
chr11	60537178	60538286	Common_CRM	Alkbh5	2.5751959502123	3.09121462337153	5.77207138486917	9.31048608068382	3.44392858140706	7.47314645356531	3.70770468702369	7.15309125498312	8.99504739886256	4.08637396800485	-0.115037508898609	0.949950449057322	0.170164245107493	0.871061448470934	9.324601805	8.687568277	8.111874354	7.122805016	5.170878558	7.437815288	25.63677898	35.21596039	11.76298014	17.04412864	10.40043952	13.33592466	10.16560861	14.33457257	12.76988552	5.132159345	5.045655851	4.921667099	27.890001	31.99207509	27.14021682	8.797931174	7.585454918	10.42409047	11.24927862	10.96364517	10.89461852	6.531823422	4.990709154	5.6490152	-1.702165531
chr11	60878881	60879155	Common_CRM	Tmem11	4.53924676382172	3.2258684273093	8.07960357241934	4.26223050987371	3.31584364633213	13.6476863418536	7.93757645749254	7.13749535974522	1.42643659910401	2.27923602141926	0.580431569743907	0.808996235365999	-2.00832561193762	0.178103912287921	38.10928248	35.21106966	19.07420862	39.44621777	22.60005546	20.58845823	29.60618452	39.83993056	14.38704889	32.82025086	37.13420214	36.34745286	27.87389847	34.78303295	26.32050927	30.8989583	26.09698168	31.66686093	27.6702745	33.6785762	25.77159274	24.56543987	26.1096071	28.06575799	20.22501413	19.92658866	19.37353627	22.64228113	20.17926192	19.21664516	-0.069221144
chr11	61175025	61175456	Common_CRM	Usp22	9.50596456176886	9.48487648377661	21.6872473307631	22.1286569317728	6.32395238349192	10.5354529301217	17.9419103839377	15.0454811210064	15.8695208647418	7.24490336274802	-0.0905784131412891	0.953713535051175	0.351780022429983	0.729165921542426	30.25670079	28.99307081	18.15317373	24.40547759	19.59225765	19.53202579	21.58948723	35.05752375	9.703411397	29.28714915	27.79683412	27.55039495	26.85703879	34.6484882	24.32230484	27.75899063	27.31321109	29.08751092	18.1972789	21.06378098	16.74834994	18.28256545	16.8010787	17.71486602	20.69765466	20.46278918	21.14992419	25.47078897	20.2705384	19.15277892	0.014686011
chr11	61494200	61494730	Common_CRM	Mapk7	4.55536839494739	4.79467519549605	6.96167100265062	15.791698071488	6.17122296743777	8.31552425222648	10.4869196719324	7.57410877996399	8.48056929014478	2.06206353258592	0.0308477847508047	0.983195622810589	-0.666870556317466	0.557002897873845	17.55512449	18.1168007	13.39321181	16.9722404	12.31000942	13.74319515	16.37882536	24.63279381	8.187379209	21.23547706	22.2612033	19.19373295	18.93300348	26.04080277	16.91942641	21.93749057	19.60257832	20.49540417	15.20134754	17.49878456	15.10478622	15.91715151	14.54146581	14.70230254	18.30394048	17.69912128	17.76674075	20.49497384	17.22725314	16.61487468	-0.222581092
chr11	62053869	62054462	Common_CRM	Adora2b-Specc1	1.48051218722803	0.745268085229975	4.14804455469908	3.9387897460553	1.83853185651603	2.9277920229874	2.03756412718095	2.95078134247743	8.56824142665849	6.6698722470538	-0.36933326616788	0.890189762508984	1.65273816466288	0.0570802850083468	30.38613312	28.97748878	16.5315326	23.02833393	20.50494297	18.45838839	21.77263393	33.80054038	9.490471982	25.02405135	22.90570071	23.9612853	22.11448188	33.11697478	21.76742177	23.23583691	26.32123861	25.61878883	19.8747607	22.32796312	17.52830865	17.80613864	17.91708019	18.75517297	21.43159826	20.71022493	19.72511066	23.2004086	20.51173283	19.64971396	0.016743218
chr11	62129901	62130846	Common_CRM	Adora2b-Specc1	1.62582171671523	2.33832790762632	5.72649621805335	9.47463021983215	4.99937992306246	5.22903416983041	9.97306784535747	5.4460421291289	16.5436456361692	11.2345834791227	0.369928899533885	0.777601068365332	1.39798997345755	0.00215612588067133	47.99238592	47.18794601	23.43229898	40.5701224	29.33459294	25.73688129	36.63866025	50.2064235	16.50618943	43.93870032	37.3480648	42.51876886	34.82013381	50.17690861	34.06827633	37.72324082	37.07326202	39.69014342	33.7732454	39.50947898	30.76945911	32.45193417	30.86462112	33.53781083	31.22902698	30.26561771	29.30731236	32.7194378	29.38708606	28.54104834	-0.007196349
chr11	62602408	62602994	Common_CRM	Trpv2-Lrrc75a	2.62184560118753	1.50834121003882	7.13591077746099	8.63598696027882	5.89156383030891	5.46972119600376	3.29904580865067	3.1616783828151	5.0022648654586	3.64120271112401	-0.960997676036049	0.527744396544109	-0.438863321919135	0.701686950219497	23.36235847	24.41462777	14.9499993	18.8802466	15.77054566	14.25072482	19.39109554	32.60052401	8.953622144	30.31777061	21.16678479	24.32519935	25.27665095	35.13299057	22.4378051	30.48790691	24.13296895	28.33239288	22.55270329	25.50515312	20.18805145	23.70321385	21.64954159	23.4752763	22.63905682	22.20631365	22.72413897	24.48516551	21.09491982	21.12472218	-0.165943935
chr11	63180481	63181072	Common_CRM	Pmp22-Hs3st3b1	3.46621888842841	1.12168521457201	10.4052048262967	14.161759691859	4.91934299340781	4.74551530160902	2.04445943725602	7.31483628105334	1.98397780789085	2.81787104283758	-1.01996662818055	0.4270069474307	-0.924672546674665	0.439744030542005	0.109535014	0.509466788	0.281586502	0.628192672	0.421243755	0.128750346	5.112528126	5.870579459	1.246494907	1.611182182	1.08469594	1.098301741	3.422950088	3.531675963	4.345378517	1.589229125	0.994560569	0.718628511	7.772798744	7.845210125	8.249677989	0.936840539	0.601046885	0.889117578	4.935635475	5.327557799	5.862289052	0.74518698	0.929026092	0.717789329	-3.982422261
chr11	63454986	63455485	Common_CRM	Pmp22-Hs3st3b1	2.63910939987843	2.21414816904496	2.46471986065787	3.12051078077594	2.91315802515432	0.535279996803308	3.38995137953032	5.77564227401807	9.00741828412172	5.84044714640235	1.05506683567028	0.603358772321612	2.07115036479675	0.066066653735088	1.049548208	0.858309446	0.347324707	0.740830615	0.504245067	0.704952381	10.29837218	13.09301692	3.950617983	18.92804137	16.80202098	18.94740088	11.86810797	12.65151131	12.47098987	13.49676903	10.58859048	13.46233102	10.27359331	11.13421874	11.6535333	13.45649619	15.07546491	13.75991817	7.525228148	7.778093962	7.60987125	7.241153748	7.24440792	7.306035415	-3.802157264
chr11	63898215	63898636	BMP_untreated_Specific_CRM	Hs3st3b1-Pmp22	1.73781418651271	0.524874079027761	0	0	1.72644400778148	0.634453012838125	8.03603676192699	6.60122398692275	3.24929382076186	3.46126262001754	6.58775426222529	0.00580585383540238	1.52400602685463	0.444946272567782	35.9096647	29.96209151	19.68991693	27.89942368	21.28709586	21.50513481	21.14575235	32.70861952	8.910619126	27.59259439	23.06367048	23.73903428	20.6050214	29.44643579	21.05401502	26.31141922	20.92558428	26.04214067	20.16588646	22.74385471	17.29715227	17.83138344	17.51541887	20.79081146	18.79190288	17.28317199	17.32515073	20.18048049	16.42770041	17.09720334	0.239466156
chr11	64400341	64400933	Common_CRM	Cox10-Hs3st3a1	0.617922105170484	3.91926666611861	0	4.27423003270556	1.53469790387669	2.48154721490993	5.71481668373524	8.51956016180114	6.27198389774956	5.18667363770606	2.1979876494609	0.540031143234506	1.49901979727902	0.147771368144622	15.82634477	16.50990221	8.545698173	11.87371806	9.375071083	6.694893249	10.42673637	13.84401203	4.442763912	5.728640322	5.427356951	4.861611372	7.566430222	7.423201946	7.658155459	5.503087047	4.942884646	6.561875168	13.13778388	15.39196273	14.03965803	6.549669827	6.562577249	7.549308693	6.641957354	6.92513104	6.584767384	4.353216467	3.773553778	3.739682403	0.301721698
chr11	6648844	6649895	Common_CRM	Wap-Ramp3	0.904953096363853	0	10.5319285387388	15.9269266943647	10.5463388591427	12.5800985357184	5.97814723365861	8.7162582924907	9.66882429307038	6.63530207440769	-0.495158038269695	0.59561767771681	-0.55216435095853	0.279954479863377	30.85100677	23.38771147	16.32639378	29.65339056	13.76197535	20.0964429	18.59790688	23.48021529	7.326736552	27.4927986	30.84958864	30.19065849	22.14788115	26.32641823	22.40022586	28.58010154	20.76371136	26.21178102	14.86398829	14.27007671	14.98221014	20.03297715	21.60876317	20.95821353	14.1162152	13.39420264	13.25744521	14.63791014	15.75439799	13.08744229	0.301226891
chr11	66808046	66808601	Common_CRM	Shisa6-Pirt	7.25028603400035	4.57869883533857	26.5923288749897	13.3268300506922	20.6263398281028	17.5663463455442	13.0624381342519	20.9569588741992	24.2956849933877	11.0649037604396	0.0450993363201766	0.974897724021254	-0.235122239282662	0.757182728920565	13.69266895	12.01957115	8.258011189	12.70043597	8.129251506	9.059874407	8.032814417	11.9419991	2.379178557	17.07322928	16.05338621	16.54025844	13.53941295	16.08929538	13.34430305	15.69925374	13.33435711	17.43539756	4.568976418	4.678363344	4.269894508	14.36442096	14.96795752	15.28517569	9.14083415	9.439964453	8.968155813	11.34553873	10.38495916	9.24336594	0.397526978
chr11	68150573	68151365	BMP_untreated_Specific_CRM	Stx8-Ntn1	2.40178208151113	2.79005034432686	2.1740571902217	0.737279772541286	2.98258461319067	4.38429462028163	4.88192132290225	11.1767637331895	10.610022733992	8.67375930373444	2.77298472155651	0.0216075460379915	1.37368512147997	0.0233657471918549	6.719266413	4.64812141	3.166247732	4.011922106	1.701591144	3.101498933	11.31414459	16.90745525	3.247119233	31.39788183	32.03734342	34.72669494	25.80183365	30.01785735	27.54231656	31.20463854	24.65467526	35.39260536	5.547575511	5.97803972	5.993800983	21.94341412	26.71663433	20.28297529	12.64165906	11.78782939	12.66740708	14.22362771	13.65077546	12.92133992	-1.31655585
chr11	68273943	68274892	Common_CRM	Ntn1-Stx8	3.85468794795497	3.25986071842953	3.62877406671356	8.40918467648776	4.21241422551952	9.56961056455734	10.4403154107799	9.76155707233748	13.1791318239662	9.15817368002309	1.11197019285226	0.207112124487795	0.669750659273608	0.254054269553816	0	0	0	0	0	0	0	0	0	0	0	0	0	0	0	0	0	0	0	0	0	0	0	0	0	0	0	0	0	0	0
chr11	69040967	69041340	Common_CRM	Aurkb	4.51132835603287	2.07346368752656	5.27568991085588	4.69645238487425	5.8458412381448	8.23513206878225	5.18295132404636	6.07094991231045	7.85878608889743	4.18572835032761	0.494576048928616	0.834285305511343	-0.315065552038219	0.823789072868831	0	0	0	0	0	0	0	0	0	0	0	0	0	0	0	0	0	0	0	0	0	0	0	0	0	0	0	0	0	0	0
chr11	69073185	69073967	Common_CRM	Vamp2-Tmem107	3.835858142378	2.68444230060298	4.08916566140348	11.200618539374	5.34435975938238	9.73463487792614	4.01728436226036	8.160706095797	7.24710052204633	6.98781120377583	0.0576443855104552	0.974897724021254	-0.0570925575615843	0.964124746160538	15.66803213	12.93801433	8.727586169	12.48578909	9.304020721	9.643783906	11.04513456	15.4100339	4.5686569	21.2885569	21.79037036	23.49378395	19.77197533	19.67288419	18.21556603	23.87873406	17.7846051	23.27256468	8.18535476	8.597293356	9.168054394	21.63055017	23.16650094	23.44787194	11.80106247	11.88268052	10.66850762	13.8527073	12.99345693	12.92468139	0.055943947
chr11	69632341	69632893	Common_CRM	Fxr2	2.9158759049784	4.8037388537106	2.22807103345702	6.34701717231194	3.62099737320473	8.46799379000885	6.12893383473055	10.0692583278785	6.37245045904074	5.27967957618618	1.286729834804	0.349521989373818	-0.0474651256933358	0.979825467337549	2.024280573	1.643044303	1.255348102	1.27912197	1.118783329	0.797880226	21.77321256	29.9451338	7.766049822	25.02536604	24.43386914	25.39721531	28.50416609	32.64437717	29.00329706	28.2888628	22.81926416	31.07713257	22.67435289	25.62547934	22.63897026	27.65574789	32.14664919	31.70515528	19.07735075	18.73717023	17.41532806	19.35557382	17.73006662	17.87760945	-3.810407241
chr11	69662358	69662720	Common_CRM	Mpdu1	2.22315400490066	3.05209927169458	7.47450127908898	6.98990104796048	4.01565153191162	7.74751255041693	0.667555540010115	3.41205070410617	6.47807118488119	2.30022346176383	-1.44404289240416	0.509420957516515	-0.568359653801338	0.721710546483047	20.2378613	19.4652715	13.28321966	19.64677127	12.34737218	14.9585368	10.50568997	16.70690933	5.362287065	13.61653143	14.62317264	13.77289447	11.43157876	15.65436491	11.93072662	13.61284774	12.50929921	13.71192673	11.7519962	12.18881843	12.78860045	10.4076822	9.652705449	9.635264163	9.393166365	9.227600106	9.377440754	9.687340919	8.768283662	8.126085839	0.488600061
chr11	69672198	69672797	Common_CRM	Eif4a1	3.66420587239659	3.87346555315896	8.21298971932071	9.09845088251283	6.06705281532558	5.57397158607785	7.66518698529144	3.78040787527846	3.9149612169065	3.30153108723114	-0.284834300054408	0.87982853444155	-0.706612901909086	0.493566182780481	16.88794452	16.11871803	9.21546936	15.62058189	9.005946822	10.16347431	6.830777333	9.78417473	3.126172241	9.292887019	7.967904288	10.89520874	7.147179519	8.043893544	8.002654883	8.457779904	7.005927845	8.570875848	10.01677768	11.22657681	9.964303263	8.038206441	8.500791267	9.310579974	6.214376366	5.536707742	5.837316143	6.468956213	6.172510352	5.556009631	0.888167358
chr11	69758659	69759399	Common_CRM	Polr2a	3.9547014730911	3.28471872969941	15.9553973249938	20.7793336974609	8.34875659708924	12.633331275905	3.59217048691929	7.92840700771698	17.6935966799671	8.72064448916003	-1.30999732082042	0.113399445824497	0.2421720386684	0.748228155429774	39.03644366	37.93000183	19.59405469	32.00920679	25.58072559	21.69593374	33.49595868	52.33836797	15.42167446	43.54541718	34.65424919	36.65800852	34.80055703	48.9665214	33.22429852	39.76569452	35.07862167	37.3388943	29.71957735	35.98266266	27.90700113	30.50864558	29.4597736	31.08667191	32.23266017	32.03320964	30.56106019	36.71937168	33.22904201	30.69806722	-0.271830574
chr11	69837897	69838676	Common_CRM	Nlgn2-Tmem256	4.03846601006928	5.95688284041648	13.8935530835954	19.2393109322455	6.99774962075742	11.1436499976349	7.44508669012565	7.79574015172226	12.2922578816241	9.75380378699791	-0.780124668646621	0.366145423722438	0.267636715554332	0.716570039872613	23.12269603	22.18427929	18.63438972	20.42750263	14.52768956	17.08560086	15.92102506	27.18816497	7.617385872	22.30495112	16.20868201	21.67363079	16.98617002	23.71487376	17.06030264	22.1732795	17.93642254	22.09025629	18.00155914	20.68156784	16.86968956	18.45914952	16.8350798	18.07763829	15.93956716	16.7946936	15.53863884	18.37693435	15.71179017	14.77089168	0.116462231
chr11	69921331	69921814	Common_CRM	Eif5a	5.60454070047796	9.83622717664551	15.7874747513526	21.3582165163513	10.1576030209379	11.6132486262978	16.51059726907	15.3436317377197	9.30580067034521	6.89590801787583	0.116282485750323	0.941292995117063	-0.460855057945679	0.585813072129985	39.54203933	37.46995778	22.36983179	31.38601389	22.13283143	23.52691819	29.28933184	41.04208603	13.27282356	33.51351611	32.41489494	32.98034005	29.64201113	39.29129909	25.96865786	32.28400757	28.5930919	31.4704337	28.17295237	31.74386273	26.01382148	26.58610699	26.76055374	28.92756492	26.61223319	26.03156535	25.46266941	28.81844901	25.18560396	25.01518521	0.038940016
chr11	69947782	69948778	Common_CRM	Slc2a4	1.90985081180403	1.66394568727927	4.93933819465171	11.5299896958866	5.83801548012855	4.02266142175979	3.63938411872984	4.03039925038244	3.92413281279617	2.76933278974653	-0.728537211993078	0.545915775796015	-0.621746385505268	0.47966847599905	36.21543312	33.56693919	20.09239488	25.61962785	20.47273596	21.5846125	26.11146174	38.62363251	11.41462769	32.32624563	27.44195785	32.89824229	28.96648913	37.48973755	26.76292262	30.61308836	27.18633932	32.96137235	26.82449857	29.85716757	26.09809644	26.53455865	25.82565526	27.00356145	24.63021817	24.05249232	23.16302041	27.59542638	24.07929517	21.86342341	0.031055813
chr11	70000460	70000720	Common_CRM	Dvl2	5.06505996361283	3.82451516430036	9.46073238821752	14.9724507654538	6.98877814688466	9.2459325601679	2.78832814019609	4.35473907171499	4.50973417101344	5.00409190600064	-1.40421196286301	0.447932512540125	-0.723081671191095	0.627703283374552	35.92481007	32.5584483	17.93228593	32.31191036	20.75982333	19.01281786	26.15996522	33.0245922	11.93540376	28.58713715	28.57962057	29.8985483	25.21959962	28.94235986	23.38783272	26.54917301	24.95943185	29.60198206	26.36264289	27.71007615	25.38216205	23.48632619	24.3358863	25.66258576	21.82197438	22.4458387	21.60223572	24.22835221	21.63200765	21.77511463	0.07045486
chr11	70020836	70021773	Common_CRM	Asgr1-Dlg4	3.66981102545647	6.01364533127271	9.45063555535922	9.97098108606529	6.59346839044401	9.1220394759394	7.22128383515745	5.82209220997697	5.21402919096183	3.88791772419259	-0.255417094472124	0.85228006998842	-0.815834381559694	0.186000602468824	27.35843479	25.70902619	14.48519509	23.34105464	17.22067975	16.24339401	22.34269502	30.2093548	9.533281619	25.1506286	22.37677918	22.67907874	24.87681947	30.53131238	21.6097865	26.44303775	21.84750325	25.70924076	20.03444276	23.13753013	19.69747784	22.06936406	20.53713584	21.28730925	19.51354907	20.28469203	20.49722601	24.13519694	18.78458591	20.0297433	-0.086879137
chr11	70029319	70030020	Common_CRM	Asgr1-Dlg4	3.13104039595657	3.15223947604404	4.21076819561179	6.663915319289	9.59087671512559	9.14481204239146	7.23931129123665	7.04800202502959	8.36327307035304	4.60290793293753	0.740003260022929	0.574483757008151	-0.630183999954622	0.382070163648412	19.81691318	18.21674408	12.48590793	17.61089283	12.19196819	13.49425164	13.65487193	18.68455932	7.181468815	14.65537436	14.39976154	15.39190416	12.40560012	16.0497311	12.14436755	12.48798891	11.84448918	13.21410176	13.44671424	14.50216276	13.61414678	9.752354989	9.93450372	10.2394319	8.439109581	8.616744175	8.030834407	8.200285772	7.667014196	7.507849874	0.136329379
chr11	71497832	71498505	Common_CRM	Nlrp1b-Wscd1	1.19581240679649	2.29837133862528	3.6549634783604	11.2793945588188	2.42997635419169	3.17509323512452	4.30885775008015	2.14119278955053	7.54972832987888	8.04223745249672	-0.844275015222169	0.613506667563114	1.50259364512289	0.0549939504548352	37.20971024	34.02830888	20.15563202	30.37000305	23.48345718	22.9135986	30.70377671	41.97931077	14.06597445	32.50029557	33.70583151	29.10908591	28.40288652	43.46160108	24.42729195	29.40942313	30.90496582	28.18184416	19.55165743	20.30210369	16.84674832	17.0961757	16.78085933	17.58262764	24.84978334	24.32298953	24.26797817	28.93913338	21.9066425	21.91775823	-0.135478662
chr11	71758351	71759072	Common_CRM	Wscd1-Aipl1	3.65302521647527	2.9115587781852	9.21142043901345	11.3383607738388	8.06472041360338	7.96498120069943	3.68683239988943	5.13937179564397	8.67336761507903	8.58954804835838	-0.876325171795386	0.449745326438455	0.12112892777208	0.910840383308043	47.0705489	44.47683731	20.98086159	45.1800267	25.40371354	24.47408802	34.64705407	43.88088269	15.03557384	34.73711285	39.92742175	42.41026912	34.53408054	41.66315437	31.04819532	33.766739	31.63441322	35.23469099	32.28651703	36.69326395	29.41439457	30.31987724	32.23003534	30.82737258	27.30226162	27.26303575	26.40399418	29.42965938	24.63204008	24.81378638	0.060559553
chr11	72176461	72177430	BMP_treated_Specific_CRM	Pitpnm3-Txndc17	2.64258947763311	1.59628886573252	7.61545021961781	12.6547339286962	5.62564185198146	7.58037126535953	0.498772147541097	1.27467735282397	0.605021096214394	0.64448985538584	-3.07031993551052	0.00285632301922765	-3.3221178028531	6.28385759894898E-06	34.84896777	32.17909218	19.38522317	29.03667484	19.32519844	18.35692527	27.42615753	38.346462	12.35519555	33.36150529	30.91567784	33.12940052	28.16179359	34.72774761	26.41081072	31.55922211	26.68164391	31.14079783	28.46985366	29.13110015	26.29411338	26.29212984	27.48048813	27.88980254	22.22376041	21.32908485	21.1761892	25.82273381	21.15367797	20.99847162	-0.064975931
chr11	72214841	72215146	Common_CRM	Med31	2.39875335253066	3.62249159460143	2.41946598780644	4.4671902283813	1.19152938897705	0.437876587548935	12.6769891401265	2.69980842598128	0	0.341262661130535	1.5137893021414	0.475202710771934	-1.82724007040339	1	1.95460358	0.947232105	1.276136084	1.762911661	0.473399475	1.119291286	11.1780359	16.08054163	5.532269887	8.635780173	9.117316746	9.702196954	9.266565187	11.46787505	10.16576523	9.631837732	7.028208609	9.054199715	12.27133122	12.56642496	11.6198633	7.075253071	7.068089065	8.590485423	10.00884456	9.122366745	9.511723915	7.192681106	6.347837298	6.232804005	-3.202705601
chr11	73199036	73199390	Common_CRM	Shpk-Ctns	2.4800670254978	2.18475128657459	8.33827261334425	6.59802915087795	6.67290116849439	3.7726655141928	5.46113232731439	7.26908165540511	3.86427315971962	2.20519304332231	0.0838282109832103	0.974897724021254	-0.898336420587338	0.575511385845191	4.596984496	3.484498083	3.394877926	3.505635	1.571902382	3.592462472	16.35543969	24.29397575	8.509790088	2.618928844	2.701317203	2.732968153	8.345855752	9.605877224	10.37360236	2.705182299	3.013915824	2.401042727	19.51736367	20.47682464	15.90092964	4.218788846	3.375004452	5.362753053	13.42851647	12.33821288	12.28283399	6.025962507	5.98578048	6.40244134	-2.324057259
chr11	75418818	75419700	Common_CRM	Serpinf1-Smyd4	5.80650613112582	7.76658912175886	22.5899120290091	26.4818857076053	18.1296195012155	20.1388478162387	10.1374590735776	13.4206038182105	29.911502154681	11.7420279009738	-0.723811817170296	0.279134815028701	0.00371188291622976	0.99708461390258	6.276037317	4.495134262	3.259280266	8.557354235	2.719553859	5.610691206	15.25270808	16.91533239	6.075774525	20.97078819	14.2779469	18.88948342	3.906716733	3.260721676	4.532660518	5.71873255	3.647423878	4.478099825	16.95821229	19.68340216	18.43226228	11.52296249	13.0728147	14.88434736	0.815731496	1.098320258	1.058335457	1.718190904	1.16528718	1.235748006	-1.665326172
chr11	76351231	76351957	Common_CRM	Glod4-Nxn	3.42631849390399	1.36966107812409	7.11509625890739	7.23874685767808	4.75544959305925	7.72616954063617	2.99572444814456	3.26087398558173	3.23011262937602	1.72041506850931	-0.876457521629431	0.540031143234506	-1.43112696577352	0.0834160600169212	21.34306031	20.92041388	16.01338911	18.73226111	14.66153183	14.69373677	13.03326582	21.61639864	5.598931475	18.89383092	14.53701826	16.59608093	13.75968054	22.09110753	14.31846736	18.11265486	15.45797274	17.77025748	13.0746784	15.29153051	13.54116994	14.11813966	13.84485409	14.18475964	14.08931899	14.65303321	14.22366679	16.25107498	13.7402831	13.00671961	0.320392256
chr11	76362463	76362773	Common_CRM	Glod4-Nxn	3.54009567349284	4.98969003514456	11.1087309332618	7.53452361100256	1.75846675953872	6.0313968672063	1.55906519666878	9.96098673295513	2.52157179454515	6.04365164389238	-0.37550048673646	0.889589472254666	0.304375106521824	0.906698910089482	27.87752294	25.99336009	17.08447287	24.90984218	15.39194011	15.9982437	17.73267793	25.06686645	8.71402054	21.22035423	25.11166915	22.0573029	17.426439	22.03653991	16.5508085	18.75542276	18.63371793	19.05070389	17.65889643	18.60524971	16.8670511	15.41127587	16.18410448	16.83303826	14.27900456	14.24152701	13.96637361	15.49970446	13.94083293	14.04518869	0.247467037
chr11	77885083	77885692	BMP_treated_Specific_CRM	Gm10277-Pipox	1.92215375375199	1.99564192116384	6.86641004202322	15.9804482718308	3.28208628901315	7.89472074103006	0	1.35212080447338	1.28355871315106	1.45274786367966	-3.47118564009027	0.0131743208483011	-1.93574315121061	0.0677782394517422	0	0	0	0	0	0	0	0	0	0	0	0	0	0	0	0	0	0	0	0	0	0	0	0	0	0	0	0	0	0	0
chr11	78536157	78536455	Common_CRM	Ift20-Tnfaip1	3.19162988012889	1.48303347161535	9.90519632591901	5.87844543475871	3.65855500306713	5.826109629636	2.43276951829189	6.56266351869191	1.96733369876425	2.09567338882174	-0.497836531518684	0.853809397432199	-1.17194107474117	0.544619055212492	17.29523292	14.40894509	8.954642141	17.00821603	11.33958493	10.83205052	14.04673443	17.82290434	5.22866409	17.49946853	15.16655671	15.78957973	5.885474337	6.281233483	6.017070962	7.513280735	5.629663238	6.940329437	10.5772024	13.16826325	11.34876859	7.653174705	6.915537717	8.101773912	2.230329228	2.795568033	2.395179137	2.790920523	2.910082254	2.77140233	-0.077727033
chr11	78550469	78550930	Common_CRM	Tmem97	2.53924432979385	1.43799557876803	5.3357709781704	9.7109821667477	1.97080511734274	7.53223717844481	1.57259287733402	3.12586279255424	8.9020782985298	2.70937383891054	-1.2908079389759	0.475932620182113	0.162495584020006	0.94050164402581	0	0	0	0	0	0	0	0	0	0	0	0	0	0	0	0	0	0	0	0	0	0	0	0	0	0	0	0	0	0	0
chr11	80577747	80578469	Common_CRM	Cdk5r1-Myo1d	0.810659027725045	2.14238768821996	19.0787068659899	33.967970019132	13.842039820007	17.7576544091867	6.69404724331473	11.2624452950171	37.0814245548243	33.4456314426546	-1.19051678885834	0.0915152882168567	1.15637838811252	0.00148002910828177	2.181835226	2.924561486	1.675397742	1.2350505	1.995893554	1.931766616	6.933149068	10.04962541	4.385384466	1.295042821	0.810619618	1.431958612	2.261136778	1.945097377	2.926382247	1.347922533	1.586572665	0.743605669	8.673960315	9.849185988	8.850695462	1.044614254	1.190259303	0.834437083	3.666956598	3.543895378	3.475529134	1.11532259	1.016248318	1.287411354	-1.87598878
chr11	80919921	80920753	Common_CRM	Spaca3-Asic2	0.175870137625445	0.265591330854191	8.86943661395392	6.31650266667583	3.49438907344233	4.17351122507579	2.32360678349674	3.83513952338536	5.40228572569319	2.56459710182532	-0.989115075536384	0.442697326963282	-0.0560235793366655	0.975314122306528	28.9117355	27.65880029	17.53757822	25.53645933	16.71042538	16.78173671	21.51820689	31.60650172	10.08768609	26.36350186	26.20446981	24.44509918	20.56176514	27.90007973	19.87547245	25.1844804	22.06419728	24.97123926	22.2060549	25.36162913	21.17847085	20.15602719	20.28995005	20.52769134	16.96394518	16.54612041	16.06826347	19.14611979	17.05636424	16.37393751	0.017699443
chr11	81280148	81280619	Common_CRM	5530401A14Rik-Asic2	2.01933270547433	2.34577481179074	9.40047294625435	15.7035895501787	2.31475454546498	3.96970919073026	1.5392044935265	5.24485076384898	1.65963324057112	1.87839373456669	-1.48425811896902	0.272725000659016	-0.768581293661591	0.688856458388286	20.80235939	19.79445493	12.13066664	18.92170259	12.75174987	12.79943374	15.25712176	21.69756486	6.674996948	17.78461778	18.31955171	19.92583069	15.23935538	20.32903418	14.44994735	17.49726397	15.46504997	17.54496734	14.44530653	17.5394501	13.18091972	12.07845915	13.59360685	13.51115347	12.94873732	11.98312413	11.94208102	13.58681065	12.25244508	12.08938242	0.062848492
chr11	81501565	81502136	BMP_treated_Specific_CRM	5530401A14Rik-Asic2	1.40942513095278	4.64389465367469	6.46179620211003	16.0213089626835	5.09164922785292	8.65400576267905	0	0.360526081402929	3.76469344106785	1.64057093660826	-5.21718131435893	0.00422417494901509	-1.48425317392815	0.106906493795609	6.586406078	5.959915895	3.73967278	6.510976172	2.894314783	4.342049217	6.670467978	6.686578426	2.786062819	7.659909452	6.722589087	6.725809724	7.943279819	8.593021098	8.119147396	8.059635146	6.174888674	7.416172216	8.13009159	9.178224215	7.891410358	6.856292737	6.583818448	7.190044265	7.318037113	7.225922846	7.23925246	6.748654657	6.846354946	6.105024424	-0.207898585
chr11	83271577	83273219	Common_CRM	Slfn14-Slfn3	3.25263358063917	4.03724702687005	7.93964021374162	14.1062005689141	8.96368256841601	14.1523206462984	8.83027182035305	12.6625454571183	20.2324655256592	12.4242886007207	0.320787054147669	0.697421634788544	0.454958077478087	0.333537590377459	0	0	0	0	0	0	0	0	0	0	0	0	0	0	0	0	0	0	0	0	0	0	0	0	0	0	0	0	0	0	0
chr11	83472607	83473054	Common_CRM	Taf15	3.43713987090803	3.46041143376915	3.85202079341295	13.4986524798163	3.25204889161523	5.07917249763138	1.08123089701862	6.21726017560286	6.99496426227291	2.67780488571667	-0.821045158309952	0.695834636331902	0.0812317993846603	0.973111090430452	10.89598895	9.929700111	7.415359233	12.79731424	7.310086302	9.025237953	5.455528322	5.870783197	3.196746262	7.578349386	5.195188262	8.53998193	4.61090711	4.674732838	4.86734848	6.392648611	4.497253572	5.995978186	3.832796011	3.999096948	4.540139056	3.819405561	3.689571804	3.676634672	1.730676456	1.962293794	1.754031506	2.498491516	1.892303356	2.023058102	0.729321015
chr11	83867704	83868133	BMP_treated_Specific_CRM	Ddx52-Hnf1b	2.046488874187	0.51508621741419	10.3207989689645	14.5187401361976	2.11781155966201	5.29228463039913	1.12659722836205	1.19965263683608	0.455528704142772	1.21311318933348	-3.08014100467856	0.0269835382123937	-1.89884296604331	0.305417093656812	2.590847857	2.004589975	2.05521134	4.041575666	1.901850867	2.476885445	13.27947906	15.68128823	7.272603609	14.35458968	10.14856054	16.01648376	4.337332715	4.024063809	4.043320233	5.488590422	4.121141792	4.907198554	16.63702271	17.47173659	17.95883629	8.61917544	7.438413127	10.21198525	2.154303304	2.456734006	2.326480153	1.729028404	1.707724129	2.218455663	-2.682393916
chr11	84916243	84916588	Common_CRM	Znhit3	1.27238221308148	1.28099702765616	3.56491365353123	12.9761239967266	2.63345263505798	1.9355414377163	5.6035966488965	3.58018073880126	5.09796036723259	3.01695975782067	-0.469327597917277	0.853809397432199	0.753244725492707	0.718002434770523	11.06491749	10.43249874	7.335877879	11.37872037	6.656786025	6.771208236	5.023141685	6.189414631	2.656269535	6.649883188	7.145165116	7.273464405	6.329053688	6.847449953	5.970213408	7.516360976	5.804196488	7.366724586	6.982383302	8.928901462	7.848305534	6.204546341	8.374628623	7.699696853	4.25566175	4.421570363	4.61494679	4.929739279	5.112531706	4.628028564	0.833433521
chr11	85678347	85678919	BMP_untreated_Specific_CRM	Tbx2-Bcas3	0.895338882456814	1.35210132071224	1.29009987112057	2.04169783165279	1.58835866974651	2.56831460004664	6.75958337017235	7.37786371654194	6.49128403403451	9.46228287680121	2.42570924193697	0.0797212552651382	2.00559328499421	0.0242462938829015	21.96577118	21.26349615	12.29174844	17.81928477	14.05060081	13.96129358	17.28539651	26.62469444	8.112203459	20.07241996	20.10117916	20.0018989	17.4920686	23.6165307	16.50526582	18.27896288	18.01419631	19.09442014	17.47757851	20.33257294	16.35867669	14.76032021	15.52369023	16.9276199	17.26834287	16.66175814	16.74346598	18.44313932	16.9648561	16.49480867	-0.113584902
chr11	86484230	86484660	Common_CRM	Rnft1	2.38201786402464	2.56944171244985	18.3054170860394	32.5911951545692	5.91608196620003	16.7716916207696	5.61988617403864	6.46305883370809	15.4519573921546	6.77763517687156	-1.71385413839075	0.0549305031650732	-0.116652554885612	0.93883830426922	28.77432504	26.25918304	22.87727614	33.6849616	21.21999847	23.92984316	13.16105817	18.98201246	10.05147583	13.01918607	8.360486928	11.47002168	4.937866482	6.268948844	5.245181361	6.344504765	4.560637574	4.243383752	13.13894036	14.21291055	13.5358217	5.304546485	4.586167046	4.079137626	2.762159073	2.411108492	2.545123573	3.271705759	1.988921092	2.647190915	0.652495743
chr11	86544612	86545180	Common_CRM	Tubd1-Rps6kb1	3.86418893937598	3.69583429414002	4.33061693826858	7.88162461068783	4.79863288254404	5.64305743108839	10.2107791049434	7.79225077173074	3.44052489572622	3.84821715588218	0.911254396965079	0.478237580232181	-0.47423304667149	0.701686950219497	17.40867398	16.87190216	12.96050262	16.48783103	12.21299242	14.34153603	15.07200286	20.77501841	7.468863997	15.46453693	18.13670873	19.16014721	15.58660163	17.24844445	14.94281439	15.98939051	14.81683985	17.55524296	15.96386099	19.22525962	13.33512184	12.94678835	12.98054327	12.99884971	11.37185302	8.988688039	10.57164271	11.54437697	10.13725407	9.626532883	-0.09645706
chr11	87422676	87424204	Common_CRM	Gm11492-Tex14	6.03299027079539	7.88152703288774	26.561873000951	35.9221233679016	20.9297439791519	29.629744613627	18.8199983982694	26.9450775498786	30.0550564843937	22.1044625188101	-0.109488362589638	0.890812991871465	0.022382942291847	0.979825467337549	2.653468265	1.819462431	1.107974987	1.500940352	0.706299955	1.388576585	5.015969162	6.249721572	2.461192285	10.73151422	9.39877901	10.38005675	7.991840951	6.880636494	6.876320754	9.59660745	6.0874427	7.527509273	7.091787531	7.551124275	6.684764112	8.018762415	8.624738977	10.69045685	6.643227026	6.38833578	6.91823425	5.122397673	5.725471994	5.510275133	-1.513733298
chr11	87426770	87427873	Common_CRM	Gm11492-Tex14	10.4801381739304	12.1204036535599	25.8690561041378	47.116388582856	29.3237219073274	33.2972790395892	19.2798270920781	26.0358338632	25.6900843528569	21.3265958583207	-0.325654872978765	0.627638159479644	-0.434054955056895	0.318219854628137	34.87104476	32.55929082	18.40736888	28.18739479	21.95575386	19.17469426	27.90723042	39.71799312	13.06399133	30.42105551	29.47322541	31.63596013	27.42676665	36.70190549	27.24591862	30.3985057	28.08964356	31.21938301	26.75343903	31.85010045	24.24887949	23.46530116	22.93553783	24.57700828	21.7677594	21.31783158	21.40229311	25.76459227	22.89861042	22.38977811	-0.119395951
chr11	87442960	87443926	Common_CRM	Gm11492-Tex14	8.63402216019579	8.46373036129963	19.8616617839597	28.6119504275649	18.0579609261119	20.1849321361843	24.765895903605	25.0399545719731	24.680601777872	13.7918160357516	0.384135633327891	0.562563166181969	-0.0682889466214042	0.938473642308576	19.77291584	18.10743801	11.8995327	18.03722641	12.93706084	13.71391466	19.10556583	27.43059261	8.683037356	26.41526793	24.25625629	23.3124714	22.64580312	27.69897255	19.58341193	27.98168361	20.41744852	25.41857319	18.59548218	19.15611102	17.85479397	21.05723198	19.74855836	21.04286288	18.14883617	18.62532778	18.50499547	19.45320469	18.75651576	18.47680121	-0.362110281
chr11	87448355	87449794	Common_CRM	Gm11492-Tex14	8.33812666390438	8.29220800042886	23.9312480146711	29.4870920564948	20.9614777497944	22.4598130138894	18.9763911880846	23.6760910045987	21.1854086143508	13.5621670836709	0.00970006235192259	0.986011608955438	-0.38118736065129	0.421411283800162	21.61334264	20.06305194	12.95021726	20.88295276	11.97333256	14.11661073	10.8401995	13.09766089	5.561297492	16.73482371	16.37742466	20.29228854	13.55817119	14.82397039	13.50909144	15.67039412	11.4879477	18.48945819	19.64017985	21.93010094	21.77459322	16.15256773	19.60583696	19.48750686	9.134461607	8.764226818	9.331938136	9.405979659	9.742373746	9.228271005	0.669573539
chr11	87462009	87463310	Common_CRM	Gm11492-Tex14	6.97316308937047	8.7471616790472	20.797613090163	24.6855548746337	20.3915463839924	20.7360311751651	17.2743465103616	21.0449132974501	18.7761158798279	11.0805441681834	0.0850616034820499	0.930929531104803	-0.537646190897826	0.228087777004369	22.52031852	20.18325512	13.13560854	20.0731543	12.33418184	14.2701512	10.15698801	15.00990338	5.603611382	13.95502549	12.79235159	17.07207741	9.950553096	12.70251337	12.99546282	12.37127747	11.02593217	14.59794446	14.9529402	17.6791657	17.06941913	11.26853026	13.10681785	13.20769882	7.426934415	7.102895337	7.672875845	7.123480942	7.90723707	7.3103138	0.645529312
chr11	87471091	87472356	Common_CRM	Gm11492-Tex14	3.58580441868418	4.45437602798619	6.80574424765054	10.4629616416293	7.18214355015814	9.81847383859727	5.7309511181896	11.3914841689131	7.72418237459483	5.6362293657468	0.337242376385169	0.752804500795717	-0.379072660689041	0.524744418305602	18.26447664	17.08016001	10.62038872	14.5082465	10.28324666	12.49247401	8.185913124	13.0388179	3.732893048	11.54330112	11.2417033	12.92483644	9.147573275	11.59683707	10.05490393	10.65247227	9.738337815	11.82711229	12.74018363	13.57538382	13.0259901	9.818841109	13.23448083	12.53633852	7.044335044	7.593805897	6.938391452	6.648103046	8.750307733	7.619994596	0.673308081
chr11	88582889	88583730	BMP_untreated_Specific_CRM	Msi2-Ccdc182	2.0878566635582	3.41573820989172	2.9248399773324	2.77729169965611	2.8088073884031	2.69963151776602	8.6202772467418	10.1583903542978	8.59763034584807	5.50747618096812	2.04913045200474	0.026645808874446	1.30361237724569	0.0751472245266586	16.33261153	14.16061328	8.651614548	13.77391262	8.622328654	9.183424998	8.059209075	13.35465173	4.252179948	11.08315382	10.34408735	12.28384769	8.719645176	11.57306768	9.722355172	9.730352648	8.720387209	11.1980144	10.38713587	12.62752622	11.26036395	8.886545555	12.47272981	10.86291662	6.407153585	5.786184798	6.50557846	7.138121286	6.941305815	6.353128407	0.401616695
chr11	89303367	89303593	Common_CRM	Nog	3.56098119369043	3.42213254622746	10.8840284112236	5.167483007546	0.804018724862837	1.18187928497721	4.27708151298516	5.00987680816769	5.18818975426325	4.14498232213858	-0.507712897992223	0.868137387932431	2.21210080152868	1	18.60904635	17.06772563	9.506487442	16.9664546	10.5948069	10.75450243	9.876762021	13.09561154	4.466146437	13.68629212	12.46911593	13.95133398	10.38445456	13.10175959	10.45803757	11.6669232	10.45213721	12.34498135	12.25929741	13.34614627	12.13838872	10.84293524	14.14770166	13.14173109	6.613569958	7.137873349	7.428306448	6.816965511	8.810922518	7.931712121	0.510064629
chr11	92134896	92135983	Common_CRM	Car10-Kif2b	1.68265817047344	2.33779011371932	5.20470834236805	6.62534389897266	7.52241990051062	6.38888930867168	4.89090369884136	5.49213558597158	10.2475100298097	7.8518667478148	0.148833055725857	0.932678856763623	0.34447040103075	0.608719622029002	9.371514045	9.65035196	5.515284492	7.718010384	6.103132037	5.089378863	5.247122603	7.296111177	1.897667084	7.0491777	4.656811304	7.509591235	5.550679059	7.005208369	5.710276041	6.225476498	5.514393456	6.475793468	6.0028008	7.692927763	7.648193243	5.021637081	7.203665988	6.155883827	4.808975531	4.70323438	4.670275947	4.6156151	4.934279739	4.873771553	0.557764557
chr11	92813648	92814055	Common_CRM	Car10	0.719036631471109	0.814393073479193	6.04371110795222	8.60823950642799	3.57166057629486	4.26580017108483	0	2.78189719569017	7.20227816009518	6.64917175126571	-1.9376777318941	0.366744799449098	0.82709013852189	0.487123399564392	10.96549591	10.94215764	7.128562183	8.046966426	5.680011216	7.388730326	8.972872643	12.51149135	3.346075862	15.32268197	15.42227336	17.46202192	13.85845511	16.30012589	15.01363559	16.02047009	14.18161376	18.29649364	9.645564164	9.685674111	9.687158994	17.22203721	19.03056778	18.4684464	11.41220898	11.41544373	11.51319501	12.66256997	11.53625279	11.6993852	0.014403795
chr11	94043868	94045519	Common_CRM	Tob1-Spag9	1.59529447672845	2.4091434105829	6.40648019989532	7.89885197862524	4.95267742692613	7.76561264895992	1.17095144995111	3.67830501404702	6.27338349248589	4.38153559013599	-1.19846694770481	0.206137685493231	-0.289848496258671	0.65966296768687	16.9594998	14.66348008	11.42313855	15.37221266	10.18969124	12.11545157	10.94945152	17.77515864	5.247799443	11.71274115	13.07046257	12.69526138	11.15006052	16.22841475	11.54012788	12.5245543	13.37329607	12.7823048	10.42338845	11.24067559	9.851767928	7.747066265	7.257146888	7.654113452	12.40715915	11.93630973	12.01060243	12.55737108	11.12478427	10.35252245	0.126991778
chr11	94192614	94193169	Common_CRM	Tob1-Spag9	1.45005720680007	1.59259089924819	12.4097534749952	14.0282421586233	12.1138821212667	9.14412549494083	12.6270235297769	11.3130485958066	13.380232315199	5.06360002596389	0.183997554069476	0.905084916463338	-0.367354202365121	0.693790180348707	6.241218148	4.927448784	2.940784709	6.815910439	4.583709198	4.035383274	7.247965044	8.575861549	2.690470222	13.88574164	11.86068141	15.60785098	9.078540717	9.421419235	8.980927765	11.47075229	8.087777069	12.23729628	10.092081	11.32762648	11.9010353	11.92049849	14.21923625	14.254291	5.074359736	4.731613218	5.275353063	5.343835532	5.285834042	5.247427372	-0.602285964
chr11	94210269	94211479	Common_CRM	Tob1	1.75346887629204	2.46538994062337	11.7907309433322	17.2121314171456	9.01032554474385	7.83654339121669	6.19116385949877	4.67864528366074	13.2434617804416	5.50532821922979	-1.08241873518706	0.128934531509023	0.0235973153783171	0.986151048998541	4.541564688	3.12942568	1.684733205	6.840432429	2.599891648	1.671581063	4.521745283	5.280341653	1.931566103	11.51945304	5.047575784	10.30355357	5.785465679	4.707680222	5.384465668	9.121794857	4.072759285	6.124065169	6.464913867	6.664740385	7.6815364	6.277735316	4.513682839	5.992584658	2.1167052	2.212486141	2.746227376	3.343842588	1.912078231	2.805763861	-0.539612596
chr11	95030284	95030957	Common_CRM	Pdk2-Samd14	3.58743722038947	3.77589577059867	5.48244521754061	4.04901343137086	7.28992906257508	9.92216635976414	5.38607218760018	7.95300178975912	7.54972832987888	5.49037364545449	0.797345454507666	0.575397722977143	-0.43367980485427	0.589207896871811	20.87912949	17.62391899	10.23068934	20.61981448	11.10989719	13.49085796	18.50474746	22.36519298	7.503218241	22.1244346	19.69737529	22.22560712	16.56225932	19.55053033	16.62245175	18.75638198	15.10417478	18.70044703	20.03545522	23.69451284	19.81355158	16.42639753	17.2670369	17.40384667	11.4573288	12.47626319	11.76473133	13.78364641	12.46359317	12.12914328	-0.19996753
chr11	95309590	95310415	Common_CRM	Kat7	2.6604355364431	3.21413799666454	4.47234621988464	10.3808991973813	1.98227161984364	5.66585766313319	1.75749167624481	4.99055496923812	5.44812330154756	3.91107692241116	-0.742335575058021	0.622812384893855	0.275194252052566	0.823789072868831	1.611159659	0.84815837	0.788929402	0.64279224	1.134299232	1.56444314	1.516332259	1.545428962	2.311778832	1.251190138	1.952610495	1.685740381	1.693918119	1.619065499	1.883275564	1.044121531	1.248536142	1.3587617	1.210711489	1.141356033	1.23646872	0.853937104	1.06037167	0.564205392	1.111075361	0.916197207	1.154732624	1.043906428	0.860082234	1.081304787	-0.988046212
chr11	95323848	95324554	Common_CRM	Kat7-Fam117a	4.14515451853741	3.91239354232803	9.0587182640723	7.7195071935201	3.86065648340654	6.81003531343811	1.3691507392842	4.66539133101581	6.643234472881	5.45488545447321	-1.13055188800174	0.417155801095679	0.17584444945686	0.890039275524815	43.2819954	39.26423328	21.38954398	35.03691662	26.77512592	23.55695684	29.87823789	43.39241602	14.28704016	35.27810721	37.66685442	36.9746769	31.38534229	43.14910967	29.02836741	32.15921757	33.20655836	35.08825612	27.89506494	31.68314247	24.81426625	24.06667882	23.06720208	24.27772186	27.41094988	28.25443865	27.79746527	31.46680372	27.56757181	26.14883783	0.040593339
chr11	95336336	95336973	Common_CRM	Fam117a	3.56047299029473	3.12205319534723	7.33689450514828	11.000167909313	4.56410001429202	5.4511167021398	5.31110121942113	8.72563672996697	7.97640057458161	3.9215740651107	-0.0324059914232902	0.981767439674775	0.145492845830266	0.924076657987652	0	0	0	0	0	0	0	0	0	0	0	0	0	0	0	0	0	0	0	0	0	0	0	0	0	0	0	0	0	0	0
chr11	96576380	96579202	Common_CRM	Skap1-Snx11	4.45919918050173	4.54159293469166	15.863992083999	32.6932110619158	7.27605605795433	15.8066931160914	9.84774526244546	15.9027517933642	25.6915283567184	20.7653854911516	-0.546089969786637	0.322664671117898	1.02569972380027	0.0182855438581828	32.16949514	30.68161509	16.99497976	33.11628243	18.57507456	19.50722167	24.09999917	32.62630167	11.25870313	29.61526014	33.80196395	32.50039768	25.78407228	31.08892246	23.54229442	29.84496168	23.62596877	28.38848345	25.51495886	29.61824831	23.99326064	25.34061574	25.29652607	25.74731971	20.53327683	19.16852479	18.52639655	22.56540259	18.84392368	18.5236605	0.022246764
chr11	96582239	96582864	Common_CRM	Skap1-Snx11	4.44824821693287	3.535551796331	20.4654563021921	40.1740798938656	8.43126195640165	19.658907274597	4.25312985651244	10.5400520950309	13.7576957110383	15.0715241661689	-1.64008546517979	0.0272737443556788	0.0907032241140016	0.93564243667327	1.938442328	1.668273934	1.423782681	1.905794152	1.255537737	1.510317533	10.85396467	14.63050254	5.420268906	13.06947793	11.57846479	17.96613585	6.57682122	7.711226831	8.17847815	7.524484513	6.084830436	9.428384719	12.00214896	13.2501225	12.0798552	10.71527669	8.308179436	11.36663875	3.122494529	3.151028399	3.012794241	4.080076418	3.18888	3.445463084	-2.844907269
chr11	96596216	96596632	Common_CRM	Skap1-Snx11	2.28631178913079	3.1870959702503	5.32166196837235	11.6972271605107	3.93118770762262	5.13662920009328	4.64721356699349	7.42285069042329	11.2743354275336	3.75306892950047	-0.120907850865448	0.962175757605905	0.577741755794079	0.665768468767629	35.43680202	32.01338937	18.59715227	30.46229819	21.82201101	20.03696583	22.94505133	31.00896482	10.08915625	25.92409876	25.16312073	25.36133882	21.36276312	25.46653986	20.29105044	21.64503462	20.42734248	22.17062287	19.59832236	22.14379418	18.28798672	16.18587635	15.67372278	17.56672112	16.79169726	16.68060881	16.2867413	17.73234887	15.79569842	16.2179517	0.216539871
chr11	96645843	96646301	Common_CRM	Snx11-Skap1	1.91690770093062	0.482471587927265	4.83364929878362	14.0244134899119	0	4.08238652583832	1.58289370404145	2.02264577765246	0.85337036714956	1.24993038001413	-1.98855584786292	0.206554044597831	-0.778707212847892	1	1.406260706	0.883815633	0.83867637	0.827182095	0.50602296	0.565113146	10.2164688	11.56931976	3.734050339	15.7853291	15.92278405	18.08720688	10.97293614	10.76756305	13.68198066	14.33973817	10.23430103	16.56649166	11.60919662	11.58690584	11.72297291	15.51923994	14.60065684	18.53247755	9.549302857	10.42446082	10.28452143	10.08103278	8.866077603	9.924178239	-3.253782374
chr11	96647326	96647865	BMP_treated_Specific_CRM	Snx11-Skap1	1.22162856265244	2.25481619663967	9.12723718343805	9.75014882870925	6.74242047565867	8.17667505320971	0	0.954825568094029	1.45025464992392	0.675877348342943	-3.71550685849553	0.0201447081788602	-2.98874251734219	0.00148325136089208	4.511324767	4.28027937	2.305085617	2.841867285	2.05610203	2.548222755	16.58018179	23.05239749	7.072235088	26.90996097	30.66895359	29.48026248	19.31017628	19.45570793	19.1773459	24.72120161	17.59090025	27.71585081	17.63649792	17.8855574	16.63615537	26.19007876	28.38608056	26.83845082	16.68661927	16.32908549	16.32999191	18.78203959	17.31153789	16.89441665	-2.280940137
chr11	96732768	96733026	Common_CRM	Snx11-Skap1	0.850720665723085	0.428240285408309	14.3011070984683	9.05310976515812	3.52147736083335	4.65880322799158	0	2.39372549396596	0.757448891772284	1.21029199586992	-2.81026440017237	0.166903721351107	-1.91705440910136	1	9.394642455	8.346924412	5.437238014	6.854530272	4.010140153	6.344021485	15.46732983	22.81244584	6.524871666	25.86438682	20.49620527	22.26241051	15.0065165	19.65432486	17.42172898	19.37436453	15.22180684	21.03919083	13.39378139	15.22295573	13.50314008	14.94132659	14.92381427	13.59811508	11.75111481	11.27734681	12.69029079	14.00969098	11.54609153	11.21904721	-1.160921968
chr11	96737943	96738980	BMP_treated_Specific_CRM	Snx11-Skap1	2.39875335253066	4.26175481717816	15.8925707042188	21.9605570050677	7.70989604632213	13.007510394836	3.26246044047373	4.8636254732751	8.48021372562799	3.41262661130535	-1.86061332195844	0.00422417494901509	-0.926747914464865	0.105959798428787	1.627369134	1.256002262	0.835976642	1.78645863	0.87298971	1.267411561	5.024641237	6.938208194	2.590424021	9.346302256	7.667723275	9.978728454	4.033635113	4.804330439	5.577728056	6.506579591	4.638353723	6.800744097	5.953159047	6.723714988	6.601344034	4.93500043	5.032572922	5.548480314	4.095631073	3.639917717	4.307153537	4.919496783	3.42585221	4.736756578	-2.184773689
chr11	96830095	96830493	Common_CRM	Nfe2l1	2.94118501516323	2.77602999083778	7.41645353046197	4.89049899374119	6.84830019418346	5.70449775487746	3.64304179121098	5.94822742093551	8.838172495956	5.23040762034237	-0.0517985566899371	0.981767439674775	0.0835815709852567	0.964124746160538	1.343341633	1.118424294	1.117447317	0.64975005	0.740361334	0.513650346	2.261581734	3.341658075	1.482660796	2.015071127	1.620549543	1.934431443	1.977935247	2.973919345	2.531139242	1.970979272	2.371702895	3.139358664	4.986716663	6.16411024	5.935593869	3.451130564	3.00117862	4.100139866	4.346550724	4.637187345	4.870779552	4.860501854	4.431938507	3.917156459	-1.218024643
chr11	96876371	96876691	Common_CRM	Copz2-Cdk5rap3	3.65809886260926	2.41688111077314	6.14947605234138	7.90732556050529	2.83919112217189	2.92145785755305	3.02068881854577	6.43313726503352	8.54970436587966	3.74055869973547	-0.218848927947072	0.946124194776152	0.980807637534958	0.555666676120898	2.094105121	1.65176962	1.032026719	1.549660901	1.782958703	1.079869145	4.559073862	4.626424343	3.290168162	6.373482085	1.962245086	5.093582336	0.678529701	0.974260398	1.399726352	0.976886433	0.810997484	0.786177461	10.12155569	11.66683472	11.64005931	2.72544607	2.065549121	4.08060481	1.529243087	1.358407684	1.925259391	1.53626768	1.728652121	1.451960024	-1.616830605
chr11	96899426	96900025	Common_CRM	Cdk5rap3-Copz2	4.27490685112936	6.27132518130499	11.498185607049	11.0481189287655	4.85364225226046	9.81018999149701	6.85832519736602	11.5130603474389	13.0498707230216	6.51617977742988	0.0305542956237613	0.981767439674775	0.331936275898939	0.725504611977197	3.332422898	3.444375621	3.085070328	2.468598504	1.967314605	2.366531608	8.413021945	6.74255305	4.068774708	12.40027857	3.743066052	8.966097163	1.820858942	1.684852345	2.344473742	3.36862567	2.048710077	2.217994863	9.437756267	10.98181055	9.364662989	5.466946759	4.308738154	7.784721701	1.076136657	1.106653652	1.513359246	1.551890091	1.144022815	1.880456683	-1.208890193
chr11	96943827	96944140	Common_CRM	Pnpo	1.40246601761377	0.705980790002197	5.50112873691881	14.3027564820149	7.54698726404797	5.54690309786431	1.5441220797678	2.30195327055512	4.99480674957826	2.99286263515437	-1.96079177840746	0.306237818142511	-0.807215056542443	0.587055837777402	1.418918657	1.756460622	1.056470027	0.980973353	0.818323233	0.868187792	11.90105385	15.26964739	6.237654112	13.82569447	10.86452865	13.72069161	5.965638063	5.714463002	9.62278676	6.97171611	5.99075576	7.961826685	13.64442158	15.17510249	13.04666175	12.7263049	11.29830349	14.94101776	10.29987777	10.04176271	11.1426606	12.73235641	10.90887824	9.986072902	-3.204185566
chr11	97187896	97188705	Common_CRM	Kpnb1	3.79827323188107	3.55084775589485	4.56079806106901	8.9020380941697	6.51364489833255	12.8764944595663	4.77933459547415	7.37942074406812	5.07275413550338	5.14635904300683	0.217543879703511	0.904048290782382	-0.877010023311442	0.166730416789595	47.49887738	42.73398172	23.58841328	36.63833627	27.33444482	27.08332118	34.63747481	54.01056485	15.27901947	41.87209007	40.4422038	44.66880939	34.23601289	48.44845078	33.16202141	36.99594782	35.87920063	36.85325821	31.66660361	36.46003556	30.40518738	27.98345375	29.71007657	29.65779624	26.06748507	26.32752879	25.3927254	28.91786016	23.9416226	23.26108613	-0.07244249
chr11	97744867	97745403	Common_CRM	Pip4k2b	2.45693207190174	2.67969760682736	3.67132898647247	5.083929177822	6.78015790369407	5.23246183442338	9.91867970268761	5.76101844629867	4.37511524053543	1.65060344959125	1.17900711647116	0.405843856617407	-1.18433761036738	0.265927324436479	17.14205897	14.4865547	12.30779276	18.54029756	11.43895739	14.84191016	17.33481824	27.26552316	8.84862478	24.40505454	26.54738227	25.80516225	23.71884212	29.56785851	23.87372952	25.68076198	24.68525389	28.82556747	18.44238914	20.29698744	18.77818018	18.61997417	18.21621598	18.03175181	21.4336328	22.08915353	22.29569164	25.32141009	21.71110448	21.34864862	-0.502141518
chr11	97751774	97752080	Common_CRM	Pip4k2b-Cwc25	0.717274286786131	0	9.64623694484923	7.63301411572155	1.78145325312746	1.30933685492573	0	0.6727463806571	0	0.680294847351721	-4.07587689423983	0.0915152882168567	-1.79931290124462	1	37.21738701	31.75005631	20.44545452	31.01606627	21.31471709	22.74120735	36.85287465	53.19824071	16.27253723	44.30417137	48.00468524	47.49581514	37.75105619	44.0491543	38.44225337	43.2377972	34.8538886	45.26126183	25.35515433	27.96614436	24.2744856	26.45254213	25.77298286	23.83741704	20.47811442	20.180377	19.23225127	22.57333408	19.22560084	17.64188437	-0.460014492
chr11	98308802	98309069	Common_CRM	Neurod2-Cdk12	2.1921191686048	2.48283131764817	9.21269820575488	10.2059402221445	6.12499657816857	2.00078440752697	3.62030120574774	6.55360800033377	1.46383381331273	5.06781442465383	-0.587738880231204	0.802503873356489	-0.188113863131986	0.957691941316766	18.40473843	16.67552072	13.40320098	21.20038195	11.61435586	12.98004921	13.35045234	16.97777189	6.595246749	15.702893	16.11446651	15.41264016	12.96552515	13.0150054	10.76739014	13.42455616	11.40418331	12.27217051	13.04145628	14.47977264	11.8718394	9.454827503	8.733336202	10.94035163	9.297743786	8.589436132	8.799310588	9.742849825	7.351120823	8.816024696	0.168476593
chr11	98682048	98682318	Common_CRM	Psmd3	4.33552457790728	2.04603691917303	1.82206697847152	5.04627044317147	4.03796070708891	2.47319183708195	8.95018909198747	6.09956718462437	5.06649147607683	3.27675351474412	1.49140306680279	0.488197992228266	0.285143619094031	0.92312104040393	62.21990154	57.70732093	31.09208682	53.4472531	36.89800705	34.39442768	48.92112821	69.97605925	21.4434029	53.88508108	59.30711223	57.64088183	48.30968116	66.27915896	43.73512298	48.15989769	48.15669668	51.42034317	37.34130855	41.70549426	32.03732851	34.75212269	33.9484119	35.92267152	39.41184872	38.58572484	37.65143425	44.50605354	37.51441332	36.84735751	-0.100000527
chr11	98968594	98969402	Common_CRM	Gjd3-Rara	3.35023905734017	2.73480182265702	6.69744916591636	7.70858851290691	7.1963656165941	8.42966623678674	5.38340581523009	6.49683169340019	7.49761910444892	4.63745546932336	0.0545281174739854	0.974897724021254	-0.433646143670665	0.570064846342057	39.42127698	35.6667967	20.2054428	31.71171274	24.04320083	22.49089829	31.84314573	45.54855347	14.3070585	37.48472331	36.51293618	36.75139106	32.32950355	45.80058997	30.74660108	32.36848855	34.60205728	35.61483543	27.78365474	28.82959628	24.61353045	24.26986346	24.9370906	24.54382342	28.00909051	27.02976853	27.88238371	31.217203	28.21236666	27.44499885	-0.151939735
chr12	100725069	100725708	Common_CRM	Rps6ka5	3.6638235869639	4.49551773790131	6.15909964553754	11.5749462881599	5.68726860153368	8.15108295601657	5.29447805441512	7.08752524973959	2.75241991658097	3.50208122122611	-0.155207263594227	0.940266389922159	-1.06279121815939	0.217550729071019	0.045006106	0.07974529	0	0	0	0.158704094	0.10438024	0	0.102432783	0.094572546	0	0	0.050229749	0.062413187	0.206580226	0.128456592	0	0	0.059835373	0	0.032205746	0.053094085	0	0.067967172	0.032447522	0.110369971	0.058570615	0.218703479	0	0	-1.04739933
chr12	100990315	100990638	Common_CRM	Gpr68-Ccdc88c	0.226507669511409	3.07855709819843	10.6616303074649	13.8599466838101	0	2.06737398146169	1.49631644262329	2.54935470564795	3.02510548107197	2.73908188538982	-2.22453296008117	0.160219209567686	1.49998737014063	1	0.664046365	0.659613894	0.842461651	0.276971833	0.73313487	0.969758867	0.863382112	0.57905016	1.511353099	0.359415691	0.885639531	0.258263563	0.628828278	0.892975138	0.910443136	0.363748968	0.527829394	0.528075394	0.321034922	0.218576567	0.619177042	0.45103762	0.502592242	0.37985884	0.565795076	0.707312213	0.3011554	0.430250512	0.507136306	0.509876773	-0.741167858
chr12	100996757	100996997	Common_CRM	Gpr68-Ccdc88c	1.52420785942052	1.84143322725573	14.3487774554632	4.86604649877249	0.757117632579171	2.78234081671719	4.02758509139436	0	0	1.95159584334024	-2.14202528221259	0.41306018925431	-0.498278984134879	1	23.74246916	23.73758115	16.27446646	21.73719833	14.79331832	16.7697326	17.84348374	25.72346889	8.341597027	21.96492806	20.93061425	22.83124335	19.94011917	26.06592655	18.6086649	23.35971145	20.65834226	23.58138309	19.61750451	24.90601914	18.31177816	17.68853606	18.91700403	18.67464758	16.29239663	17.00161656	16.44185312	19.26384828	17.14499414	14.99622016	0.08096384
chr12	103076271	103076775	Common_CRM	Unc79-Prima1	2.90325306556291	5.91889251617913	9.76107309895458	8.11007749795415	4.68691867787106	5.56468163343438	7.67159065027497	6.53525055495468	3.48967525137945	5.47272908449911	-0.0239907569611039	0.986011608955438	-0.0990595547535214	0.961785406581552	16.80663381	12.36055656	9.529467865	17.58384685	9.292827331	11.31609831	18.40112241	27.2312854	8.267159593	24.20147989	24.69504395	24.73106755	17.38034791	22.7245152	17.48385729	22.05862825	19.20678383	21.78203805	19.03324967	21.53659092	19.21625308	19.47467338	19.12270238	19.67744972	15.11179884	16.50657209	15.51368296	17.12496532	14.73886648	15.16629861	-0.691238533
chr12	103314072	103315235	Common_CRM	Fam181a-Asb2	2.70504301104382	3.70503332053173	3.59556639345842	4.18404686050945	5.93715632770597	5.39721486028718	9.55815550494277	7.69985130948122	10.5860483979937	6.08580188464944	1.48367536842667	0.0709104143901708	0.47775385018612	0.461040389610067	50.8363343	44.30243684	25.68950201	49.94385168	36.74975515	30.62525256	39.27498851	54.76608347	19.73714445	50.73721703	56.70264155	52.66688299	40.80148064	49.43942735	40.56310227	47.11264275	43.67740991	49.08806965	38.19314158	42.68008452	33.82745138	36.28616158	37.81435644	39.33867654	34.16119876	34.39918328	32.33720482	42.86673032	36.01604451	33.96370468	-0.123513034
chr12	105032357	105032668	Common_CRM	Glrx5	4.23445527504609	1.77630214847819	17.4004467075897	12.5171614116334	9.93260431164958	7.30028973132228	3.88513031324215	9.2670273142605	8.79712346328454	4.5181640103054	-0.862156191307672	0.594406528166049	-0.490421142856523	0.71581719581567	0.731255064	0.965159909	1.271515379	1.129761153	0.857863232	1.052493678	2.630469395	2.726956776	2.700271747	1.003497808	1.083750424	1.604117945	2.115271392	2.338601239	2.240926231	1.576011893	2.205698723	2.588213073	4.662590096	5.187306637	3.865834902	2.41194875	2.168659718	2.614318864	4.518894371	4.074529917	3.758046301	4.336688681	3.095661539	3.651014899	-1.710615835
chr12	106891798	106892195	Common_CRM	3110018I06Rik-Vrk1	0.368574192706223	0.278302250970639	10.5331075959499	3.92225410480402	5.95014361120154	4.03684712954434	3.65221821889665	9.85226059733093	5.90695659679343	4.32595552176176	0.175817306290259	0.95207955220822	-0.0150073041628439	0.994759349615613	11.726445	12.91937872	9.351015045	13.20348504	10.66777617	10.54434897	6.10839675	8.095284351	2.76037802	8.520329888	6.917210041	6.746843287	3.636300285	4.378969504	5.449317966	5.243716986	4.351355352	3.095207369	4.713329871	5.7295537	4.365109777	3.860591617	4.095463333	3.630670919	1.262450149	1.68952664	1.43827983	1.785535691	1.808650107	1.906209676	0.782053067
chr12	107116930	107117169	Common_CRM	3110018I06Rik	0.306117059632574	2.31142246099045	2.05840202588833	8.14401087660668	3.04114195512972	2.23518592807406	10.1110922796511	6.89072443451289	4.90598696428241	4.35502559183319	1.1132814074911	0.621822634279955	0.799965833790162	0.727996194217179	0.391948778	0.138897015	0.374251448	0.179828782	0.2221336	0.368565552	0.090902572	0.112787517	0.089206572	0.123541883	0.517515187	0.251523168	0.349952315	0.32612605	0.308410981	0.149160219	0.276798107	0.26832689	0.260546886	0	0.084141935	0.138715589	0.177990959	0.236764763	0.197805083	0.032039634	0.127519815	0.152371435	0.151969417	0.136984703	1.364074341
chr12	107715154	107715498	Common_CRM	3110018I06Rik-Bcl11b	1.06340083215385	1.92708128433739	4.2903321295405	11.88220656677	0	2.32940161399579	5.61988617403864	2.39372549396596	1.13617333765842	3.32830298864228	-0.660220331783706	0.777601068365332	1.12727198599121	1	6.067305426	4.368563796	5.301343516	5.116898013	2.476014243	4.872621421	14.20985067	19.15480279	4.613655154	23.39845208	17.47304965	22.61853621	16.87005867	21.13705133	20.72479336	20.00000933	20.8224574	22.06480778	11.34898172	11.99995023	9.852852368	18.16305829	19.09047835	19.16223129	14.1847834	14.50636193	13.88408663	14.54750171	13.55045694	13.70358875	-1.499071818
chr12	108240446	108241324	Common_CRM	Ccdc85c-Ccnk	2.08319980786404	4.15266263094117	3.64205870981494	9.9759495419026	5.17392459621301	10.0392434024602	2.75233605334466	4.57207022025161	4.67409805879526	2.54878120770328	-0.503552753336619	0.750328381335314	-1.15424926639399	0.086134652813091	38.97277353	36.71511105	21.63941063	32.69886677	30.28421408	23.86461948	29.64938878	46.7692239	15.20972058	42.48468099	36.22606312	40.18082608	29.74594675	43.24793791	34.68766838	35.04022139	37.2095741	38.20676777	32.70731914	37.00424212	27.16849592	27.61210872	29.12129856	31.97310815	29.84972899	29.61530213	28.43691877	34.37245624	31.53365408	29.9311577	-0.121424127
chr12	108275744	108276264	Common_CRM	Ccdc85c	3.23601053230819	2.54967677620024	7.09554929116314	8.2348479209996	3.49438907344233	6.67761796012126	11.6180339174837	4.94856712694886	3.38230062826008	3.00245514360038	0.43747792513644	0.799136922436629	-0.654312106425233	0.614071889972472	0	0	0	0	0	0	0	0	0	0	0	0	0	0	0	0	0	0	0	0	0	0	0	0	0	0	0	0	0	0	0
chr12	108320555	108321035	Common_CRM	Cyp46a1-Hhipl1	2.13389100318874	5.29412052836022	6.6619323900365	4.86604649877249	5.2998234280542	11.6858314302122	9.56551459206161	4.28875817668901	8.14257558655206	4.55372363446058	0.566283087714717	0.764344181033892	-0.485046933090861	0.647462519520075	0	0	0	0	0	0	0	0	0	0	0	0	0	0	0	0	0	0	0	0	0	0	0	0	0	0	0	0	0	0	0
chr12	108358613	108358896	Common_CRM	Eml1-Cyp46a1	0	0	3.47673557729548	5.50224339083815	6.42078557664315	5.19108109974091	11.1007645628537	8.00164069714416	11.0485831280423	2.20675148363561	1.43163954741788	0.417634188586395	-0.0417028545535597	0.987007316590552	0	0	0	0	0	0	0	0	0	0	0	0	0	0	0	0	0	0	0	0	0	0	0	0	0	0	0	0	0	0	0
chr12	110446259	110446945	Common_CRM	Ppp2r5c-Dio3	3.83940405405054	3.54328259471948	2.86856025765195	8.22830020200596	3.17856965281051	7.78730957448544	7.39760526990801	9.30272910628754	3.1335859400142	2.6552324399187	0.963728078249481	0.434344388763201	-0.90243355610806	0.378449714048692	10.31351465	9.542795763	8.3914352	11.40065207	7.391702011	9.431743935	13.82466233	18.29382632	8.000240928	14.85481144	14.3524212	16.35796428	8.961655578	11.84775734	10.84536368	9.23322187	12.02744651	11.81863554	17.05618439	17.98388962	14.76840802	11.16565484	11.12776719	11.540174	9.154620543	8.809582782	8.767493875	9.855300934	8.584398479	8.367325925	-0.736115188
chr12	110591326	110591780	Common_CRM	Dync1h1-Ppp2r5c	1.772647025934	2.92033463353331	7.04345274717515	7.71707814783302	4.80286075292514	7.35420480189566	1.06455993605137	2.94734042098452	3.87400071959305	2.636517145188	-1.5040155881337	0.409250541881443	-0.94387812065265	0.42621444296373	19.36139492	18.30304987	11.56742157	15.46542957	15.77968449	13.18547216	17.98567851	25.09972445	7.664873726	21.62898476	18.75670496	22.02414583	18.30783795	21.78046125	18.82670346	19.66712694	21.58716361	22.17508699	18.32876897	20.43552529	16.42238713	17.92880141	17.67554624	18.02709628	20.10820259	20.31164315	20.53114996	24.30978345	21.96649442	21.812139	-0.255286735
chr12	111038972	111039280	Common_CRM	Rcor1	3.08800553337146	5.02209061978835	10.3822322961607	6.31954090749674	0.589961791620133	8.6722311170406	4.70756698994146	3.67607843716201	3.17243204670859	5.23804944965781	-0.715685308677293	0.749356925943735	0.0178525258151406	0.994879342596421	24.62846528	21.37600114	16.32363799	24.32964964	19.68305114	19.95440381	27.95117996	37.4900305	14.19399425	40.55823314	33.92048648	42.19414102	21.69809128	23.18684614	22.84765181	26.1485902	22.96927046	25.16274244	33.61148444	37.33417241	30.59273119	29.64471204	33.19797838	34.22597685	12.70555012	12.44058717	12.21380208	15.12309304	14.70463361	13.76655256	-0.574311206
chr12	112250905	112251275	BMP_treated_Specific_CRM	Kif26a-Tmem179	0.39547014730911	0.298610793609037	11.3017397718706	13.1514770237094	4.91103329240543	0.721904644337434	0	0.556379439138034	4.22533652058917	1.96917778787484	-4.78105846580993	0.0161449990953392	-0.034438563870757	0.992026384215929	0	0	0	0	0	0	0	0	0	0	0	0	0	0	0	0	0	0	0	0	0	0	0	0	0	0	0	0	0	0	0
chr12	113000735	113001235	Common_CRM	Brf1	2.19485931756556	1.7677758981655	2.95174850512386	5.83925579852699	5.45124695457003	8.81445570736007	3.38317147677126	5.55823059698896	2.34506176892699	4.05931935414771	0.389311355127448	0.873464958939985	-1.01570791298246	0.333886750371186	32.08805487	25.91079347	17.04226789	32.15303179	22.5897834	19.17721005	26.83640945	33.34065688	14.3618187	27.83810438	37.53812133	34.35707352	24.55096498	31.22991627	25.70192792	26.08687313	28.06276994	28.89118367	21.35714379	23.70638604	19.13241149	18.89766436	18.89860655	20.15824519	24.74108676	23.32485389	23.44706213	27.99506116	23.47366033	23.04514584	-0.208073135
chr12	113276528	113276771	Common_CRM	Adam6b-Tmem121	3.01078095688005	4.54674870927341	6.07355659490507	20.8258780194378	1.49554100262552	4.39678548814569	0	0.847162108975607	2.41261498860801	2.99833654943906	-4.2787196374251	0.0674189983721728	-0.041167885308089	1	23.93356103	22.89741727	19.36077339	20.83242635	19.87072488	17.61243274	21.11680443	29.39843482	9.695125683	26.52708426	23.98080427	23.09947486	19.45679182	30.09172898	22.00101651	27.87472188	24.31465047	26.43551729	18.6262656	21.41556085	17.59679879	18.30387443	17.69842318	19.08246651	18.79711555	19.56435609	18.72238663	20.50837844	18.06832368	16.63125089	-0.086689211
chr12	113424376	113425422	Common_CRM	Adam6b-Tmem121	2.16828039657528	1.05627144966867	8.46581789232466	7.07111919515696	4.86408268731551	4.08573183028452	3.0033617316325	5.80581412829029	5.97848761995409	3.38326366723102	-0.497934618498204	0.696244986259553	-0.0249336917121078	0.986151048998541	22.66728532	20.862345	14.21116412	18.9730125	16.41130265	16.03119005	18.70634806	25.73531474	9.015457899	21.21096055	21.59690714	22.76808426	18.69732062	24.47313994	20.04927278	21.11084783	23.41613933	20.7202136	16.96116577	19.05606539	14.83244955	16.40381015	16.00333838	16.77028955	19.11427732	18.35059712	18.16692825	19.92586567	17.93362794	17.92565173	-0.104798754
chr12	115068025	115068304	Common_CRM	Zfp386	4.19566894636188	4.75208574775672	5.28987187298183	4.18584645055698	4.55898789510038	4.30814061943307	11.2599153092745	8.11635956018566	0.700436609595876	5.5959737443448	1.34922973172597	0.447932512540125	-0.263678704500893	0.935532062708385	0.655592224	0.663787924	0.642041871	0.214850142	0.808819059	0.697209889	4.163218433	3.683240504	3.765805675	0.557605524	1.374000935	0.851436194	1.811788133	1.385381559	1.883309068	0.594029755	0.897625371	0.712406915	4.005238482	4.111642839	3.70838241	0.662920891	0.425308812	0.424311467	3.038493839	2.449875245	3.514301006	0.728182088	0.574956504	0.68192604	-2.828278424
chr12	116280695	116281278	Common_CRM	Esyt2	3.26279829941135	1.13707712146151	4.21919454706098	9.68201361676859	7.16859233591256	8.01772310820735	4.97403304597588	8.12142200182619	2.68160293759518	3.83847324247596	0.286601807808651	0.881943015092628	-1.12400181533406	0.19528231923858	39.63477375	34.7721261	22.39695071	37.26820554	26.55436193	24.06142632	29.07293703	37.45312096	15.57131033	31.72587549	37.51398927	38.88841213	28.29007717	35.92030421	29.8365167	31.36419435	32.53011207	33.46010271	24.26222724	29.09732334	21.54414763	21.41786658	20.9297783	23.09950582	24.0169939	25.58940282	23.89746097	29.09702677	24.50322424	23.85927747	0.020483307
chr12	116920237	116920481	Common_CRM	Rapgef5-Ptprn2	1.799065014398	4.98092594257697	1.00811082825268	7.17941286704138	2.97882347244264	2.18938293774467	0	1.26553519967872	12.0136361113063	2.98604828489218	-2.12255047405709	0.621822634279955	1.35969378297488	0.461847850048915	1.151591209	1.360318751	1.127789116	1.027362635	1.243151266	1.12800892	2.003117655	1.012558789	1.674523371	0.268874413	1.126311081	1.539592486	1.713667837	0.798496967	1.929758395	0.486944571	1.484531551	1.313959481	1.190804424	0.868670324	1.419219126	0.943431886	1.065285201	0.966170107	1.429873517	0.836766059	0.832595744	0.435249346	1.364317369	1.229790925	-0.641698526
chr12	117107015	117107713	Common_CRM	Rapgef5-Ptprn2	1.99151514010246	3.00749839408529	15.1534366905833	31.2319316826658	8.59079032955163	15.6895321699124	3.46210752841922	7.81561661998341	10.6390099354376	10.1400968364574	-1.64204945411682	0.0388262578607477	-0.199212317686608	0.804272477418789	1.511869288	1.688427972	1.438913029	0.928131234	1.775742626	1.614399631	1.209953931	0.65871277	1.599327383	0.559318974	0.984051267	0.905295701	1.18827092	0.664420983	1.01929062	0.546995011	1.240633903	0.607406642	0.516660587	0.693899041	0.632362224	0.414490463	0.499614423	0.474324631	0.829009961	0.652747777	0.810569237	0.69329003	0.660499915	0.818636944	0.142197177
chr12	117588396	117589000	Common_CRM	Cdca7l-Rapgef5	2.78596933245076	1.64631447469883	13.0320022301274	9.66764205054137	8.12271897204144	5.30671625969901	7.20164221640051	7.49822621619801	5.17673679674832	5.0836271415927	-0.324757696772988	0.82871113352758	-0.391147631883987	0.721883690951613	0.484889312	0.528716482	0.657508426	0.812873107	0.724765313	0.591872915	1.448975109	1.126990567	1.931293139	0.646616602	0.656646722	0.957431981	1.019893707	1.370724132	0.672591268	1.224283678	0.99719684	0.659651553	1.115753725	0.936914881	1.147703327	1.221059842	1.326827593	1.196977411	0.793288883	0.731760122	1.177116244	1.160014691	1.247341138	1.124348958	-1.712307553
chr12	117625778	117626299	Common_CRM	Cdca7l-Rapgef5	2.24681695976001	2.33271771590937	5.19341547606566	11.5813774634892	3.48768199268716	4.87043152561627	2.78297626276769	1.77806481029717	5.62634781412426	3.49614098615015	-1.54045900391479	0.322997626215311	0.0661771163324084	0.975314122306528	24.07794028	22.07881547	16.32345801	18.9108067	18.97241464	16.06826582	19.89372107	29.01073597	8.873889705	27.68045584	24.14666792	27.19059434	22.71645285	30.65402986	23.95915847	28.2448559	28.25316718	28.10832674	19.23228368	21.98588602	17.07610437	20.54806225	20.51823125	22.07431961	21.73053769	22.45976589	20.74665603	25.28787951	21.75807087	22.73426559	-0.102893459
chr12	117641732	117642127	Common_CRM	Cdca7l-Rapgef5	1.11132117345091	1.39855688146004	7.47278102563004	11.8263408577761	3.68016672038483	8.45268096217881	12.8474866206503	7.81748325877491	3.46317138871074	5.00662562342139	0.440606125677424	0.793770574639055	-0.411506738378853	0.789448968647831	0.414966269	0.455166674	0.471701963	0.317315606	0.503954067	0.464535529	1.638386655	2.103908982	1.382948981	1.463680429	1.652416914	1.727741207	1.984840345	1.685285726	2.131467303	1.832997287	1.958672477	1.950263266	5.628606656	5.231873827	5.076330336	3.356840414	2.699529544	4.327023604	4.858005175	4.942801448	5.188184301	4.090603223	3.380688082	4.186855876	-2.181958114
chr12	117914779	117915307	Common_CRM	Cdca7l-Dnah11	2.07846526284617	1.88328398242063	4.19282458114185	13.6396757920138	3.78558816289585	5.05880148494035	1.37304037206626	0.974717767429321	2.59081950481201	2.46413616583364	-2.5750920538927	0.0982385637801903	-0.787244414366088	0.559459874333666	6.100207812	4.700251785	4.99140928	7.931501188	3.137095682	6.002536601	21.72875314	26.01653014	12.36890126	33.42421639	26.76086892	36.18185293	16.9207793	20.36364974	20.54741627	23.72540777	17.99187696	23.10277086	31.05385037	34.02126756	27.78387009	21.73004825	20.09232017	22.98596733	16.4888995	15.96680458	16.54986971	18.2881799	15.67824877	15.48652137	-2.165798511
chr12	117986996	117987241	Common_CRM	Cdca7l-Dnah11	1.19448126126016	0.901926478655868	8.03196872142548	10.3279354259661	0.741666252322453	1.63533501064194	1.97269473864213	1.68049299984549	0	1.06209297596748	-2.01643951110115	0.366744799449098	-0.79145892811043	1	0.314422822	0.470068825	0.115471521	0.090162089	0.556863845	0.369580884	0.364611968	0.395843794	0.961612445	0.144529256	0.216225354	0.346797095	0.526374556	0.681300978	0.451005039	0.299142257	0.535295513	0.179377389	0.156758788	0.133411489	0.309370347	0.220238066	0.327215702	0.326448385	0.269189287	0.353406877	0.358039106	0.305582382	0.266679115	0.17170259	-1.198463077
chr12	118099574	118100115	Common_CRM	Dnah11-Cdca7l	0.811408250486344	1.42957847587321	6.36544656064912	12.9521385549582	3.02287261806101	4.69037860415172	0	1.52207314218907	2.16733989734472	1.44295441282088	-3.09295702203209	0.050113294441303	-1.14157605279269	0.428684424635341	2.683230995	1.521973603	1.57425953	2.589781925	1.430621898	2.230835989	3.794556889	3.013185787	1.489504235	5.483635063	3.384422717	4.593470699	1.606891133	1.769757421	2.285141454	2.537263216	1.502074131	2.146820266	3.458580641	4.465184625	4.659713462	2.769751567	2.290885164	3.360321906	1.14418445	1.083321769	1.08590727	1.224388356	0.792959689	1.05786123	-0.75910078
chr12	118186979	118187587	BMP_treated_Specific_CRM	Dnah11-Cdca7l	3.36930158398222	3.63440768537315	10.1142698229299	17.2872704561654	5.9772444677303	10.9829242765152	1.58983622028724	1.52363777329741	2.57133965891117	1.6263298694502	-2.79891707488395	0.00973300015877672	-2.07260564229681	0.00715268599614467	0	0	0	0	0	0	0	0	0	0	0	0	0	0	0	0	0	0	0	0	0	0	0	0	0	0	0	0	0	0	0
chr12	118760243	118760484	Common_CRM	Sp4-Sp8	0.910730007288614	0	16.330558811197	0	0	1.66247750044512	0	2.98967374972512	0.810878896586097	0.431888430061466	-2.35212964397472	0.824155924712691	-0.440625887185089	1	4.570959928	4.110947099	3.995538845	5.806263447	3.588643784	4.418151088	6.782711829	8.162013542	3.27434574	11.13316273	7.786631868	11.27258908	4.679878638	4.854567122	5.998679778	7.403770858	5.151425317	7.478339114	9.990328864	10.30118032	10.37141562	8.066317649	7.48625051	8.281646888	3.499735833	3.638718381	3.62160777	4.31394061	3.997412672	3.95532752	-0.756212378
chr12	119159433	119159834	Common_CRM	Abcb5-Itgb8	2.73673231616653	1.92868318066685	3.68048442035394	16.5032998462109	9.06275470418958	12.3227862605729	0	1.79678646803928	2.92401716823814	4.02323997629577	-2.89653180514656	0.128518014743856	-1.51645015285744	0.0794789868554584	0.256292255	0.227059193	0.125497491	0	0.207502045	0.100417561	0.495337366	0.368754398	0.388876555	0.089758973	0	0.411172604	0.095346289	0.355418809	0.308103186	0.284476226	0.452490319	0.194952072	0.141974651	0.347988291	0.183399188	0.403133529	0.226307866	0.258031059	0.123184004	0.17458723	0.361331596	0.498172477	0.165619365	0.074644359	-1.312452502
chr12	120028663	120029021	Common_CRM	Tmem196	24.5235677940286	29.6275290195335	273.462733947695	245.748940496666	166.481285018526	179.064615690402	252.455333661702	169.633563636638	200.880523967675	81.1166093544774	0.0233647432222031	0.974897724021254	-0.395864752830743	0.541897270405247	12.58978794	9.350947653	7.588270733	12.67088251	6.934189294	10.67164802	11.22831984	13.86720759	5.573033793	16.30546311	11.02301942	17.75840298	4.891653202	6.512297622	8.079433122	6.978266786	4.974556575	6.480781341	10.77716666	11.41634315	10.41724634	5.975206629	6.465330946	7.51394127	1.628326485	2.32151759	1.964364801	1.738658382	1.560663984	1.524008503	-0.277344319
chr12	12680630	12681287	Common_CRM	Mycn-Fam49a	2.00443773293658	2.69067868822755	7.48794648686927	7.70272200718933	1.93600855819331	3.45569270386793	3.31034391073509	2.97667234181155	3.27190251879717	2.37637241198203	-0.959095975236082	0.508601276211405	0.0417215889927214	0.986151048998541	6.144154719	4.28496729	4.266405798	7.432339583	3.26948951	5.35869801	9.607214853	10.4551193	5.043173829	16.19330496	13.82642766	17.80225089	2.544036961	2.631578901	3.505329673	4.040149088	2.6207146	3.485420499	10.43768154	11.43742215	10.76398045	10.46978318	10.45657186	13.29780744	0.825872318	0.69047621	0.7905608	1.102066876	1.278613734	1.344627628	-1.006524094
chr12	12693920	12694713	Common_CRM	Mycn-Fam49a	2.12197411954636	2.08989899688544	5.89357099593878	14.4815507403569	4.1245248079975	8.25228953457609	0.609470631736852	2.85556660440327	3.69650341886348	4.00327352480051	-2.10119218520219	0.0797212552651382	-0.628160060545835	0.483299643445045	0	0	0	0	0	0	0	0	0	0	0	0	0	0	0	0	0	0	0	0	0	0	0	0	0	0	0	0	0	0	0
chr12	12723450	12724069	Common_CRM	Mycn-Fam49a	2.95484560792348	1.96340214860869	8.74238921819131	7.23225004664086	5.87102526071086	3.4520803671063	3.12316776069352	6.98395515686999	5.99840786343738	3.11078281975613	-0.336493420689286	0.858603078972172	-0.150734728288422	0.934239191371047	0.063691676	0.056426912	0.093562862	0.146110885	0.206266914	0	0.590866716	1.420417798	1.01472476	0.401511121	0.42048109	0.204362574	0.284336256	0.66244354	0.334111896	0.363578033	0.112449231	0.181679665	3.175415178	4.496920123	3.691727401	0.41325686	0.168720597	0.19237137	0.528068928	0.208257624	0.352273489	0.061900896	0.154343939	0.333900215	-4.059487583
chr12	12724817	12725433	Common_CRM	Mycn-Fam49a	2.13784998464178	2.86976606845048	5.98974940163122	11.0591965881192	4.424713437151	8.23861956118857	4.70756698994146	4.51155080924428	2.22070243269601	3.88629475297192	-0.532695642852387	0.73351806627355	-0.909485414906727	0.378916660699214	1.004966528	0.763147375	0.685421519	0.78219865	1.264065918	0.928136144	0.874036802	1.704155547	0.776041075	0.90504142	1.2637352	1.66986073	1.582268673	0.995470712	0.953164503	1.656147485	0.968619288	0.900948318	0.978214272	1.023391982	1.078710191	1.291421781	0.747039622	0.826591948	1.267943024	1.393623346	1.284501484	0.941827965	1.287247869	1.364160877	-0.677172674
chr12	13208683	13208974	Common_CRM	Mycn-Ddx1	1.00566291755581	3.03741563258677	6.76231043556441	9.36421319351407	0.624426913467357	0.917885630257218	3.32171966300566	3.1834081311506	2.68621050278006	1.78840398015143	-0.975504686605408	0.669496609844342	1.49149973753453	1	15.14952019	10.99518695	10.82655974	13.0873607	7.661342517	12.1815851	12.58757128	15.80132979	6.927049639	15.19050407	18.10070977	18.97652473	10.50013173	12.68106205	12.70818462	12.20583397	12.04354213	14.03605186	13.20367873	14.52851117	13.10660892	12.36550397	14.12432422	13.5003479	9.48556111	9.074082191	8.898605956	9.789184478	8.872571602	9.317405988	-0.164242451
chr12	13984061	13984651	BMP_untreated_Specific_CRM	Fam84a-Nbas	0.620016756374452	0.374528791984216	0.833827261334425	2.30931020280728	0.61596010786102	2.26359930851568	0.819169849097158	4.71036491270251	8.61180875594658	6.79199457343273	1.18559655526702	0.661297508386658	2.37714319507498	0.0105481813489572	18.18731159	14.13155809	11.75552423	17.86333192	10.56928028	15.96212509	26.26148684	35.89859469	14.08924729	28.38002433	22.29436532	28.91875154	18.07293866	20.83121165	19.3109735	19.4182942	17.94090847	19.27595515	26.5083699	29.94418984	25.01693076	15.20972558	14.81554836	14.44510983	9.110614487	7.929128802	8.88896198	7.594111753	7.730780403	6.67422072	-1.013200559
chr12	16803678	16804480	Common_CRM	Greb1	1.09469292646661	2.20420934933354	8.89450401585537	13.5909528145266	5.89079055772323	6.32791726894284	2.41052474297917	6.67377830986021	15.3510901332502	9.0847354303453	-0.93498753639932	0.410333246571309	0.932213983253503	0.0938004085753648	6.597238983	4.760254885	5.116190634	8.772422094	2.639965908	6.264774823	10.03710718	16.44368354	5.263932849	22.21715193	21.45507155	21.49826002	11.37690458	14.87253652	14.76079465	16.40785058	13.63940012	15.7222851	8.151695022	8.516333045	7.720869073	16.24934989	15.35677703	13.31671452	6.271487515	6.110155348	6.548457191	8.380544629	7.549891421	6.568816978	-1.171045479
chr12	17626109	17626360	Common_CRM	Hpcal1-Odc1	2.04037386759082	2.20091620787537	3.91998473456024	3.10186230997449	2.17181153568527	0.53208111236026	9.62769344556421	5.33104602042618	10.1214485378655	3.73213547730406	1.40754915352195	0.532830902478558	2.25355750602879	0.234935371325501	10.97383996	9.287451817	7.485028954	13.35561719	5.859508258	11.00236425	18.79831514	22.37370161	7.892303691	22.72255528	20.76449826	26.4308929	12.42654747	13.41243711	14.90510292	15.99743346	12.79898337	16.90293775	18.22766717	21.17780331	18.57511126	17.30947927	17.96829718	19.83562567	8.625976171	8.51542285	8.485262958	8.611102355	8.716431066	8.780338976	-1.045192273
chr12	21417418	21417815	Common_CRM	Ywhaq	2.76430644529667	3.33962701164767	6.19594564467646	11.2764805513115	9.15406709415622	6.05527069431651	4.8696242918622	9.33372056589246	1.96898553226447	4.19486596049625	0.0670156810178777	0.974897724021254	-1.17032699284701	0.323565002778416	8.600634896	6.287798928	6.524184812	9.699275769	5.137655331	7.577812302	8.439755781	11.40753749	4.50714625	12.96985332	12.16711239	15.09674163	5.831918096	7.356725233	7.056632811	8.519587388	7.054565736	8.667021992	10.3102653	10.48054706	10.42643893	10.06950565	10.86376023	11.20392686	4.637497089	4.566897685	4.749887014	5.464839344	5.051096978	5.740241987	-0.415426605
chr12	24651868	24652318	Common_CRM	Klf11	2.92647909008741	3.19181759390993	4.91958084187311	3.02776226590288	3.63416463638002	7.71635853169568	8.59218152830797	6.86201308270242	3.47416558359554	2.65995285314522	1.26636543642006	0.417155801095679	-0.8941354898356	0.48541574976577	0.538374926	0.155014311	0.148288309	0.61752525	0.14166256	0.474615074	2.185092005	2.788618167	0.612664006	6.787810646	5.242526494	8.0110129	4.416332183	4.404957899	4.977636851	6.351410975	4.358786794	6.864611898	3.587779785	3.929094215	4.73861977	8.836183049	7.65036486	9.817473217	4.153160314	4.312897512	4.352708437	3.76731186	5.335990321	3.798482441	-2.940494621
chr12	24830983	24831348	Common_CRM	Mboat2	2.00443773293658	1.81620811455359	8.08698220581881	7.99898054592738	3.98264617685482	7.31793749054385	7.94482538576422	4.79400913997018	5.88942453383491	4.70521737572443	-0.0271424913138556	0.986011608955438	-0.100210667174216	0.963243792918093	8.65876649	3.79461846	3.643899625	7.634372634	2.519753056	4.70856423	28.65767379	32.98559862	14.27189555	31.95438829	35.12545847	39.00456142	23.66070683	21.83612307	24.91334578	23.7171191	19.36749779	26.43937474	17.43154335	21.6724803	17.573973	11.17813962	12.45398511	8.934673719	10.44137416	10.05034201	10.3260754	9.673117912	7.556785947	6.353960023	-2.459970563
chr12	25092137	25092565	BMP_treated_Specific_CRM	Id2-Kidins220	2.90596638618493	1.29072422471196	9.7701955971779	12.733579622956	7.6419349830421	6.55280267114703	2.82307366219231	3.36687557796146	1.8263720941799	0.851163296160856	-1.52001125073404	0.278149476365686	-2.58747825875912	0.0200996122527362	12.90227213	9.474225806	9.412912064	10.84320641	8.316681969	10.12016907	7.408954816	9.246222604	3.713010253	18.14411298	14.19641662	15.88270384	10.84137056	11.18281501	13.87000167	16.79582974	11.97163848	14.1835261	7.281990943	6.687326299	7.421660118	13.64760363	13.69013592	13.22712081	7.942476109	8.01158025	7.959542909	9.645774329	8.886775079	8.552491061	0.412906247
chr12	25096173	25096711	Common_CRM	Id2	2.03983207952189	2.4643716052493	6.40094161582003	7.95933256304794	6.75495285572495	7.44715757634341	6.28842281927744	2.48716087570069	3.99561329897721	3.1922013794413	-0.398614189396934	0.85188633479378	-1.00379515716166	0.274719746951106	36.97577997	31.96283619	21.77838969	35.89371438	26.25779397	23.98985539	28.08589478	41.30671871	14.87743808	32.82099194	36.62455909	37.78464806	28.2896026	35.91057455	29.70954775	30.20980946	33.85731565	34.85572483	27.98589495	31.79993388	23.912927	25.06539956	26.30332087	28.77155219	27.60527058	26.75287348	25.9124179	30.63671521	27.75395424	26.0696714	-0.108277438
chr12	25124402	25124896	Common_CRM	Id2	2.51771986495374	2.68387029073709	8.46486582103672	13.3964033164586	6.62094771810125	4.86628029482521	2.93508225283799	4.16721442269377	7.51622361835574	4.4246707379374	-1.25921268170654	0.352392744581681	-0.0307296809414034	0.986222404999346	33.62629523	30.33943926	19.36019197	28.89707819	23.59665223	22.07551893	24.79278088	33.57525294	11.91475789	29.44017426	25.8913252199999	30.45714295	25.1618912	30.32717726	25.84282053	27.82932716	26.88814598	27.68553232	24.57907964	26.99376908	23.30454492	21.12744319	20.94255244	21.03494684	23.80258268	23.69783842	23.11582495	27.76327635	23.77266881	23.25109981	0.03167127
chr12	27082519	27082755	Common_CRM	Sox11-Cmpk2	1.86005026912335	1.40448296994081	2.08456815333606	1.64950728771948	6.1596010786102	1.13179965425784	6.14377386822869	9.15904288581043	0.828058534225633	3.30778956498347	2.36634372873935	0.297334786272832	-0.689008271454663	1	36.72573092	33.92432531	21.35548979	28.59146015	27.84370035	23.21877149	27.94803496	45.50702427	13.21100074	42.09695839	32.56569622	37.82787956	32.42833241	43.74284089	36.06363348	36.43101886	39.24934542	39.44530257	30.23113561	34.63127922	26.96647317	28.51049906	29.40565383	30.96372703	33.28021173	33.41987549	32.84102727	40.27816727	35.12970751	32.84351811	-0.121705286
chr12	27151067	27151469	Common_CRM	Sox11-Cmpk2	2.18393961946822	1.64904468112453	3.67132898647247	3.87346984976914	0.904021053825876	2.98997819109907	3.60679261915913	9.21762951407788	12.6392218059912	4.40160919891001	1.09828158891589	0.570283185817228	1.99208383980629	0.0940882059643414	11.95929661	9.789369808	11.56777202	13.44703153	9.532599856	12.67134459	11.4657442	16.55273335	7.878193653	10.63617338	10.26761537	12.53874173	7.181252872	11.23562641	9.045872491	9.214649877	9.873228346	9.628721966	14.82490251	16.69549493	14.53638852	8.047797008	8.656342671	8.000105222	8.5128582	7.807079196	8.428532838	8.381688201	8.049355332	7.520573428	-0.347701338
chr12	27342670	27343001	Common_CRM	Sox11	4.42066327807766	1.66897271352483	2.97255639992332	4.70433498370754	4.94070720958009	5.64874026838052	5.84060677906131	8.70708608681274	5.90398229840632	2.83010877584084	1.26947580818384	0.510066893936345	-0.391654594910901	0.829261236370378	32.05950302	30.52284142	20.35429513	27.57436051	22.42155688	21.72979436	26.88178763	36.71789688	13.40839888	31.64928975	29.94873422	33.90796387	23.6090109	30.39945771	25.71763219	26.81694468	28.13275306	28.38836657	31.06252656	34.74937114	28.078627	24.51352532	25.12187033	28.77343651	23.3242839	22.1302391	21.70495017	25.28156217	23.56810216	20.82921697	-0.109670235
chr12	27363928	27364330	BMP_untreated_Specific_CRM	Sox11	1.45595974631214	0.549681560374845	1.83566449323623	1.93673492488457	0	0.996659397033024	2.40452841277275	2.56045264279941	12.6392218059912	5.82565923385149	0.724359252893735	0.834285305511343	4.01099166685713	0.00474032277912826	8.744792251	9.345889937	6.583303113	7.700903115	8.47295949	7.921232519	11.41554494	14.84005078	5.415048838	14.90157352	17.00920211	16.61443684	11.46443783	13.67491292	13.78506376	12.49567797	14.71947204	15.93377688	15.01804514	17.26328974	15.28981048	15.1625931	18.18530138	16.50138976	12.07681483	11.42917841	11.37494754	11.70436698	12.2103851	10.05314623	-0.581249827
chr12	27383647	27383906	Common_CRM	Sox11	0.282478676649364	2.13293424006455	6.64808221874744	12.0242075645343	1.40315236925869	4.64081557074064	3.73212518121485	1.98706942549297	10.5633413014729	7.23371432280555	-1.39278168129269	0.532830902478558	1.51880408711937	0.285313051235281	7.589341945	7.616769766	5.324408985	7.73296133	6.414882457	6.437705631	6.991479606	9.727847241	3.514546244	10.69925344	11.60038319	12.9379352	8.111900956	10.57810833	9.561434403	10.50089283	10.1408761	12.79129502	9.603415839	11.06311471	9.616516879	9.472073124	9.675541535	10.27342763	10.14236217	9.762427597	10.06890033	10.93913071	10.18831151	9.14443792	-0.197728594
chr12	27565749	27566509	Common_CRM	Sox11-Dcdc2c	2.11784670993168	1.74451568897911	13.5935786420178	28.4279558612498	8.1290524761132	13.1795091318182	6.99527936926389	7.17802684309003	15.9423058852492	12.8052078141974	-1.20104053102821	0.117005298369794	0.420770027409628	0.478697812985978	17.70920712	14.94576199	12.15067213	20.75328127	12.44922622	15.7498386	9.204089296	12.2590923	4.208629115	17.24643049	15.02496736	18.87226226	11.92227874	13.09793318	14.61564661	17.75527102	13.01585834	18.38837313	9.001674122	9.733957631	9.232067657	15.68136174	18.04351552	16.92714616	8.624538287	8.918326489	7.932113916	8.626380432	9.651497387	8.0908383	0.582644111
chr12	29095811	29096456	Common_CRM	Myt1l-Tssc1	1.81487075354258	3.25462616910315	3.81362855959155	7.84602846313704	6.1978001550667	5.38350595234582	8.61715880019259	9.89406537505931	9.99832537139415	5.64802931405963	1.02534084078755	0.372400178320265	0.349461061009051	0.723367364414279	14.36784683	12.83120242	10.82140057	13.8786148	10.28652891	11.83878732	12.78294068	19.27591477	6.392526749	19.41245639	17.18368886	18.20141602	14.53916908	21.00446554	15.39232911	17.95333388	18.69603866	19.27760155	13.79622529	16.06993286	13.52747632	15.41928043	14.84241168	15.05071091	18.74597908	18.45012441	18.71384426	20.80570618	17.92348498	17.44093489	-0.237278369
chr12	29335032	29336176	BMP_treated_Specific_CRM	Myt1l-Tssc1	1.40696110100356	2.99393863871998	7.95561587191018	8.5070742985533	4.28856840831558	3.85247190006996	1.68989584254308	1.07968737315247	3.24564201701725	1.95614501780025	-2.2961650178045	0.018663742931602	-0.731155892174627	0.402397903177121	0.280018362	0.310098832	0.586168116	0.192711511	0.306060426	0.279769828	1.233919893	2.558361804	0.89224081	5.428083612	6.285346379	5.166221693	7.531701879	6.271392215	6.160249561	7.925691898	5.897239355	7.364462791	2.187161988	2.642411583	1.653112404	7.639113342	8.721149421	8.679554552	5.410425202	5.276132309	5.621083462	5.68783577	5.14354586	5.553862647	-2.237495707
chr12	29887752	29888033	Common_CRM	Pxdn-Myt1l	2.34326617533689	1.96594294724811	5.25222153936631	4.15605394912953	1.29329702362278	3.32692709756931	8.5998258179239	8.05859187648327	2.78180518259429	1.48163859992616	1.14106002839615	0.560963691038826	-0.18015631888648	1	0.482715864	0.237587	0.059092334	0.307601863	0.195410761	0.315220538	5.162309199	6.250802941	2.777141449	2.902150558	2.183550923	2.323279788	3.56168573	2.528907268	3.939003406	2.143196827	1.379828157	1.2545459	3.993223859	3.859704721	4.874327537	0.806740665	0.649510868	0.749235861	1.952767476	1.644139137	1.553057117	0.703715444	0.727853525	0.843537384	-4.408562821
chr12	30095298	30095943	Common_CRM	Tpo-Pxdn	1.36115306515693	1.54166502746991	10.2967971108972	9.95842074167393	6.47951834393337	2.48469505492884	3.37193170442318	4.30870588913873	5.45363202076045	3.38881758843578	-1.07417400229644	0.377309946139318	-0.121063483523096	0.953439951525401	1.625149283	0.526074347	0.883774503	1.577293409	0.771750031	1.395947073	13.35501155	18.7061742	6.206158884	23.13313872	20.08238563	24.86911218	14.71946198	17.487929	17.47042926	20.18939925	16.86861629	21.60957239	21.67898489	27.62485803	22.80022185	22.39808565	23.2756808	24.89660573	14.57821297	14.30659165	15.09957522	17.10064783	15.64685775	14.49997339	-3.88608888
chr12	30911509	30912064	Common_CRM	Acp1-Sh3yl1	3.9547014730911	2.18981248646627	5.76167125624778	8.76765134913962	0.654804438987391	7.21904644337434	6.96663367160106	4.82195513919629	5.985893404168	2.34425927127957	0.0362015958756725	0.982810724702975	0.0236280816418976	0.992058251475091	6.484228285	7.625740314	5.338492316	4.90838902	5.540751996	5.145149786	5.530539515	6.77977582	2.416287924	7.104471532	5.535171027	7.847897174	6.334497466	6.387366309	6.110021096	7.381168238	5.594268782	8.143907993	10.05391823	11.64276796	9.537177684	12.81339271	11.50892733	15.58879797	9.426255748	9.880018249	9.873289205	10.60372616	9.942470815	10.17513281	0.178612575
chr12	32819807	32820273	Common_CRM	Nampt	1.41299956066452	2.13384966248518	5.27852021660204	12.1129054475881	3.8993182793777	10.3173496379556	6.74145144053133	6.62640748329633	6.29040174068399	3.12702052151799	-0.0129026849469862	0.992349274268633	-0.673734851903051	0.563139640968477	1.832574973	1.677667137	1.450713985	1.93072119	1.269395242	1.898761351	8.689282546	9.697258268	4.03186546	8.122418437	6.990148051	8.438949296	5.529812623	4.894476596	6.319833009	4.830179719	3.334745605	4.739505606	8.175470445	9.740968159	8.392737714	5.284654807	4.875078092	5.207022571	4.071284074	4.871365775	4.239821522	3.040977201	2.730316386	2.864361879	-2.407136955
chr12	38435933	38436277	BMP_treated_Specific_CRM	Etv1-Dgkb	1.06340083215385	0.642360428112464	6.43549819431075	8.48729040483574	3.69755122887502	3.10586881866105	0	0	0	0.45385949845122	-6.12516019656431	0.0216535179212505	-3.38778447030482	1	0	0	0	0	0	0	0	0	0	0	0	0	0	0	0	0	0	0	0	0	0	0	0	0	0	0	0	0	0	0	0
chr12	38596453	38596998	Common_CRM	Etv1-Dgkb	2.5506010418193	4.05453187652638	5.41605230297957	8.92852568582108	6.00137279402205	8.82180721337121	2.21701931636387	3.02180392632767	7.88858699027428	3.34218248400776	-1.09086358733371	0.517062552086997	-0.529505997724785	0.60957766708486	0	0	0	0	0	0	0	0	0	0	0	0	0	0	0	0	0	0	0	0	0	0	0	0	0	0	0	0	0	0	0
chr12	38843697	38844216	Common_CRM	Etv1	0.845803205227576	1.49017717812602	4.73948057983922	3.75032485454527	3.15100980032949	3.60256845632746	1.86246709428641	0.793296310139008	9.03684689374564	7.5206005523709	-1.42789488027316	0.539114092941582	1.28263715965208	0.144959081736869	10.87428741	10.68127507	8.736498608	9.5846087	8.260041683	9.022534909	7.887165238	12.11601663	4.10957769	11.18701435	10.31682093	9.859508336	9.380191756	10.86938764	9.748027441	10.78491025	10.28048906	12.1488223	9.31705019	10.19139603	8.795458665	8.978987153	8.438710971	9.494979155	8.884838542	8.975170795	8.614318135	10.09638034	8.562812551	8.128821569	0.107523491
chr12	39956645	39957041	Common_CRM	Arl4a	0	0.837015103298059	3.105795986031	0.983039696721715	1.83543668504041	1.34901372931742	1.83072049608834	2.07939790384921	8.88280973078406	5.91392679800075	0.206592321062299	0.965207506148361	2.18180233650499	0.0743307826578172	39.83892569	36.43865494	20.90229911	35.14305672	28.92567989	22.72521939	30.40874209	47.64213353	15.12441468	41.538132	38.53461376	42.17421892	34.00099433	43.67741299	37.86872504	38.19182179	40.03910929	40.331062	30.31244084	35.60497996	26.69148545	28.04284202	27.21290011	30.27032988	36.80227504	37.71886069	35.63006426	44.47600526	38.93213781	37.24515124	-0.146162982
chr12	40445595	40446024	Common_CRM	Dock4-Zfp277	3.92243700885842	3.09051730448514	3.44026632298818	12.2501869899167	7.20055930285086	10.5845692607982	4.50638891344823	5.27847160207878	6.37740185799881	4.4885188005339	-0.287708332867399	0.90852915403245	-0.748348598551674	0.444398750536789	1.160208226	0.513936606	0.59918275	1.289191849	0.51370159	1.257197235	0.840877664	0.625992219	0.866448588	1.028521499	0.159572663	0.34900038	0.242787756	0	0.427934932	0.258708639	0.402359637	0.310263622	2.590902075	2.38757405	3.048496877	0.684353742	0.356735797	0.739175377	0.196045699	0.355652156	0.353879639	0.63426788	0.351441346	0.158394003	-0.302964487
chr12	40790045	40790426	Common_CRM	Immp2l-Dock4	2.1122880571497	1.449947423036	3.2280714185519	6.13045228191809	3.81539594370606	5.95902915076438	1.90279610617056	3.78221193534779	12.8229536796095	8.74205662108668	-0.343247823367906	0.918375091929033	1.09885846469942	0.230397344554163	8.864522612	6.151285819	5.504989295	10.82233584	5.097818022	7.937673433	19.58841335	20.2262607	9.005344006	25.42261347	18.83755282	29.63311819	11.99519884	12.95256716	14.65637517	14.91283979	13.05970375	16.32190734	23.64654062	28.43713919	24.01208886	21.39758867	26.56337072	27.77945175	8.749841923	9.609839804	8.825459376	11.79517438	10.38113221	11.78415477	-1.479696843
chr12	42179928	42180419	Common_CRM	Lrrn3	0.74503031825036	1.35013434177609	10.5204885620504	12.6854165344781	5.18109011296541	3.80801024202434	0.492169257604199	3.14450701345834	9.95019419945262	6.57156509366438	-2.23960445612728	0.103549249479655	0.822748563252139	0.404956665308353	5.124189961	4.313673476	3.732474945	7.121326949	2.444462741	3.84879109	5.966785193	6.026652236	1.984081797	11.3260842	7.673518786	12.00713877	5.861310118	4.629272611	5.855671978	8.860250371	5.223275158	7.714698015	8.777207211	8.978374511	9.189820803	7.625291737	8.706083359	7.561828978	3.357085377	3.389229888	4.205911375	4.587492895	3.95709338	4.328594138	-0.313079358
chr12	43843905	43844168	Common_CRM	Dnajb9	0	0.840197670230751	0	1.48016623536805	1.38181164881369	0	14.7014512841771	2.34821740472706	3.71524361363592	2.17668484428316	3.85855917018457	0.119416532014693	2.04148016695765	1	1.91481423	1.154113484	1.268090714	2.304340646	0.864097259	2.084686231	4.550128723	7.00051896	2.393366211	6.381774119	6.389708971	8.032415889	6.323588279	7.74857318	8.346548883	7.018242636	6.531704505	7.951213551	7.53287196	9.099632223	7.075698038	9.026432472	7.780822229	10.06172101	8.169850436	8.365129119	8.037479956	8.465917857	7.150420216	7.844144975	-1.910713719
chr12	44209865	44210493	Common_CRM	Dnajb9	3.37849894954359	2.81492977414888	6.26698196416956	8.36836022081893	3.76147613638059	7.44320473261924	4.61761348057952	3.76973648651645	0.933543697821255	2.90046091366916	-0.473229994491499	0.780409611747932	-1.31057993777739	0.237282920868546	22.56898572	22.24658257	16.16072661	19.73117495	16.79442734	15.36377598	17.58455847	27.56979818	8.44465923	26.02742874	19.98394554	23.25472502	18.68056265	26.34359772	21.3934814	22.25078846	23.96402894	23.49742377	20.58944105	23.94439678	19.38231674	20.0428852	21.32226314	22.98355081	20.43556719	20.455884	19.49369319	22.43154614	20.5188051	19.84321275	-0.029269433
chr12	44519579	44519878	Common_CRM	Nrcam-Stxbp6	1.95751109704843	1.10855512008706	9.04939619742545	9.11366568331971	0.607719838859535	3.12664386092634	5.65747738590512	2.06548888776996	1.96075398739715	1.2183875945045	-0.956892785969723	0.659189251301535	-0.249781890760098	1	1.121844504	0.734610881	0.89564449	0.223786928	0.493630221	0.573324192	2.969484006	4.245823435	2.136992999	4.765971321	4.18612285	3.521324351	3.919465925	3.246766013	4.429695497	4.199688826	4.072007708	3.979188403	4.636576591	4.602764791	4.973723273	2.992146641	3.543997761	3.462026973	4.659408628	4.066897602	4.570310174	3.768653496	3.853269002	2.940604967	-2.00635827
chr12	46697006	46698977	BMP_untreated_Specific_CRM	Nova1	1.00221886646829	0.784781284066369	2.9951785947477	6.91269923722119	2.76572651170473	6.16603992258787	1.96168528043561	3.49889555967322	9.71655899521585	7.36675447714432	-0.477469751958236	0.696244986259553	0.923877777788968	0.0466626816600941	0.251621438	0.222921136	0.073926212	0.115445638	0.22409245	0	1.98414502	1.62915303	0.859026252	0.819545333	0.110743991	0.928462064	1.797285962	0.977036069	1.402444996	0.574543065	0.520399968	0.459357969	5.118298835	5.705494097	6.608085139	1.291253759	0.704639105	1.557970598	3.247212901	2.900180246	3.307328736	0.929277641	0.756094755	1.033304368	-3.283379594
chr12	48142531	48143231	Common_CRM	NONE	1.25420532432317	1.26269707011821	8.08216852593439	8.89791359775541	5.71083014288289	4.38814894522254	0.690443158524748	2.49973333727016	6.14182844242783	6.24510669868879	-2.01372340160253	0.119416532014693	0.306095958009011	0.772380639799706	4.259882939	2.244876086	1.969034644	5.22313506	1.233884963	3.388478789	3.491969058	4.993133881	1.692513886	11.36288529	9.940021439	15.25907219	8.955311262	7.588061979	10.10161732	12.66518074	9.577143255	12.27696247	1.830870012	1.620511756	2.154842109	4.689669988	5.711745909	4.963527951	3.680141935	3.707360947	3.452914922	3.515524733	4.342765689	3.577645542	-0.479627293
chr12	48173999	48174613	Common_CRM	NONE	2.26396998011648	4.49861537603191	15.2234586312034	26.3115217848936	9.17419411464012	12.1806711976153	2.36145054218562	4.86152392667028	11.4579565257019	9.83214409674132	-2.12474984546905	0.0132289204219166	-0.00746563404279475	0.994759349615613	31.83630921	27.83929444	18.29579837	27.27788141	21.69980338	19.49170755	23.79479058	35.33250065	12.6149551	33.23767807	29.8006452	34.0986959	26.5417962	31.22033604	26.4544942	30.27952441	28.35022079	33.1773481	25.45997244	28.31197048	22.47901972	25.38283184	25.02541997	26.61648641	22.56066785	23.02856076	23.12671289	27.65331862	23.92054396	23.56765269	-0.093209922
chr12	49579605	49580004	Common_CRM	Gm43517	1.46690681207389	1.38453626109453	0	2.43912105201628	2.2770455115163	2.00830615341992	7.87347461475589	4.12752666628717	11.2649166009442	5.86946118297819	2.6686022751673	0.19921111694704	1.92252433903669	0.07816261160892	1.94737455	1.908791897	1.734671763	4.372293975	2.325844156	3.149397992	3.619559125	3.21919377	1.917466343	2.989243169	2.613794035	2.237898777	0.94026394	1.436470019	1.249766085	1.274576235	1.260998927	1.166126673	4.480296662	4.219315925	3.992764248	1.507116456	1.526161911	1.887585869	0.726881022	1.151565875	0.97058257	1.181210506	1.097769401	1.206738433	-0.891052916
[truncated: 2,648 more rows]
[truncated: 85 more columns]
