# Supplementary material for: Dual transcriptional activities of PAX3 and PAX7 spatially encode spinal cell fates through distinct gene networks
Source: PLoS Biol. 2025 Oct 24;23(10):e3003448. doi: 10.1371/journal.pbio.3003448 (PMC12574859; doi:10.1371/journal.pbio.3003448)
Supplement: S7 Table — (XLSX) [file pbio.3003448.s014.xlsx]

## Sheet: Figure 1
Figure 1Ci β-gal intensity along NT in E9.5 P34::tk::nLacZ ; Pax3GFP/+ embryos												Figure 1Ci: OLIG3 intensity along NT in E9.5 P34::tk::nLacZ ; Pax3GFP/+ embryos											Figure 1ci: GFP intensity along NT in E9.5 P34::tk::nLacZ ; Pax3GFP/+ embryos													Figure 1Cii: β-gal intensity along NT in E9.0 P34::tk::nLacZ ; Pax3GFP/+ embryos			Figure 1Cii: Psmad1/5/9 intensity along NT in E9.0 P34::tk::nLacZ ; Pax3GFP/+ embryos			Figure 1Cii: GFP intensity along NT in E9.0 P34::tk::nLacZ ; Pax3GFP/+ embryos					Figure Ei: Turquoise/GFP in embryos 24hpe with BRE::mlp::Turquoise + pCIG
Length of the spinal cord (% of the axis)	Embryo-1	Embryo-2	Embryo-3	Embryo-4	Embryo-5	Embryo-6	Embryo-7	Embryo-8	Embryo-9	Embryo-10	Embryo-11	Embryo-1	Embryo-2	Embryo-3	Embryo-4	Embryo-5	Embryo-6	Embryo-7	Embryo-8	Embryo-9	Embryo-10	Embryo-11	Embryo-1	Embryo-2	Embryo-3	Embryo-4	Embryo-5	Embryo-6	Embryo-7	Embryo-8	Embryo-9	Embryo-10	Embryo-11		Length of the spinal cord (% of the axis)	Embryo-1	Embryo-2	Embryo-3	Embryo-1	Embryo-2	Embryo-3	Embryo-1	Embryo-2	Embryo-3		Length of the spinal cord (% of the axis)	embryo 1	embryo 2	embryo 3
1	22.7954159090909	5.25535454545453	26.2573541666667	4.46785416666667	17.9440685393258	10.3494685393258	34.4028	10.6136	83.47695	28.5911166666667	9.52366666666667	0	6.24247613636363	24.5633541666667	0.333338541666666	0.232608988764043	0.792426966292128	0.556493333333332	0	34.2126875	3.7476875	32.304375	28.5303375	35.0935375	36.6218958333333	7.90439583333333	33.6950674157303	0.404226966292135	85.4218	86.4534	41.009925	13.4702583333333	34.2145694444444		1	1.50293137825024	1.03300936880434	0.226336600221652	1.67954178746456	1.01536323200667	0.275863251592652	0.497189628679388	0.966305993244831	1.41813188729703		2	0.228303	1.93553	0.634007
2	87.1100931818182	8.67309318181817	74.1219541666667	28.1427541666667	58.8851685393258	10.7495018726592	22.0926	16.3084	48.7858071428571	38.1316642857143	9.5003	0	10.0156761363636	70.5909541666667	6.70155416666666	10.7452041198502	1.2245074906367	5.23813333333333	0.246546666666666	24.5410446428571	9.64247321428572	44.1388972222222	82.1831375	35.5357375	52.5098458333333	22.7464458333333	97.1075674157303	19.743234082397	81.1374	87.964	36.2762107142857	28.7534964285714	47.986225		2	1.65848448291011	1.02608186541494	0.315433651674942	1.68036524440679	0.901911589901025	0.417723165692182	0.584541872640634	0.965837195422376	1.44962093193699		4	0.455603	1.00384	1.05527
3	52.2256931818182	25.4626931818182	79.1693541666667	19.7745541666667	52.4912685393258	83.4440685393259	18.8756	31.1697666666667	53.4551166666667	66.10845	3.83565	41.0106761363636	25.2842761363636	64.8017541666667	6.02795416666666	28.6680449438202	12.7944449438202	3.33877777777778	3.94773333333333	26.9060208333333	37.6995208333333	38.1837972222222	116.2407375	44.1517375	48.1150458333333	21.0888458333333	101.30586741573	96.7844674157303	74.7930333333333	90.1480333333333	37.3650916666667	50.8825916666667	52.207325		3	0.965640281670313	0.687833030855756	0.0217188835220398	0.687334538500393	0.91005518874952	0.241654279231713	0.346898307576557	1.14836602616297	0.862096831315713		6	2.85196	0.383916	1.47048
4	49.6048931818182	13.6786931818182	46.0007541666667	19.1957541666667	46.4291685393259	74.8195018726592	1.34395999999999	17.5136	47.6392357142857	78.8045214285714	5.63016666666667	51.4738761363636	44.2158761363636	59.9805541666667	12.3385541666667	18.1672116104869	19.0927116104869	0	9.11193333333333	34.3266160714286	42.8190446428571	51.9331527777778	104.8567375	40.4411375	36.4046458333333	31.2994458333333	67.089734082397	95.7564007490637	56.2902	83.7272	41.6032107142857	59.3400678571429	48.0186805555556		4	0.658879783335504	0.628394748100377	0.0253513992815665	0.177975398296755	0.757387772762698	0.42782671742913	0.100971141973717	0.982782231928542	1.08253032180469		8	1.26335	0.148377	1.18883
5	7.11009318181817	31.9680931818182	46.3691541666667	48.9745541666667	27.2124685393259	28.2018685393259	11.3714333333333	5.65106666666666	54.93745	64.0077833333333	11.7213	22.6420761363636	64.0264761363636	70.3383541666667	44.9541541666667	34.8102449438202	16.9782449438202	2.31748888888889	3.42353333333333	44.3618541666667	25.4233541666667	83.2834972222222	45.4725375	42.6515375	40.9046458333333	60.4834458333333	68.0476674157303	54.6478674157303	58.5735333333333	65.5210333333333	46.294925	64.106425	50.554625		5	0.401995906859798	0.632971011180449	0	0.292954703943116	0.689768867596196	0.0411200227094292	0.212512584877372	0.869220072872622	0.401322751209931		10	1.68152	0.528986	1.09223
6	19.4308931818182	7.36707727272727	34.8163541666667	50.9745541666667	21.3941685393258	22.3193352059925	3.10104	0	47.7743785714286	51.7746642857143	2.816	32.7844761363636	21.3568056818182	52.8385541666667	56.5805541666667	28.1102116104869	33.7678782771535	0	0	31.6611875	33.7627589285714	51.4730972222222	64.6779375	28.8725375	38.1150458333333	67.8254458333333	47.3704007490637	67.9185674157304	36.7642	43.5694	45.6370678571429	41.2986392857143	45.417825		6	0.543184444147477	0.554103440532874	0	1.11222652211875	0.77245212000622	0.133426609112743	0.486546554627043	0.840916572282598	0.628712531474422		12	0.306156	0.275458	1.05838
7	24.0364931818182	29.2836931818182	35.5273541666667	21.3585541666667	25.7388685393258	48.4808685393258	11.91288	9.12143333333333	39.9111166666667	55.7311166666667	3.22972222222222	55.2054761363636	53.2210761363636	62.9015541666667	35.9331541666667	47.9102449438202	60.0102449438202	0.00454666666666625	2.80377777777777	29.5768541666667	41.7081875	55.0647083333333	61.8881375	47.8251375	47.3256458333333	44.3256458333333	54.0370674157303	72.6846674157303	60.064	55.5560333333333	47.321425	45.8255916666667	47.7350138888889		7	0.492273853778281	0.339599336992091	0	1.05673460325975	0.72657055220861	0.00938384666562308	0.432926635226161	0.613251153638087	0.467028399070291		14	0.324757	0.674722	0.744853
8	23.0466931818182	21.5836931818182	38.3641541666667	48.9745541666667	17.7625018726592	29.2143352059925	3.90166666666666	0.347919999999998	30.7180928571429	61.7746642857143	7.6345	47.0578761363636	62.9368761363636	68.6647541666667	70.4805541666667	41.3338782771535	39.6890449438202	0	0	26.5031875	47.4433303571429	53.2047972222222	68.6251375	65.5619375	46.9570458333333	69.9308458333333	55.7784007490637	53.6205674157303	48.8192	37.29	42.8853535714286	50.0580678571429	49.733525		8	0.737001381112613	0.185314659725393	0	1.36220821870357	0.616852742197701	0.078129369630825	0.428331515299105	0.455819996475544	0.45312599574664		16	NA	0.473803	0.616994
9	21.5048931818182	14.7418931818182	30.4375541666667	19.2689541666667	12.5280685393258	26.2648685393258	1.19207999999999	0	48.9286166666667	71.9506166666667	0.447500000000001	61.7262761363636	44.6842761363636	57.2911541666667	36.9911541666667	40.6838449438202	63.0208449438202	0	0	44.8618541666667	51.1338541666667	30.6255972222222	75.0463375	55.3305375	38.6152458333333	57.4044458333333	64.4320674157303	66.0738674157303	52.8482	45.9987	55.2245916666667	51.0582583333333	37.722925		9	0.401270645317212	0.147960860536866	0.00840699289889111	0.642290048760841	0.50892731676932	0.576715325015361	0.115913917096815	0.423310396149704	0.72099660179816		18	NA	0.823426	0.409318
10	33.8150931818182	15.3414931818182	49.3321541666667	18.1165541666667	8.40283520599252	23.0738352059925	0	0	36.0000928571429	32.8045214285714	1.0975	66.4158761363636	49.1842761363636	78.6121541666667	60.0017541666667	28.3425449438202	53.5265449438202	0	0	29.7027589285714	33.8907589285714	40.5336972222222	80.8463375	65.3091375	46.5626458333333	64.8256458333333	52.6555674157303	63.4759007490637	39.9815333333333	46.9006	48.7234964285714	36.764925	44.638725		10	0.836240379532293	0.116149898935085	0	1.63609384010453	0.47238932349091	0.252868110475798	0.488127453198837	0.548592776955983	0.654843146477529		20	0	1.85719	NA
11	16.9310931818182	9.58695454545454	45.8953541666667	20.3061541666667	15.8126685393258	19.6122685393258	6.01879999999999	0	28.6505214285714	36.1805214285714	0	61.4686761363636	45.9686761363636	92.6701541666667	62.7281541666667	30.1890449438202	46.6784449438202	1.18269333333333	0	30.8644732142857	43.3944732142857	29.8774861111111	88.1147375	66.4463375	55.6150458333333	67.6150458333333	70.8318674157303	69.3634674157304	51.0218	43.5208666666667	45.0017821428571	52.7197821428571	42.4804583333333		11	0.508303867267652	0.270067607634383	0	0.787870945141325	0.634862905335457	0.247406148740301	0.530553868172902	0.688330660693198	0.65715342806167		22	0.0826254	0.391788	0.429877
12	11.2572931818182	8.06269318181817	27.2795541666667	20.6007541666667	15.2495018726592	18.4640018726592	4.10716	0.179519999999999	33.60845	24.38895	0	53.9944761363636	50.3266761363636	60.2175541666667	81.6859541666667	27.0267116104869	41.1278782771535	0.141346666666666	0.457146666666666	23.8223541666667	20.1426875	18.8073972222222	91.2459375	66.7147375	50.5626458333333	80.6940458333333	66.3619007490637	70.8310674157303	38.4692	55.1694	49.715925	49.566925	43.146825		12	0.159259006487502	0.191715727261698	0.00880269279525936	0.520076959630697	0.525460215277971	0.356617649856108	0.168179592854613	0.636691951729812	1.06100500473788		24	0.119267	1.03137	0.898418
13	11.0152931818182	6.17849318181816	27.9375541666667	6.78495416666667	17.9421685393258	0.800278089887641	0.242366666666664	0.162766666666665	26.7443785714286	48.2070928571429	0	58.0998761363636	37.9264761363636	70.6807541666667	44.0385541666667	25.5268782771535	13.3337116104869	0.20491111111111	0.135288888888889	21.2927589285714	36.1800446428571	12.6598972222222	93.7565375	65.6201375	55.6678458333333	47.9572458333333	58.6599007490637	46.5415674157303	48.7973666666667	54.6877	49.1107821428571	52.6483535714286	45.757325		13	0.176579288302466	0.109509055155587	0	0.281658629192541	0.48082021277535	0.0541023692826233	0.224775637350698	0.559833085613996	0.846591478848788		26	NA	1.56387	0.285837
14	9.89969318181816	12.0605545454545	21.1325541666667	3.82715416666667	12.2124685393258	14.7230685393258	0.216319999999998	0	16.89795	42.8762833333333	0	50.1580761363636	40.8002761363636	45.8755541666667	36.5121541666667	22.4734449438202	51.8574449438202	0	0.0833466666666659	17.5020208333333	35.6820208333333	2.38906481481482	94.1723375	66.4885375	51.9570458333333	53.5888458333333	57.2108674157303	91.6792674157303	52.7956	56.6902	40.3037583333333	62.3782583333333	43.8022361111111		14	0.37425033082839	0.136600788939128	0.00564542326319322	0.722780753732673	0.468060713764871	0.200302499833651	0.504280769949816	0.620514039905045	1.00271872290902		28	0.406179	0.150371	0.15501
15	5.18389318181817	0	12.4743541666667	13.5009541666667	14.4466685393259	8.21400187265918	0	0	19.70695	23.1053785714286	0	29.0210761363636	18.7686761363636	33.7595541666667	58.7701541666667	23.5793782771535	40.1448782771536	0	0.0476222222222216	18.4281875	36.7967589285714	2.41707777777778	68.5567375	42.5673375	56.2468458333333	68.3780458333333	60.9670674157303	82.7084007490637	50.9332	44.8892	41.9943535714286	71.8250678571429	48.025625		15	0.0514036331243316	0.145735373309424	0	0.697470986073841	0.396732983133928	0.213625865665011	0.399454683813829	0.576810158259526	1.10635574244641		30	0.582721	0.0515728	NA
16	0.293477272727266	0	22.9059541666667	21.3061541666667	11.0072685393258	8.72846853932585	0	1.58024	17.9417833333333	21.89345	0.18825	41.2472761363636	7.76740568181818	41.7279541666667	48.8227541666667	25.4682449438202	29.2364449438202	0	0	10.1863541666667	30.3750208333333	4.08091805555556	75.5725375	33.7303375	54.1676458333333	68.2466458333333	58.1372674157303	81.2162674157303	42.6428	47.7532	43.3650916666667	70.2510916666667	57.167725		16	0	0.00085635874339496	0	0.338377509505759	0.180605610705573	0.0194781466932575	0.35022294217673	0.381132132516012	0.888237624328056		32	0.575821	0.0269474	NA
17	0.901938636363634	0.328338636363633	17.0063541666667	15.0219541666667	4.0214456928839	5.49050187265918	0	1.45435999999999	9.74437857142857	9.14309285714285	0	28.4632761363636	16.1526761363636	40.6913541666667	28.8909541666667	13.7417116104869	15.4742116104869	0	0	8.78175892857143	10.5407589285714	0.646310185185186	79.8937375	59.4727375	53.9046458333333	58.7202458333333	51.0810674157303	73.5504007490637	53.1902	46.6428	39.5166392857143	60.5846392857143	52.1823472222222		17	0.0209746748224522	0.00327917125498428	0	0.755168560590575	0.22137791126799	0	0.359778724377249	0.461741081858258	0.861160506140093		34	NA	0.0252034	NA
18	5.51029318181816	1.0272159090909	9.24315416666667	8.46935416666667	5.58353483146068	3.30473483146068	0	0	13.41995	7.28394999999999	0	20.8422761363636	11.1894761363636	17.8491541666667	37.3805541666667	19.2996449438202	15.3046449438202	0	0	14.0503541666667	8.1381875	0.361519444444445	89.2515375	78.5461375	45.3782458333333	51.0100458333333	65.9002674157303	74.5424674157303	41.4245333333333	47.6570333333333	43.7510916666667	67.6500916666667	50.370425		18	0	0.0219256776063272	0	0.16469994520036	0.25642180830564	0	0.0684259132699593	0.586180396705895	1.12414593325625		36	NA	0.0502269	NA
19	5.42589318181817	1.94087727272727	13.6325541666667	10.3325541666667	2.58083426966292	3.74050187265918	0	0	16.1992357142857	4.38723571428571	0	8.51587613636363	10.5578761363636	21.5913541666667	32.6541541666667	16.6012116104869	12.0353782771535	0	0	12.5861875	5.16147321428572	0.495798611111112	84.6619375	74.4777375	52.8782458333333	49.5098458333333	64.1030674157303	74.5109007490637	37.085	48.4376	43.3437821428571	58.1636392857143	48.012625		19	0	0.0177865428124163	0	0.135817923437335	0.173563117959679	0.0162510580851323	0.279530342416111	0.357139442921038	0.959698621021229		38	0.0429592	0.0303904	NA
20	0.553415909090899	11.9206931818182	11.1903541666667	10.2007541666667	0.862867415730339	6.51766853932585	0	0	7.71052142857142	6.01523571428571	0	3.21814090909091	19.1000761363636	22.3277541666667	38.6911541666667	2.63543595505617	7.49964494382021	0	0	1.60941964285714	4.66875892857143	1.38435833333333	66.8779375	88.6989375	51.7466458333333	47.1676458333333	62.3794674157303	77.1844674157303	41.9157	45.1175333333333	39.2160678571429	59.091925	49.741325		20	0	0.0406115289820715	0.0430359642250535	0.0518527357049296	0.22105276047273	0.0633555781324177	0.165447861147844	0.534608495183033	0.918540995039175		40	0.171393	0.0153193	NA
21	0	1.81967727272727	12.4743541666667	18.2443541666667	0.694834269662924	4.30633520599252	0	0	11.20045	11.38045	0	7.37054090909091	6.84207613636363	25.3003541666667	60.5636041666667	4.14954494382021	0.576181647940071	0	0	4.91885416666667	5.05035416666667	0.455376543209878	57.8093375	58.1357375	50.3388958333333	61.9833958333333	71.1335674157304	55.1689007490637	43.5744	42.5166	52.562425	66.799425	42.8255694444444		21	0	0.017679561043857	0.0641373420675478	0.0349794952744275	0.133808362515511	0.263394186954885	0.195590938904686	0.392307094862278	1.02006110447672		42	NA	NA	NA
22	0.0967386363636329	0.0651386363636334	8.78495416666667	18.8061541666667	0.528401123595509	3.32306853932585	0	0	11.3346642857143	13.3836642857143	0	11.6894761363636	2.18840568181818	13.0017541666667	46.7227541666667	0	0	0	0	0.784392857142858	4.98461607142857	0.00881944444444507	77.1253375	65.5093375	44.0626458333333	60.7990458333333	71.0476674157303	58.8056674157303	39.4157	37.8277	41.091925	57.3212107142857	39.694125		22	0.0127100006273223	0.00270930583452078	0	0.0476360626565325	0.185673881475163	0.224272222195649	0.22051467579304	0.450465734619431	0.586369231563522		44	NA	NA	0.170599
23	0	0	9.87975416666667	17.5747541666667	0	1.89639044943821	0	0	13.82345	8.30144999999999	0	0	0	4.00155416666666	21.8857541666667	0.0446741573033691	0	0	0	0.566760416666668	1.80052083333334	0	65.8565375	56.9357375	42.5624458333333	49.3784458333333	51.335234082397	54.4625674157303	36.5588	54.7218	45.926425	53.277425	42.372925		23	0	0.00331485987755519	0	0.00392961948439998	0.138709822577886	0	0.308413959240877	0.467607112977781	0.439946191877709		46	NA	NA	NA
24	0	0	12.8375541666667	7.37455416666667	7.42826853932585	6.43633483146068	0	0	14.33095	7.63923571428571	0	0	0.0241352272727269	3.33855416666666	1.17555416666666	0.859817977528085	0	0	0	0.697964285714287	1.09573214285714	0	61.8409375	64.6621375	42.1150458333333	34.4570458333333	75.1846674157303	51.1266674157303	32.7534	45.8192	53.9190678571429	64.888925	40.5975694444444		24	0	0.0191275401296361	0	0	0.13961485156315	0	0.1088379198916	0.296099507108164	0.760322285902187		48	NA	NA	NA
25	0	0.0703386363636334	7.80075416666667	6.72195416666667	0	0.0327780898876414	0	0.0847199999999987	5.17428333333333	6.49461666666666	0	0	0	4.38055416666666	1.85415416666666	0	0	0	0	0.0763645833333338	0.803156250000002	0	75.1095375	57.7303375	51.7730458333333	37.8256458333333	55.9934007490637	43.2040674157303	29.4640333333333	51.422	36.8565916666667	72.0492583333333	37.491625		25	0	0.00234130896383499	0	0	0.111347443988871	0	0.135621135589832	0.298423013689599	0.918769987773928		50	NA	NA	NA
26	0	0.369215909090899	11.4377541666667	9.48495416666667	1.38783426966292	0.186278089887641	0	0	9.45123571428571	4.65795	0	0	0	5.62795416666666	1.60695416666666	0	0	0	0	1.13716071428572	0.197964285714287	0	64.7513375	57.0095375	55.6414458333333	37.7466458333333	80.453734082397	41.852734082397	22.9058	42.8017	43.4340678571429	71.4832107142857	38.591425		26	0	0.0183278928858288	0	0	0.124532772203047	0	0.313136298937787	0.242752289574835	0.691853459992798		52	NA	NA	NA
27	1.38695454545453	0.167277272727267	8.84315416666667	10.9427541666667	1.51026741573034	2.49413483146068	0	0	3.221125	1.41978333333333	0	0	0	4.43855416666666	1.32968333333333	0	0	0	0	0.0281979166666672	0	0	82.5407375	61.5199375	50.2202458333333	39.8784458333333	78.7372674157303	49.1056674157303	48.3410333333333	43.5852	42.5667583333333	58.9880916666667	31.2993472222222		27	0	0.00804496133406671	0	0.00215489654415378	0.106416787990673	0	0.356236971386431	0.239097154772799	0.469796666123939		54	NA	NA	NA
28	1.51467727272726	0	10.7639541666667	8.90615416666667	0	0.252111423220975	0	0	6.66923571428571	2.40881428571428	0	0	0	1.80328333333333	0	0	0	0	0	2.52444642857143	1.70633035714286	0	84.1357375	53.6885375	48.4306458333333	37.7994458333333	61.2259007490637	50.8309007490637	30.7744	35.4375333333333	69.8776392857143	68.8364964285714	33.157125		28	0	0.000614996084352972	0	0	0.0922933411504121	0	0.290576274618332	0.277454226318967	0.227608867615255		56	NA	NA	NA
29	0.728338636363633	0	8.72715416666667	6.79035416666667	5.69953483146068	4.19953483146068	0	0	3.74011666666666	0	0	0	0	0.99828333333333	0.331412499999997	0	0	0	0	0	0.888958333333335	0	65.7725375	59.6883375	51.0360458333333	37.9570458333333	76.4320674157303	60.7110674157303	29.7062	27.5114	55.7292583333333	56.413425	29.646825		29	0	0.000640007937125195	0	0	0.074207737233602	0	0.388245914155023	0.18363177627084	0.347667210558589		58	NA	NA	NA
30	0	2.0956159090909	5.16435416666667	11.4639541666667	3.45588951310862	1.49750093632959	0	0	0.0311357142857135	0	0	0	0	0.280741666666665	1.80675416666666	0	0	0	0	0	0.119625	0	65.0777375	65.0937375	42.3516458333333	40.0358458333333	61.019734082397	48.607234082397	12.4902	26.5428666666667	42.779925	50.0203535714286	5.586225		30	0	0.0160295452099933	0	0	0.119892078791284	0	0.351797055409034	0.301103780511887	0.306031243088557		60	NA	NA	NA
31	0.0493386363636333	0	13.7535541666667	13.8797541666667	0	0	0	0	0.382978571428569	0	0	0	0	3.70155416666666	1.67555416666666	0	0	0	0	0	0.0955982142857147	0	66.0671375	32.7093375	53.4570458333333	39.3520458333333	60.4318674157303	43.8896674157303	23.1428	38.5114	48.1183535714286	43.6484964285714	2.83734722222222		31	0	0.0194189838345544	0	0	0.0913836060480965	0	0.320918659249656	0.202746621084169	0.330100923478884		62	NA	NA	NA
32	0	2.96575454545453	7.09015416666667	7.75875416666667	1.35716760299626	0.146778089887642	0	0	0.0889916666666659	0	0	0	0	0.231612499999997	0.568412499999997	0	0	0	0	0	0.113229166666667	0	57.0039375	52.8409375	33.3520458333333	31.5624458333333	64.8619007490637	45.607234082397	31.3325333333333	28.8937	49.974925	47.9135916666667	2.288825		32	0	0.0167845052218111	0.00596194380659325	0	0.129384851315902	0.000131510326798001	0.316942665913819	0.318444713423865	0.498949984156672		64	NA	NA	NA
33	0	0	13.6691541666667	9.43215416666667	0.44993370786517	0	0	0.184719999999999	0.214971428571426	0	0	0	0	1.62795416666666	2.59808333333333	0	0	0	0	0	0	0	81.1617375	44.3829375	44.6938458333333	34.8520458333333	55.8476674157303	33.2742674157303	35.5268	28.7536	60.0056392857143	42.6144964285714	1.054525		33	0	0.00409093642226517	0.000848376969195296	0	0.074869455660498	0	0.122979682836863	0.198838165753245	0.422619075541994		66	NA	NA	NA
34	0	0	14.7377541666667	1.7584125	0	3.8459456928839	0	0	0.0231583333333327	0.106491666666666	0	0	0	1.12275416666666	0.077270833333332	0	0	0	0	0	0.389562500000001	0	59.6461375	51.2829375	40.2466458333333	26.4570458333333	56.519734082397	43.1864007490637	35.6378	27.227	48.1897583333333	46.6327583333333	1.32279166666667		34	0	0.0247736285406792	0	0	0.0758665084188043	0	0.0183129702131425	0.292655222097947	0.210739736749046		68	NA	NA	NA
35	0.319677272727267	0	14.0851541666667	11.5849541666667	2.13920112359551	3.30473483146068	0	0	0	0.25625714285714	0	0	0	1.26995416666666	1.24028333333333	0	0	0	0	0	0	0	68.3777375	48.1779375	42.5360458333333	39.0100458333333	61.8476674157303	43.5478674157303	30.1568666666667	27.0167	31.418925	42.9227821428571	1.141525		35	0	0.0116209739305449	0	0	0.0143987351116274	0	0.0088622235711701	0.127936571121607	0.378881463204102		70	NA	NA	NA
36	0	1.91855454545453	8.21115416666667	9.84815416666667	0.767389513108617	0	0	0	0.147316666666665	0	0	0	0	0.235070833333332	0.785941666666665	0	0.74002996254681	0	0	0	0	0	47.6883375	57.0725375	39.5360458333333	33.4570458333333	47.9494007490637	40.203734082397	45.6956	32.4848	34.7775916666667	30.781925	0.712625		36	0	0.000303167891446281	0	0	0.0120646048075074	0	0.197947866134095	0.129874111627319	0.282897889655714		72	NA	NA	NA
37	0.123138636363633	0	4.52195416666667	4.96415416666667	0	0.362867415730339	0	0	0	1.07795714285714	0	0	0	0	0.440083333333329	0	4.76804494382021	0	0	0	0	0	59.7883375	46.2041375	30.3256458333333	26.4044458333333	36.9634674157303	48.8582674157303	40.8148666666667	35.7315333333333	27.1222107142857	38.1480678571429	0.102708333333333		37	0.0150645781439576	0.00764207096007894	0	0	0.0543289539407848	0	0.141835772435	0.197818850244964	0.182527831114687		74	NA	NA	NA
38	0.665138636363633	0.117738636363633	5.04815416666667	7.23235416666667	0	0.683889513108616	0	0	0	0.157474999999998	0	0	0	0.675541666666664	0.0456708333333324	0	0	0	0	0	0	0	54.5305375	38.1567375	39.6942458333333	28.9044458333333	37.5679007490637	29.6645674157303	37.7746	35.8638	19.781925	30.952925	0.01975		38	0	0.0341125107794807	0	0	0.0552188289942253	0	0.337589329626954	0.139113742979682	0.123539304067714		76	NA	NA	NA
39	4.43129318181816	1.11447727272727	10.2585541666667	0.621612500000002	0	0.260778089887641	0	0	0	0	0	0	0	1.2262125	0	0	1.36370411985018	0	0	0	0	0	59.2253375	36.6041375	43.0362458333333	18.6152458333333	42.743234082397	27.5590674157303	33.5746	32.0955333333333	13.4716392857143	14.7574964285714	0.1312625		39	0	0.0439215244881377	0	0	0.0575393655891893	0	0.311236507228584	0.084127596897882	0.0252215202786671		78	NA	NA	NA
40	0.412538636363633	0.438938636363633	6.33235416666667	1.0690125	0	6.32826853932585	0	0	0	0	0	0	0	0	0	0	1.04921797752809	0	0	0	0	0	34.3883375	52.7043375	24.1414458333333	13.7728458333333	34.7426674157303	32.9688674157303	30.0428666666667	28.522	4.12221071428571	8.78749642857143	0.13035		40	0	0.0129103821511596	0	0	0.0107344180820032	0	0.0111571027197657	0.0317226060749408	0		80	NA	NA	NA
41	0	1.2954159090909	10.2048541666667	0.0133385416666671	0	0.458278089887642	0	0	0.00565833333333258	0	0	0	0	0	0	0	0.0716816479400713	0	0	0	0	0	36.7885375	52.6567375	25.6346458333333	5.89814583333333	36.7740674157303	26.6994007490637	35.1376	25.5428666666667	1.30359166666667	9.413425	0.0237083333333332		41	0	0.0174716335323425	0	0	0.0323167902987064	0	0.0965791759663009	0.0561301457669465	0		82	NA	NA	NA
42	0	0.244138636363633	6.39555416666667	7.95355416666667	0	0	0	0	0	0	0	0	0	0.135070833333332	0.00347083333333202	0	0.612417977528085	0	0	0	0	0	43.3357375	34.8197375	23.4044458333333	14.4306458333333	31.3266674157303	13.1952674157303	24.2533666666667	25.1112	1.29506785714286	6.967925	0		42	0	0.00494421598983741	0	0	0.0135982841126585	0	0.0512542075801681	0.0630050168141651	0.0380168138550579		84	NA	NA	NA
43	0	0.428338636363633	8.33775416666667	8.03235416666667	0	3.65972378277154	0	0	0	0	0	0	0	0.373612499999997	0.177270833333332	0	0.725348314606737	0	0	0	0	0	30.2305375	31.0933375	22.5360458333333	12.2730458333333	14.5284007490637	8.19940074906367	18.9532	29.1218666666667	4.89609166666667	2.413425	0		43	0	0.0208397434647833	0	0	0.0374496938306088	0	0.0753601524739909	0.0704362554079093	0		86	NA	NA	NA
44	1.01835454545453	0	4.39555416666667	1.14295416666667	0.31833370786517	0	0	0	0	0	0	0	0	0	0.124470833333332	0	0	0	0	0	0	0	36.1251375	27.7359375	17.1678458333333	8.11504583333333	11.8950674157303	7.30546741573034	26.4418666666667	21.5112	3.71606785714286	0.983067857142857	0		44	0	0.0189521417884051	0	0	0.0406024203079731	0.0119097355786697	0.0239491301387809	0.0293125543414432	0.0454653703885364		88	NA	NA	NA
45	0	0	6.13255416666667	5.99035416666667	0.271722846441949	0.133611423220975	0	0	0	0	0	0	0	0	0.70888333333333	0	0	0	0	0	0	0	32.8253375	24.2777375	17.9832458333333	8.58884583333333	12.247734082397	9.72156741573034	22.9638	19.1482	0.654591666666667	0.580091666666667	0		45	0	0.038808812021685	0	0	0.0488863843831251	0.0448500315734646	0	0.01618194062009	0		90	NA	NA	NA
46	0.142815909090899	3.26595454545453	1.47934166666667	5.84815416666667	3.24906853932585	0	0	0	0	0	0	0	0	0	0	0	0	0	0	0	0	0	31.5145375	23.1567375	3.35184583333333	9.06244583333333	11.6792674157303	3.68446741573034	26.1534	19.364	0.731067857142857	0.0586821428571428	0		46	0	0.0698981799507775	0.00667379917958179	0	0.039162201668509	0.0327065640681816	0	0.00157326506486698	0		92	NA	NA	NA
47	0	0.396738636363633	9.99555416666667	3.81155416666667	0	0.199444756554308	0	0	0	0	0	0	0	0	0	0	0	0	0	0	0	0	17.3515375	14.1093375	4.50984583333333	2.06244583333333	10.2475674157303	1.26090074906367	24.4112	22.3325333333333	0.343258333333333	0.210770833333333	0		47	0	0	0	0	0	0	0	0	0		94	NA	NA	NA
48	0	1.39887727272727	3.2898125	9.67975416666667	0.0183337078651697	1.25480112359551	0	0	0	0	0	0	0	0	0.217541666666665	0	0	0	0	0	0	0	13.6831375	19.0041375	4.85184583333333	0.878445833333333	10.8740674157303	1.66886741573034	18.2586	10.5532	0.023275	0	0		48	0	0.0000736018588848736	0	0	0.0139593630968787	0	0	0	0		96	NA	NA	NA
49	0	0	5.64315416666667	4.20075416666667	0	0	0	0	0	0	0	0	0	0.294612499999997	0.424470833333332	0	0	0	0	0	0	0	7.6513375	8.6409375	4.43084583333333	1.93104583333333	10.0940674157303	0.742367041198502	19.2797	15.9905333333333	0	0	0		49	0	0	0	0	0.00388128781888225	0	0	0.00130759087035755	0		98	NA	NA	NA
50	0	0	9.57455416666667	5.08515416666667	0	1.63350093632959	0	0	0	0	0	0	0	0.250883333333329	0.727941666666664	0	0	0	0	0	0	0	7.8039375	6.2199375	1.64104583333333	1.61504583333333	7.85290074906367	1.73890074906367	7.143	11.9112	0	0	0		50	0	0.00150370433165821	0	0	0.00824678496739099	0	0	0.00331199761811776	0		100	NA	NA	NA
51	0	0	6.86935416666667	0.637141666666668	0	0	0	0	0	0	0	0	0	0	0	0	0	0	0	0	0	0	1.9567375	1.5529625	0.240858333333333	0	0.132840449438202	0.278026966292135	2.8798	5.5954	0	0.0158464285714286	0		51	0	0.0116036590616573	0	0	0.00392946287484749	0	0	0.00157050852069897	0
52	0	0	2.83208333333334	0	0.861667602996257	0.107278089887641	0	0	0	0	0	0	0	0	0	0	0	0	0	0	0	0	0.0175875	0	0	0	0.401567415730337	0	7.83236666666667	7.7532	0	0.0184875	0		52	0	0.0221206748729996	0	0	0.00798275300760978	0	0	0.0206583242335203	0
53	0	0	0.900683333333335	0	0.17613370786517	0.06573370786517	0	0	0	0	0	0	0	0	0	0	0	0	0	0	0	0	0	0	0	0	0.0232134831460674	0	13.4586	10.2378	0.0121321428571428	0	0		53	0	0.00706152685847236	0	0	0.00656769565037262	0	0	0.00600066879071472	0
54	0	0	5.90595416666667	1.82735416666667	0	0	0	0	0	0	0	0	0	0	0	0	0	0	0	0	0	0	0	0	0	0	1.33621161048689	0	11.7270333333333	9.12203333333333	0	0	0		54	0	0	0	0	0.00672556590975987	0	0	0	0
55	0	0	4.00595416666667	1.2530125	0	0	0	0	0	0	0	0	0	0	0	0	0	0	0	0	0	0	0	0	0	0	3.49526741573034	0	1.6166	9.385	0	0	0		55	0	0.00235775990505542	0	0	0.0000322600017173543	0	0	0.000400101605707232	0
56	0	0	0.252870833333334	0	0	0	0	0	0	0	0	0	0	0	0	0	0	0	0	0	0	0	0	0	0	0	2.173234082397	0	0.483520000000001	4.85886666666667	0	0	0		56	0	0.0148517996403649	0	0	0	0	0	0	0
57	0	0	2.44815416666667	0.247741666666668	0	0	0	0	0	0	0	0	0	0	0	0	0	0	0	0	0	0	0	0	0	0	0.154813483146067	0	0.455600000000001	2.5008	0	0	0		57	0	0.000518870751965642	0	0	0	0	0	0	0.0163222285831744
58	0	0	4.57968333333334	0	0	0	0	0	0	0	0	0	0	0	0	0	0	0	0	0	0	0	0	0	0	0	0.375067415730337	0	0.217080000000001	0.324100000000001	0	0	0		58	0	0.00244677694763227	0	0	0.000546279568136369	0	0	0	0.0141077382452704
59	0	0	1.20554166666667	0.548012500000002	0	0	0	0	0	0	0	0	0	0	0	0	0	0	0	0	0	0	0	0	0	0	0	0	0.192433333333334	0.262720000000001	0	0	0		59	0	0.000424305076605833	0	0	0.00299839755148273	0	0	0	0
60	0	0	0.284541666666668	1.24754166666667	0	0	0	0	0	0	0	0	0	0	0	0	0	0	0	0	0	0	0	0	0	0	0	0	0.0908800000000005	0.1284	0	0	0		60	0	0.000976847982804109	0	0	0.00194446811895098	0	0	0	0
61	0	0	4.03385416666667	5.42210416666667	0.662867415730339	0	0	0	0	0	0	0	0	0	0	0	0	0	0	0	0	0	0	0	0	0	0	0	0.0872666666666673	1.8376	0	0	0		61	0	0.0492146028799079	0	0	0.0145613232337834	0	0	0.00192163023882362	0
62	0	0	1.7638125	0	0.493278089887642	0	0	0	0	0	0	0	0	0	0	0	0	0	0	0	0	0	0	0	0	0	0	0	0.17164	0	0.00456071428571425	0	0		62	0	0.015698748835296	0	0	0	0	0	0.0000201429074937621	0
63	0	0	0.600341666666667	0	0	0	0	0	0	0	0	0	0	0	0	0	0	0	0	0	0	0	0	0	0	0	0	0	0.921800000000001	0.12248	0	0	0		63	0	0	0	0	0	0	0	0	0
64	0	0	0.0687416666666678	1.1164125	0	0	0	0	0	0	0	0	0	0	0	0	0	0	0	0	0	0	0	0	0	0	0	0	0.569200000000001	0.610333333333335	0	0	0		64	0	0	0	0	0	0	0	0	0
65	0	0	0.110670833333334	1.49514166666667	0	0	0	0	0	0	0	0	0	0	0	0	0	0	0	0	0	0	0	0	0	0	0	0	0.10864	0.0454400000000002	0	0	0		65	0	0	0	0	0	0	0	0	0
66	0	0	0.168670833333334	1.28994166666667	0	0	0	0	0	0	0	0	0	0	0	0	0	0	0	0	0	0	0	0	0	0	0	0	0.294500000000001	0.1809	0	0	0		66	0	0	0	0	0	0	0	0	0
67	0	0	0	0.0212708333333339	0	0	0	0	0	0	0	0	0	0	0	0	0	0	0	0	0	0	0	0	0	0	0	0	0.434360000000001	0.10864	0	0.00532083333333329	0		67	0	0	0	0	0	0	0	0	0
68	0	0	0	0	0	0	0	0	0	0	0	0	0	0	0	0	0	0	0	0	0	0	0	0	0	0	0	0	0.185680000000001	0.0731200000000007	0	0	0		68	0	0	0	0	0.00682423971592541	0	0	0	0
69	0	0	0	0	0	0	0	0	0	0	0	0	0	0	0	0	0	0	0	0	0	0	0	0	0	0	0	0	0	0.271433333333334	0	0	0		69	0	0	0	0	0	0	0	0	0
70	0	0	0	0	0	0	0	0	0	0	0	0	0	0	0	0	0	0	0	0	0	0	0	0	0	0	0	0	0.0138400000000003	0	0	0	0		70	0	0	0	0	0	0	0	0	0
71	0	0	0	0	0	0	0	0	0	0	0	0	0	0	0	0	0	0	0	0	0	0	0	0	0	0	0	0	0	0	0.0242642857142857	0.00827499999999997	0		71	0	0	0	0	0	0	0	0	0
72	0	0	0	0	0	0	0	0	0	0	0	0	0	0	0	0	0	0	0	0	0	0	0	0	0	0	0	0	0	0.0908800000000005	0	0	0		72	0	0	0	0	0	0	0	0	0
73	0	0	0.505541666666668	0.042270833333334	0	0	0	0	0	0.0135571428571417	0	0	0	0	0	0	0	0	0	0	0	0	0	0	0	0	0	0	0	0.0378666666666669	0	0	0		73	0	0	0	0	0	0	0	0	0
74	0	0	0	0	0	0	0	0	0	0.0889916666666659	0	0	0	0	0	0	0	0	0	0	0	0	0	0	0	0	0	0	0	0	0	0	0		74	0	0	0	0	0	0	0	0	0
75	0	0	0	0	0	0	0	0	0	0	0	0	0	0	0	0	0	0	0	0	0	0	0	0	0	0	0	0	0.0770400000000002	0	0.00456071428571425	0	0		75	0	0	0	0	0	0	0	0	0
76	0	0	0	0	0	0	0	0	0	0	0	0	0	0	0	0	0	0	0	0	0	0	0	0	0	0	0	0	0	0.0454400000000002	0	0	0		76	0	0	0	0	0	0	0	0	0
77	0	0	0	0	0	0	0	0	0	0	0	0	0	0	0	0	0	0	0	0	0	0	0	0	0	0	0	0	0	0	0	0	0		77	0	0	0	0	0	0	0	0	0
78	0	0	0	0	0	0	0	0	0	0	0	0	0	0	0	0	0	0	0	0	0	0	0	0	0	0	0	0	0	0	0	0	0		78	0	0	0	0	0	0	0	0	0
79	0	0	0	0	0	0	0	0	0	0	0	0	0	0	0	0	0	0	0	0	0	0	0	0	0	0	0	0	0.0115333333333335	0.0115333333333335	0	0	0		79	0	0.000214410791707347	0	0	0	0	0	0	0
80	0	0	0	0	0	0	0	0	0	0	0	0	0	0	0	0	0	0	0	0	0	0	0	0	0	0	0	0	0.0276800000000005	0	0	0	0		80	0	0	0	0	0	0	0	0	0
81	0	0	0	0	0	0	0	0	0	0	0	0	0	0	0	0	0	0	0	0	0	0	0	0	0	0	0	0	0	0.0230666666666671	0	0	0		81	0	0	0	0	0	0	0	0	0
82	0	0	0	0	0	0	0	0	0	0	0	0	0	0	0	0	0	0	0	0	0	0	0	0	0	0	0	0	0	0	0	0	0		82	0	0	0	0	0	0	0	0	0
83	0	0	0.200341666666668	0	0	0	0	0	0	0	0	0	0	0	0	0	0	0	0	0	0	0	0	0	0	0	0	0	0.0115333333333335	0.0378666666666669	0	0.00532083333333329	0		83	0	0	0	0	0	0	0	0	0
84	0	0	0	0	0	0	0	0	0	0	0	0	0	0	0	0	0	0	0	0	0	0	0	0	0	0	0	0	0	0	0	0	0		84	0	0	0	0	0	0	0	0	0
85	0	0	0.0738708333333342	0	0	0	0	0	0	0	0	0	0	0	0	0	0	0	0	0	0	0	0	0	0	0	0	0	0	0.0454400000000002	0.00965416666666663	0	0		85	0	0	0	0	0	0	0	0	0
86	0	0	0	0	0	0	0	0	0	0	0	0	0	0	0	0	0	0	0	0	0	0	0	0	0	0	0	0	0	0.0115333333333335	0	0	0		86	0	0	0	0	0	0	0	0	0
87	0	0	0	0	0	0	0	0	0	0	0	0	0	0	0	0	0	0	0	0	0	0	0	0	0	0	0	0	0	0	0	0	0		87	0	0	0	0	0	0	0	0	0
88	0	0	0	0	0	0	0	0	0	0	0	0	0	0	0	0	0	0.126622222222222	3.31694444444444	0	0	0	0	0	0	0	0	0	0.0494000000000004	0.0115333333333335	0	0	0		88	0	0	0	0	0	0	0	0	0
89	0	0	1.4164125	0.0158708333333337	0	0	0	0	0	0	0	0	0	0	0	0	0	0.618639999999999	0.141346666666666	0	0	0	0	0	0	0	0	0	0	0	0	0	0		89	0	0.000954754752925298	0	0	0	0	0	0	0
90	0	0	1.5320125	0.516141666666668	0	0	0	0	0	0	0	0	0	0	0	0	0	0.172093333333333	0	0	0	0	0	0	0	0	0	0	0	0.0609333333333339	0	0	0		90	0	0.038384786001361	0	0	0.00260641167207863	0	0	0	0
91	0	0	0	0	0	0	0	0	0	0	0	0	0	0	0	0	0	0.739911111111111	0	0	0	0	0	0	0	0	0	0	0.0378666666666669	0	0	0.0121321428571428	0		91	0	0.00411384770754567	0	0	0	0	0	0	0
92	0	0	0	0	0	0	0	0	0.156149999999998	0	0	0	0	0	0	0	0	0	0	0	0	0	0	0	0	0	0	0	0.0454400000000002	0	0	0	0		92	0	0	0	0	0	0	0	0	0
93	0	0	0	0	0	0	0	0	0	0	0	0	0	0	0	0	0	0	0	0	0	0	0	0	0	0	0	0	0	0.17164	0	0	0		93	0	0.00165963754155552	0	0	0	0	0	0	0
94	0	0	0	0	0	0	0	0	0.924808333333331	0	0	0	0	0	0	0	0	0	0	0	0	0	0	0	0	0	0	0	0	0.0494000000000004	0.093975	0	0		94	0	0	0	0	0	0	0	0	0
95	0	0	0	0	0	0	0	0	0.271707142857142	0.383971428571426	0	0	0	0	0	0	0	0.572946666666667	0	0	0	0	0	0	0	0	0	0	0	0.104720000000001	0.549089285714286	0	0		95	0	0	0	0	0	0	0	0	0
96	0	0	0	0	0	0	0	0	0	0	0	0	0	0	0	0	0	5.35265555555555	0	0	0	0	0	0	0	0	0	0	0.204133333333334	0.139933333333334	0.00965416666666663	0	0		96	0	0	0	0	0	0	0	0	0
97	0	0	0	0	0	0	0	0	1.13537857142857	0	0	0	0	0	0	0	0	0	0	0	0	0	0	0	0	0	0	0	0.0138400000000003	0.0138400000000003	0.270946428571428	0.0315499999999999	0		97	0	0	0	0	0	0	0	0	0
98	0	0	0	0	0	0	0	0	1.10411666666666	1.64113333333333	0	0	0	0	0	0	0	0	0	0	0	0	0	0	0	0	0	0	0	0.350433333333334	0.185258333333333	0.0922708333333331	0		98	0	0.000432118652498607	0	0	0.00411132376005676	0	0	0	0
99	0	0	0	0	0	0	0	0	1.40195	2.50795	0	0	0	0	0	0	0	0	0	0	0	0	0	0	0	0	0	0	0	0	0.0849249999999999	0	0		99	0	0.000192969330267733	0	0	0.000121923277280404	0	0	0	0
100	0	0	0	0	0	0	0	0	0	0	0	0	0	0	0	0	0	0	0	0	0	0	0	0	0	0	0	0	0	0	0	0	0		100	0.0324280238494266	0.0358769071960624	0	0.000862754194188158	0.0197580510311835	0	0	0	0
[truncated: 70 more columns]

## Sheet: Figure 2
Figure 2Bi; Normalized number of LHX2+ dI1 cells per section at E11.0-E11.5											Figure 2Biv; Normalized number of LBX1+ dI4-6 cells per section at E11.5											Figure 2Bvi; Normalized number of FOXD3+ V1 cells per section at E11.5
pvalue Mann-Whitney U test (comparison to WT)	na	>0,9999	0.7835	0.303	<0.0001	<0.0001	0.0002	0.0033	0.9680		pvalue Mann-Whitney U test (comparison to WT)	na	0.7293	na	0.2269	<0.0001	0.7032	<0.0001	<0.0001	<0.0001		pvalue Mann-Whitney U test (comparison to WT)	na	0.8514	na	0.3972	0.0007	0.2803	0.1711	0.0243	0.2329
Number of embryos	2	6	2	2	7	6	3	4	4		Number of embryos	11	8	1	4	13	4	3	13	4		Number of embryos	12	4	1	2	7	5	11	18	3
Genotypes	WT	Pax3GFP/+; Pax7LacZ/+	Pax3+/+; Pax7LacZ/LacZ	Pax3GFP/GFP; Pax7+/+	Pax3GFP/GFP; Pax7LacZ/LacZ	Pax3Pax3-ENR/+; Pax7+/+	Pax3Pax3-ENR/GFP; Pax7+/+	Pax3PAX3-FOXO1/+; Pax7+/+	Pax3PAX7-FOXO1/+; Pax7+/+		Genotypes	WT	Pax3GFP/+; Pax7LacZ/+	Pax3+/+; Pax7LacZ/LacZ	Pax3GFP/GFP; Pax7+/+	Pax3GFP/GFP; Pax7LacZ/LacZ	Pax3Pax3-ENR/+; Pax7+/+	Pax3Pax3-ENR/GFP; Pax7+/+	Pax3PAX3-FOXO1/+; Pax7+/+	Pax3PAX7-FOXO1/+; Pax7+/+		Genotypes	WT	Pax3GFP/+; Pax7LacZ/+	Pax3+/+; Pax7LacZ/LacZ	Pax3GFP/GFP; Pax7+/+	Pax3GFP/GFP; Pax7LacZ/LacZ	Pax3Pax3-ENR/+; Pax7+/+	Pax3Pax3-ENR/GFP; Pax7+/+	Pax3PAX3-FOXO1/+; Pax7+/+	Pax7PAX3-FOXO1/+; Pax7+/+
Values	59	61	46	36	18	25	0	66	68		Value	352	354	381	388	98	288	191	150	182		Value	65	53	65	55	101	53	53	50	67
	44	53	53	37	0	26	0	72	78			365	287	400	361	93	316	183	106	164			72	83	58	60	145	52	54	47	41
	41	44	57	35	3	24	0	76	73			342	344	299	347	97	333	247	128	183			65	60		62	57	62	64	57	45
	41	49	50	52	34	19	0	48	54			397	382		427	148	300	220	116	256			59	56		97	59	80	42	44	67
	48	34	30	58	29	29	0	77	44			397	394		359	111	359	209	133	177			56	56		76	142	61	45	44	55
	56	57	37		14	25	0	64	31			314	357		423	130	358	107	138	159			84	67			63	50	38	69	51
		49			28	32	0	63	25			304	341		333	134	345	109	111	219			66	49			56	51	45	81	62
		50			27	18	0	68	32			307	336		340	146	404	150	143	244			48	57			55	58	35	61
		48			0	16	0	69	44			317	396		347	49			175	272			59	70			136	63	59	73
		44			20	24		57	39			252	409			37			211	261			49	74			135	77	62	74
		42			7	28		55	54			358	344			124			225				65	78			183	58	112	68
		56			17	22			53			463	341			110			261				70	66			186	67	61	54
		47			5	24						420	304			81			225				64	64			208	39	130	49
		30			20	26						293	345			121			108				60	50			213	28	34	49
		25				29						326	324			91			123				60	52			226		39	53
						30						322	393			105			184				55	66			164		97	47
						37						352	386			64			94				56						83	59
						24						399	306			64			179				69						71	58
												368	363			66			143				68						65	61
Figure 2Bii; Normalized number of FOXD3+ dI2 cells per section at E11.0-E11.5												305				65			184				66						28	47
pvalue Mann-Whitney U test (comparison to WT)	na	0.8119	0.549	0.0005	<0.0001	<0.0001	<0.0001	<0.0001	<0.0001			341				91			242				60						48	50
Number of embryos	13	9	2	8	10	7	5	14	3			411				92			233				56						60	50
Genotypes	WT	Pax3GFP/+; Pax7LacZ/+	Pax3+/+; Pax7LacZ/LacZ	Pax3GFP/GFP; Pax7+/+	Pax3GFP/GFP; Pax7LacZ/LacZ	Pax3Pax3-ENR/+; Pax7+/+	Pax3Pax3-ENR/GFP; Pax7+/+	Pax3PAX3-FOXO1/+; Pax7+/+	Pax3PAX7-FOXO1/+; Pax7+/+			476				36			157				95						123	45
Values	43	48	46	26	46	10	0	213	172			234				24			133				85						34	46
	64	61	59	29	22	8	0	199	160			290				80			40				50							54
	50	60		78	37	4	0	216	115							121			88				45							92
	43	69		38	35	3	0	221	134							128			121				55							35
	50	53		31	1	7	0	187	131							153			149				50							90
	69	49		27	45	10	0	235	182							164			193											65
	50	49		23	37	3	0	134	146										145											31
	66	57		47	21	8	0	234	152																					45
	62	71		27	30	4	0	239			Figure 2Bv; Normalized number of LMX1B+ dI5 cells per section at E11.5																			74
	71	50		44	21	10	0	244			pvalue Mann-Whitney U test (comparison to WT)	na	0.8841	na	0.0001	<0.0001	0.0584	<0.0001	<0.0001	<0.0001										50
	60	49		62	20	12	0	179			Number of embryos	16	4	1	3	6	5	6	18	3										33
	46	45		29	29	5	0	269			Genotypes	WT	Pax3GFP/+; Pax7LacZ/+	Pax3+/+; Pax7LacZ/LacZ	Pax3GFP/GFP; Pax7+/+	Pax3GFP/GFP; Pax7LacZ/LacZ	Pax3Pax3-ENR/+; Pax7+/+	Pax3Pax3-ENR/GFP; Pax7+/+	Pax3PAX3-FOXO1/+; Pax7+/+	Pax3PAX7-FOXO1/+; Pax7+/+
	64	56		40	35	4	0	208			Values	118	116	89	55	2	259	90	5	19
	53	48		51	12	1	1	230				118	120	122	22	2	240	25	1	15
	60	73		58	9	3	0	268				109	92	129	38	2	145	72	6	21
	56	69		51	23		0	261				108	103		108	28	136	94	7	30
	68	41		51	3			241				146	120		107	36	144	41	5	5
	46	81		42	5			218				132	106		65	26	128	8	9	44
	50	52		51	7			221				157	125		103	40	103	45	3	11
	49	53			19			240				125	138		94	20	157	66	14
	59				14			257				132			91	20	152	17	11
	69				21			225				113				56	106	45	22
	56				14			272				100				29	185	42	23
	61				14			224				88				39	105	45	29
	55				20			231				111				20	107		19
	53							150				80				28	108		5
	53							184				129				15	113		2
	63							163				123				28			2
	56							155				109				28			11
	98							165				114				37			12
	46							160				99				34			12
	27							182				132							11
								203				145							6
								225				153							3
								126				126							22
								159				105							47
								86				96							44
								107				72							3
								115				109							4
								123				114							2
								142				116							3
								107				147							2
								123				123							7
												105							7
Figure 2Biii; Normalized number of ISLET1/2+ dI3 cells per section at E11.0-E11.5												86							4
pvalue Mann-Whitney U test (comparison to WT)	na	>0,9999	na	0.0025	<0.0001	0.3009	<0.0001	<0.0001	<0.0001			145							8
Number of embryos	6	3	1	1	3	3	3	8	3			129							5
Genotypes	WT	Pax3GFP/+; Pax7LacZ/+	Pax3+/+; Pax7LacZ/LacZ	Pax3GFP/GFP; Pax7+/+	Pax3GFP/GFP; Pax7LacZ/LacZ	Pax3Pax3-ENR/+; Pax7+/+	Pax3Pax3-ENR/GFP; Pax7+/+	Pax3PAX3-FOXO1/+; Pax7+/+	Pax3PAX7-FOXO1/+; Pax7+/+			109							5
Values	146	163	139	63	6	96	6	16	22			86							7
	165	177	170	51	11	89	5	11	21			125							8
	143	148	148	57	8	147	0	17	71			97							8
	151	142			39	169	0	23	60										3
	136	169			49	165	0	18	16										8
	136	156			17	173	10	2	43										5
	180	130			96	95	11	8	27
	134	122			53	71	22	0	21
	167				77		0	0	38
	170				63		26	0
	150						31	1
	123						21	0
	142						3	0
	150						0	3
	170							1

## Sheet: Figure 3
																							Figure 3Gi; % of LHX2+ dI1 INs
Figure 3C; % of positive cells for PAX7 or PAX3						Figure 3Di; PAX7 intensity				Figure 3Dii; PAX3 intensity				Figure 3E; % of βgal+ cells in organoids				Figure 3E; % of βgal+ cells in OLIG3+ cells				Condition	BMP												∅
% of cell positive for	PAX7		PAX3			pvalue Mann-Whitney U test (comparison to BMP to ∅)	0.0055			pvalue Mann-Whitney U test (comparison to BMP to ∅)	<0.0001			Conditions	BMP	∅		Conditions	BMP		Two-way ANOVA(comparison to WT)	Clonal Effect	na			0.003			0.496439			0.4987			na			0.0005			0.0107			0.0775
pvalue Mann-Whitney U test (comparison to BMP to ∅)	ns		<0.0001			Conditions	BMP	∅		Conditions	BMP	∅		Values	76.1194	0.212766		Values	90.8898			Genotype Effect	na			0.3085			<0.0001			<0.0001				na		0.0824			0.7428			0.0145
Conditions	BMP	∅	BMP	∅		Values	1.196131049	0.088882085		Values	0.44158215	0.31127448			81.2693	0.83612			95.9119			Genotype	WT-1	WT-2	WT-3	Pax7-/--1	Pax7-/--2	Pax7-/--3	Pax3-/--1	Pax3-/--2	Pax3-/--3	DKO-1	DKO-2	DKO-3	WT-1	WT-2	WT-3	Pax7-/--1	Pax7-/--2	Pax7-/--3	Pax3-/--1	Pax3-/--2	Pax3-/--3	DKO-1	DKO-2	DKO-3
Values	87.9818594	93.7062937	89.51149425	30.94289509			1.286914916	0.02868705			0.93454648	0.01209278			75.9582	7.7728			88.4273			Values	3.83561644	11.682243	18.0722892	11.3402062	18.8841202	38.78327	1.41643059	1.83908046	3.1496063	0	0.42016807	0	0	0	0	0	0	0.16233766	0	0	0	0	0	0.30627871
	89.4927536	63.0841121	91.75412294	49.83277592			1.605144817	1.248092596			0.73955387	2.13274517			72.3975	0.706436			80				3.3557047	23.9130435	51.1254019	38.6904762	52.4934383	39.8148148	0	6.11620795	0.93896714	0	0	0.70422535	0	0	0.48	0	0	0.16528926	0.3003003	0	0.17953321	0	0.20120724	0.22172949
	87.6404494	91.3140312	87.54152824	62.08609272			0.70300792	0.046171442			0.27517032	0.32023469			82.5737	0.443787			84.127				57.1917808	12.7659574	16.7487685	40.070922	45.0151057	61.4690722	4.28015564	0	1.47783251	0	0	0	0	0	0.20964361	0	0	0	0.21786492	0	0	0	0.14992504	0
	77.5510204	82.1428571	67.85185185	55.82255083			1.047652595	1.907109157			0.83264813	0.43456993			70.5069	2.15311			86.9565				22.3602484	28.2131661	29.5399516	48.3974359	57.9075426	33.2214765	0	4.54545455	0.26737968	0	0	0	0	0	0	0	0	0	0	0	0	0.49261084	0	0
	75.8017493	92.4657534	71.99341021	50.54794521			1.744779212	1.122363622			1.27468918	1.17433029			54.2714				74.1379				4.9382716	18.0995475	16.6666667	18.8679245	26.5700483	34.6613546	15.9763314	0	7.03703704	0	0.67340067	0	0	0	0.28169014	0	0	0	0.13736264	0	0	0.25	0	0.19379845
	53.125	82.3741007	88.04878049	56.26477541			0.966595869	2.027496477			1.24145114	0.25660756			69.1919				96.2025				6.59340659	33.9100346	28.5714286	57.0754717	12.704918	61.7689016	2.68456376	0	0.34602076	0	0	0.24449878	0	0	0.24271845	0	0	0	0	0	0.18181818	0	0.35650624	0.16260163
	74.8691099	84.2519685					1.189779103	1.913217031			0.40652054	0.86031378			51.2605				66.6667
	57.3913043	82.1978022					0.842309139	1.179675015			0.04749512	0.35051606			61.1028				44.4444				Figure 3Gii; % of LBX1+ dI4-6 INs
	82.1428571	34.6578366					0.819826481	0.824252841			1.11293201	0.84174926			82.7225				91.9908			Condition	BMP												∅
	97.8835979	73.657289					0.744761835	0.010824974			0.94603765	0.33126896			95.8785				98.2808		Two-way ANOVA(comparison to WT)	Clonal Effect	na			0.0712			0.4915			0.0001			na			0.0005			0.1193			<0.0001
	89.0526316	76.4248705					0.634962162	1.727744666			2.56880097	0.03026595			70.4194				66.9903			Genotype Effect	na			0.0194			<0.0001			<0.0001				na		<0.0001			<0.0001			<0.0001
	88.0102041	12.9139073					0.842685939	1.900160742			0.79017213	0.88897338			61.6013				61.3861			Genotype	WT-1	WT-2	WT-3	Pax7-/--1	Pax7-/--2	Pax7-/--3	Pax3-/--1	Pax3-/--2	Pax3-/--3	DKO-1	DKO-2	DKO-3	WT-1	WT-2	WT-3	Pax7-/--1	Pax7-/--2	Pax7-/--3	Pax3-/--1	Pax3-/--2	Pax3-/--3	DKO-1	DKO-2	DKO-3
	53.7656904	79.1397849					1.6262467	2.545421767			0.95385483	0.48688168										Values	5.40540541	18.3206107	0	0	5.30821918	0.46296296	88.1355932	71.8232044	57.9710145	67.5531915	25.2077562	46.6830467	63.1799163	41.8604651	69.8630137	60.6837607	43.2506887	0.68181818	57.5289575	37.5	24.3451464	23.5521236	12.238806	11.9096509
	71.9471947	81.1023622					1.281159057	1.965728865			0.8705276	0.51565877											7.76119403	0	0	1.13636364	3.14465409	2.24719101	45.751634	85.6643357	67.7777778	60.0706714	28.685259	74.5263158	57.3875803	41.8439716	60.2816901	11.5217391	41.9062027	12.0481928	20.5479452	38.6156648	21.4750542	7.21003135	9.76331361	15.034965
	65.0537634	99.6855346					0.975205449	0.187816583			0.85913562	0.64318883											70	0	0.26455026	2.10526316	0.27472527	0.84388186	68.2619647	90.6103286	58.5526316	61.6113744	25.3218884	50.3778338	65.7142857	36.7123288	58.250497	87.5324675	57.3394495	0.86206897	44.7537473	38.9221557	27.8020378	39.8305085	10.2040816	16.3522013
		99.7690531					1.450725697	2.410010728			1.13265224	1.02548672											69.0909091	7.14285714	33.3333333	3.61445783	1.25	5.61797753	79.0697674	82.3529412	95.1219512	49.3702771	28.8770053	56.4263323	65.3958944	23.3933162	44.0104167	48.8673139	5.51724138	2.4137931	15.6126482	46.5156794	19.5348837	8.65384615	14.1689373	9.11161731
		70.5752212					1.357146356	1.926276558			1.15281853	1.83008921											5.93220339	1.25	0.52356021	0	1.02040816	0.70422535	62.9213483	94.5238095	12.4183007	63.4408602	45.9302326	55.8064516	37.5643225	44.4444444	46.3716814	19.7556008	47.714808	16.5217391	55.1928783	28.59375	34.7368421	9.00692841	6.62983425	13.4285714
		61.1979167					1.500488849	2.784939113			0.54540316	0.43424376											3.77358491	0	0	0.7751938	0.27173913	3.30578512	76.3157895	91.1184211	31.1764706	69.4444444	15.8013544	56.2211982	39.8340249	33.6666667	57.6744186	6.74157303	4.74537037	14.1732283	31.0421286	43.3198381	11.7048346	8.93300248	7.52688172	13.4615385
		82.9473684					1.520851137	2.338876432			1.02542133	0.02503208											4.73933649	15.5555556	0.64516129	0	0.34843206	0.22371365	49.1606715	51.2345679	92.5925926	62.2047244	45.7446809	45.3551913	53.3180778	34.2036554	38.2513661	49.7630332	6.75324675	23.9616613	33.2268371	32.3462415	38.7341772	9.38511327	10.982659	16.4179104
		80.3225806					1.567654892	2.49245524			0.14217461	0.10032839											52.027027	2	0	0.36900369	18.6206897	0	87.4213836	51.25	76.4505119	59.2857143	63.3333333	49.8168498	46.6071429	39.119171	38.3534137	60.8391608	1.47601476	27.8017241	22.6277372	27.1375465	38.4328358	25.3658537	14.2168675	26.875
		83.266129					1.073362895	0.896889345			0.29259227	0.08888757											12.8205128	17.1875	0.28653295	3.125	35.5555556	0	56.25	71.8181818	91.1719939	54.8895899	33.3333333	61.4678899	34.2809365	25	56.1327561	61.8398637	6.29722922	5.76407507	14.5454545	18.1506849	34.9339736	17.2248804	4.63576159	9.66057441
		61.5207373					1.070878994	0.40519467			1.15256442	0.6670602											2.71317829	3.2967033	1.2145749	0.56179775	1.1627907	0	57.5620767	86.4130435	80.952381	61.2903226	47.4789916	61.2745098	44.6453408	22.6377953	51.8518519	62.037037	42.2145329	7.01754386	33.1428571	48.8505747	37.3737374	11.622276	2.4691358	11.2244898
							1.216751203	0.987818399			0.2960318	0.62683181											1.91082803	7.69230769	0	0	1.79372197	0.14005602	51.8404908	41.6666667	89.4026975	61.6580311	44.7257384	49.7816594	45.030426	40.7114625	48.1012658	38.1818182	58.6592179	19.8347107	33.7349398	17.3611111	32.885906	34.4444444	1.76125245	10.3225806
							0.38202825	3.28277601			0.61728863	0.05390968											6.25	4.72440945	0	2.67558528	0	0	75	59.4594595	94.6619217	61.9512195	58	69.4444444	39.7408207	39.6006656	50.1457726	38.961039	6.68380463	13.3419689	22.2440945	33.9491917	14.2857143	4.44444444	5.15970516	13.1067961
							1.010893137	1.567235102			0.60366042	0.3291779
							1.037071792	2.260699617			0.65958747	0.2914964											Figure 3Giii; % of FOXD3+ dI2 or V1 INs
							0.932339133	2.535080558			0.05628934	0.99172412										Condition	BMP												∅
							0.86141366	0.586491995			0.88811805	0.19422235									Two-way ANOVA(comparison to WT)	Clonal Effect	na			0.0064			0.5743			0.3325			na			0.0352			0.2943			0.1675
							0.96486239	3.724595691			0.5805366	2.17812589										Genotype Effect	na			0.0432			0.0003			<0.0001				na		0.0241			0.0097			<0.0001
							0.080369041	2.754472667			0.42617735	0.65092449										Genotype	WT-1	WT-2	WT-3	Pax7-/--1	Pax7-/--2	Pax7-/--3	Pax3-/--1	Pax3-/--2	Pax3-/--3	DKO-1	DKO-2	DKO-3	WT-1	WT-2	WT-3	Pax7-/--1	Pax7-/--2	Pax7-/--3	Pax3-/--1	Pax3-/--2	Pax3-/--3	DKO-1	DKO-2	DKO-3
							1.763435443	0.875406659			0.87966884	0.37331001										Values	14.7058824	25.2336449	1.20481928	0	13.9484979	3.42205323	8.49858357	19.7701149	1.96850394	27.5229358	28.5714286	31.3929314	1.56046814	16.8039539	0.4601227	8.57142857	17.5572519	0.32467532	10.5782793	5.01519757	19.9195171	38.2716049	42.9519071	41.5007657
							1.862282115	2.490610997			0.80419553	0.67202717											31.5068493	6.52173913	5.46623794	0	7.08661417	2.77777778	14.8514851	9.78593272	0.93896714	38.147139	35.9404097	36.6197183	20.8516887	22.3628692	1.76	1.97044335	47.7386935	8.09917355	8.40840841	7.06896552	4.12926391	29.4642857	41.0462777	35.4767184
							1.090841736	1.766688913			0.72536376	0.36599765											10.5263158	7.44680851	0.98522167	18.7943262	3.92749245	0.51546392	10.1167315	1.01522843	5.41871921	20.4379562	28.9048474	20.5175601	2.91595197	2.06022187	0.20964361	6	19.4871795	10.3960396	14.5969499	10.8581436	29.5103093	21.4015152	31.7841079	38.1368268
							1.409006707	0.701594251			0.58023562	0.15746172											9.39597315	11.5987461	1.21065375	2.24358974	4.37956204	2.34899329	5.57377049	17.8571429	2.67379679	24.361949	21.8518519	27.1153846	1.59817352	5.13219285	3.68663594	2.96296296	22.1130221	36.7875648	17.9378531	10.8280255	0.72202166	35.7142857	44.4061962	37.1959943
							0.347687571	0.880198962			0.64979726	0.9388363											7.53424658	10.8597285	1.11111111	7.54716981	0.96618357	1.19521912	14.3984221	6.75675676	1.11111111	5.19480519	35.6902357	32.2884013	1.73410405	7.60869565	0.28169014	6.89102564	8.04597701	15.1898734	17.1703297	13.8349515	3.98089172	23	32.3321555	36.0465116
							1.317457815	2.991727747			0.8880801	0.49401462											6.21118012	9.68858131	1.42857143	0.94339623	12.295082	2.56776034	13.4228188	3.57142857	0.69204152	28.2660333	26.25	36.4303178	0.91743119	2.6	2.18446602	7.15396579	8.40108401	0.99502488	26.1324042	9.98080614	4.18181818	35.9267735	24.7771836	37.7235772
							1.198657994	0.741786387			0.59328518	0.86467956											9.87654321
							0.492295007	0.221927178			0.53048143	0.63637285											10.2564103
							2.052868252	4.546340741			0.2681527	0.11197079
							1.374537394	2.084041605			0.80963949	0.52599697
							0.35042123	0.377403902			1.08379635	0.20281435
							0.003905009	2.579155736			1.03497648	0.71508843
							0.75573843	1.378399155			1.2453566	0.35487639
							0.116555053	1.059212014			0.37466871	0.07561117
							1.997658052	0.719887905			1.57644228	0.17511536
							0.931538656	0.811158843			0.66985323	0.95199005
							1.096558806	3.487227774			1.02613529	2.96589593
							1.428712202	1.876368636			0.26114674	0.0145575
							0.46416956	0.970189332			0.39646654	0.88865439
							0.225208633	2.570742918			0.49348111	2.16613024
							0.547630929	2.005289661			0.70152794	1.44750095
							2.107896379	1.710035493			0.76638997	0.23126212
							0.552895518	2.92073937			0.48335198	0.52842892
							1.95347087	0.052594383			0.56721564	0.19393594
							0.387799467	2.06013023			2.62804499	0.27332548
							0.348925805	2.315621291			0.72046818	0.01093265
							1.293718046	1.863228602			0.68922476	0.10303601
							1.711928689	1.961993108			0.52878495	1.23001475
							1.103678636	2.220276283			0.84432135	1.08356419
							3.129527073	3.691018909			0.92132334	1.22071209
							0.815963956	3.439178042			0.57934459	0.34924012
							0.542893907	3.127889741			1.14238648	0.6079108
							1.622408112	3.011856312			1.78091721	1.53765541
							0.16710889	2.882521054			1.05211596	1.67461877
							0.031716668	3.215612009			0.91254379	0.59132894
							0.053711446	1.795356134			1.4470301	0.50903827
							2.120921989	2.346148966			1.49726476	0.69398359
							0.883297722	4.0493742			3.45861524	1.06346594
							1.120355923	2.483019303			0.80727534	1.01709773
							0.385537176	1.077527484			2.08485788	1.68206852
							0.434868785	3.255673991			0.66392919	0.5129816
							1.525275859	3.962834417			1.01957773	0.71197445
							0.366813702	3.222603781			1.2868285	0.2349828
							2.24223778	2.782416674			1.32521038	1.6827918
							0.044336247	4.144324201			2.1422847	3.44547922
							1.787420223	3.126803999			1.10333536	0.52752158
							0.721184279	1.416206047			0.7464216	0.57190924
							0.853715592	0.798789436			1.94851756	4.06283905
							1.729079988	2.423772879			1.70066721	0.23062899
							1.521485901	1.875433444			1.74407552	1.5112398
							0.963255707	1.116028794			1.31659451	0.45334786
							0.118818514	1.187115569			0.48693434	3.76078743
							1.603388919	1.811135655			0.87788392	0.18168656
							0.666530314	2.439194658			1.32632404	0.83480756
							0.737728877	3.487306645			1.01689496	0.44718362
							0.541115909	3.505366329			1.12957636	0.876625
							0.714413061	3.42532046			0.63886647	0.22666887
							0.360791769	1.6442451			1.61085885	0.52846938
							0.392766908	2.674772588			0.72377645	3.57654073
							0.619853686	2.644181548			0.82104401	0.07722252
							1.998550457	5.743710666			1.26134863	4.66624178
							3.547089511	3.060388071			1.12891384	0.33524233
							1.146110532	2.128068348			1.09731678	0.82517566
							0.405612142	1.878240897			1.30447586	0.57715272
							0.479338108	1.832160746			0.68180349	0.08066338
							0.577969486	1.191483804			1.02649176	0.95521928
							1.302502781	1.265720274			0.6475063	0.93266467
							0.560678992	4.26965427			1.17941057	1.39269173
							1.466176362	2.418043009			1.37006787	0.6356011
							1.330906812	3.829015449			1.27898162	0.19463146
							0.724704751	2.001285613			1.61894739	3.84468501
							1.969897146	1.811630583			1.3099207	0.01157117
							1.607118591	3.168121962			1.32012135	1.02080358
							0.747324467	2.161387082			1.28217679	0.5254187
							1.034340268	2.14522709			0.10843753	0.16393293
							0.918018462	3.106984869			1.49622412	0.30089514
							0.006760882	4.383627921			1.28033884	1.11594157
							1.618378345	3.425384503			0.80760913	0.4040953
							0.52012914	1.777886063			0.13183365	0.1324005
							2.149914877	2.452246404			1.68050321	0.62501464
							3.100639001	4.096696418			0.33614966	0.14802556
							0.914282199	4.704120896			1.01166563	0.01462165
							1.006628933	3.956044642			1.53118935	0.15657422
							0.086761958	3.986864717			1.27242552	0.43170421
							4.523749055	2.512948542			1.34806781	0.48839168
							0.242326277	2.252430904			0.71076976	1.29239273
							1.136812425	4.842240013			1.97868182	0.8499774
							1.327785525	2.841957806			0.81072853	0.10021258
							2.935363849	2.237553377			0.11301908	0.59432784
							0.310574858	0.685011279			0.96144385	0.1825269
							3.587234865	1.250776156			1.26302858	0.0828432
							0.829900074	2.335747132			1.47680791	0.23109556
							0.20189652	1.390310844			0.42304468	1.38129645
							1.676979171	1.857998299			1.49297982	0.43457639
							0.722569942	0.411061702			1.55801206	0.66520689
							0.865344556	2.432299601			0.95288649	0.60214709
							3.868816056	3.627277031			0.38445903	0.33944922
							1.563842003	1.47311497			2.47588617	0.77519953
							2.434049115	2.513339923			0.91740875	0.33868779
							0.185743212	2.344113136			2.00441396	0.18093251
							0.935958191	3.967421828			1.31875921	3.9298951
							2.598196981	0.899537791			1.43047749	2.2644974
							2.351923176	1.749988302			1.270938	0.65824318
							1.856001964	3.241815621			1.37037173	0.99039589
							1.022878214	2.703120105			0.62486244	0.04946375
							1.627669363	0.267701034			1.47876086	1.70838232
							1.412392627	1.481254311			1.15609985	1.3051488
							1.09648469	3.927111389			1.08047348	0.01778158
							2.026569156	3.133522477			1.34318347	0.09654
							0.281749669	2.512191363			1.06729304	0.27094717
							1.694906724	1.126335963			0.02714146	0.08026433
							1.45226207	2.98107451			1.31388765	2.54285973
							0.946298622	0.286627761			0.06844502	1.1185796
							1.067529301	3.595967645			1.27261304	0.74490123
							1.569690395	1.620686084			0.92231028	0.51692864
							0.985587888	2.148870493			0.4741298	0.15683557
							2.707550756	2.908847266			1.07731421	0.20700824
							0.487159599	2.882958701			1.33693232	1.13676101
							1.354971366	3.883540675			1.48886847	1.02090634
							0.394201605	2.384557779			1.76608813	0.25189853
							0.903648645	5.579272915			0.31876764	0.50081084
							0.925535592	3.146581183			1.4169436	0.2103113
							0.714227305	1.463814686			1.02154836	0.46216144
							1.820801114	3.830923278			1.49038503	0.87480041
							1	1.239640485			1.07086942	1.78791853
							0.550119563	3.620072924			0.66388796	0.12737285
							1.841046533	2.367432448			1.10821136	0.21214727
							1.209745652	4.298771831			1.60383671	1.60249455
							0.488085216	1.386937508			1.71223827	1.14502347
							0.434876062	2.873296711			1.50909204	0.05540061
							1.404464942	2.683975677			1.47692809	1.53873474
							0.197460961	3.768960691			1.51205932	0.48617046
							2.324934401	2.676344087			1.35714156	0.20166107
							1.307552733	2.784074048			0.7350897	0.02175683
							0.821234709	1.778214531			1.02661643	0.59288198
							1.666357409	3.200123844			1.98475858	0.27349115
							0.454564169	1.85027196			1.43491947	0.54562142
							1.011202544	2.55642137			0.51948388	1.23266544
							1.329069685	2.913219862			0.81987901	0.39913183
							1.570034565	1.068388051			1.81482545	0.26965884
							1.432560399	2.356996502			0.43905633	0.28415905
							1.133645723	2.459303203			1.35089293	1.45402544
							0.12568608	1.865892505			1.36624579	0.74853304
							0.647846218	2.739430806			1.21865601	1.26659295
							1.088525223	2.714377997			2.32318029	0.0632094
							0.708358588	1.235479803			1.06891136	0.48494832
							1.682408652	2.32951776			0.13134301	0.10994829
							1.418031825	4.049144775			2.17059888	1.81422294
							2.13904559	1.529201871			0.63321393	1.81486289
							1.042266441	1.437096579			1.61597982	0.18453335
							0.885314834	0.886242109			2.38932726	1.43647913
							0.7208997	1.413770099			0.23961003	0.05296274
							1.291898469	1.747851567			0.41555058	3.45500264
							1.353446485	1.700617509			1.60810414	0.36000374
							2.351951868	1.828000241			0.46393507	0.72172691
							1.715145646	2.514003101			0.32041709	0.55083563
							0.793506846	2.60832948			0.25535657	0.06608784
							0.761723249	1.943124996			1.20583708	6.09217561
							1.333499939	2.777151318			1.55696763	1.3785998
							1.817712314	1.056049743			0.87738351	0.7034655
							1.107965866	2.491422764			1.80800466	0.47251766
							0.444925141	0.562575469			1.04532845	1.66246936
							1.009675337	0.861899669			0.86812843	0.30088773
							1.351161722	1.012762278			3.43105357	0.59324612
							0.572794114	2.723970229			0.93008354	0.20016393
							0.156595075	0.667616808			0.4842791	0.59609732
							1.059461237	1.253777925			1.4679851	0.40610194
							1.278579809	2.231923289			0.2544996	0.68306783
							0.855853209	1.391774588			1.55938471	0.42322425
							0.678992834	4.214607491			1.00589948	0.63368287
							1.484837396	0.464514742			0.99081741	0.3172383
							0.544885686	1.636546689			1.48446173	0.18920134
							1.412998514	1.651675697			1.57248718	0.05029905
							1.541042458	2.430528849			0.91832583	0.07647524
							0.322350142	1.091148913			1.40827828	0.10275902
							1.022319039	1.550525362			1.01186629	0.0941684
							0.996253343	3.502560563			2.03476867	0.29448967
							0.970072244	2.420054144			0.10409833	0.1764082
							1.33876005	1.249091917			0.46511451	0.65745814
							1.301728462	3.734619463			1.36135581	0.70738861
							0.988188602	1.111116056			1.86609348	0.71295367
							0.927066585	0.96596187			2.3055584	1.30920035
							0.078152792	2.735111616			1.11019243	0.23520156
							1.647405449	1.135428974			3.84621095	1.27970187
							0.623709177	0.741714453			1.21471594	3.36338205
							1.635102392	0.393734069			1.21736981	0.30884384
							1.124402648	4.14359449			1.10852409	0.6487633
							1.069356194	2.237387719			1.68798098	0.29476874
							0.984042473	1.54950767			3.05329277	1.39269599
							0.773030448	1.339319143			1.86051709	1.04973334
							0.629011173	1.702702508			1.23890996	0.32195633
							0.058958365	1.406661542			1.2883808	0.28528724
							0.882329081	2.361569574			0.32362463	0.61602407
							1.331748153	2.592489268			0.11804166	1.77707245
							0.353716763	1.536631016			0.82882268	0.74071866
							0.78045123	0.795011133			1.36517431	0.7811713
							0.247962495	2.863543303			1.41137552	0.56663134
							1.132217863	1.722405004			1.37942795	1.20019945
							0.509188394	3.401028659			0.23234713	1.04260059
							1.139486333	1.337647288			0.31373664	0.64521176
							0.99063469	3.328638701			1.28701049	0.38087561
							1.626611016	1.945194487			0.71569301	0.40807915
							0.093677319	1.538493859			1.30721213	0.09506088
							1.379966465	3.294367116			1.9129798	0.3786731
							0.541031866	1.536352397			2.37411965	0.37821892
							0.424938826	1.809894974			1.30863678	0.05353697
							0.749668455	3.253778259			1.07217357	2.27751857
							0.849383414	4.025849615			0.83014323	0.28545095
							0.904989823	1.414040846			1.08168955	0.24596533
							1.631290564	2.955578266			1.24350875	0.29223155
							1.372443921	1.447519698			1.52595186	2.25747502
							0.773084497	3.100068858			0.9938394	0.39453341
							1.42190188	0.751302586			1.09701348	1.96707783
							0.330619369	1.183466503			2.21282574	0.44990825
							1.497549066	3.497213023			1.43437688	0.08961819
							0.19838736	1.301549956			0.6975701	0.53073438
							0.345631638	3.14368668			1.56735276	0.0653951
							1.373256695	0.681591065			1.40406666	0.4387614
							1.070789982	3.270600907			1.40668249	0.52715828
							0.591648175	0.697764262			0.55533804	0.16017438
							0.156336475	2.080076315			1.24603902	1.63563484
							1.207052396	2.389751515			2.26150339	1.34119142
							0.55775303	2.863175059			1.13175487	0.26267926
							0.936172684	1.282467184			1.48724658	2.16464169
							1.15701284	1.967320966			1.93996933	0.20596446
							0.735142827	0.682299738			1.993827	1.12957228
							0.89178009	1.0370759			1.00998587	0.83353554
							0.070762462	2.055588563			1.31482113	0.83297694
							0.092895935	1.048044848			0.9405049	0.04939069
							0.849768911	4.618269251			2.05290468	1.26571964
							1.65594469	3.786790605			0.60064273	0.44100911
							0.705460195	0.700235302			2.70372635	0.81877376
							1.034620059	2.737204891			1.12373142	0.43680583
							1.26770081	3.553235888			2.87666315	1.29057699
							0.883643969	0.534583272			0.54448672	0.92350955
							0.008656003	1.587801986			0.4805735	0.63841668
							0.46570622	3.137278967			1.64529761	1.86336324
							0.792354112	2.504827886			1.53480978	0.62339055
							1.206880562	2.812841986			1.73522427	0.9706048
							0.718038657	2.195281937			0.77164011	2.08092924
							1.128585406	1.686552429			1.20589011	0.02154589
							0.838800623	1.491305672			1.44326395	1.45481122
							0.409369746	0.684103499			1.69106158	0.5679335
							0.740148702	1.744113873			2.37806879	0.94150097
							2.080644183	2.240918483			1.36387707	0.88376554
							0.775994043	1.870994886			1.87022463	0.33239606
							0.353749397	2.343719231			0.94334456	0.55710863
							1.536056001	2.474841022			1.18887857	0.59480332
							1.420009336	2.560509835			0.85343013	0.80070036
							0.448687461	4.26853014			1.07798082	0.15072247
							1.187055965	0.416914303			1.69559581	1.40833819
							0.841450706	0.33956582			1.45210513	0.56268696
							1.033270624	3.519715351			0.51419908	2.08353677
							0.711923647	1.942005558			2.04793808	0.39621475
							0.635791566	4.31325807			0.55289874	1.19205896
							1.030916053	2.051121133			0.77273637	1.46067973
							0.595385466	0.008386508			1.81268587	0.34504885
							1.150766951	3.866922427			1.26750589	0.90537298
							0.857706052	1.455560485			0.90127154	0.68873821
							1.1587037	2.169193758			2.78712222	1.02726315
							1.430012853	0.753310833			1.66300456	1.28432872
							1.43852842	3.482005785			1.51325418	1.76617937
							0.06138464	0.0280657			1.50598612	0.21855988
							0.500575245	2.378435871			2.23015043	0.7604748
							0.519391461	1.920484229			0.03956287	0.21333516
							0.528090267	0.792312413			0.84044551	2.43003058
							0.616919181	1.065817085			0.86019486	2.15749909
							1.008237836	1.756081253			3.51976997	0.0939033
							0.587958232	1.662529159			1.42580068	1.81045248
							0.655137197	2.221457192			3.2278768	0.62751955
							0.213270763	2.537214407			0.66931805	0.23213477
							0.184861309	0.380676582			1.60436658	0.09118606
							0.690249038	0.459275821			1.66827963	2.71266952
							0.638989492	0.53329915			1.43231112	2.18295388
							0.956700095	1.122227332			1.6712509	0.98665707
							0.554596208	0.361636052			1.54847728	0.36626414
							0.678145109	0.678306937			2.39843431	1.28564872
							0.654637686	2.108580277			2.99172996	1.02293977
							0.166231765	1.383193864			0.73775884	0.14313974
							0.958931421	2.93410593			0.56981553	1.73448308
							0.615695094	1.909118201			2.36094169	0.12114036
							1.637073719	0.509160358			1.42907082	3.56040588
							1.011194976	0.407310311			1.108323	0.59384638
							1.8854126	0.715503883			2.27135003	0.4046307
							0.499955576	3.094420703			1.52928447	0.50527864
							0.200192716	0.695798127			1.11113929	1.16873202
							0.790924912	0.793340999			1.90182877	0.71542819
							0.953956831	1.93293484			0.9753621	0.15977952
							0.404068824	1.699130247			2.09688528	0.68091687
							1.035124652	0.517605758			1.17313789	3.4622061
							0.84110013	2.295937571			1.78030789	0.45741343
							0.63907314	0.531605551			0.85747178	0.01937605
							0.112937646	1.020616434			0.83102128	1.09017914
							0.163365762	1.940874824			1.2390227	0.23768724
							0.36808041	0.704823032			1.55951875	0.63268145
							0.123711359	0.804529886			0.03729841	1.14513724
							0.558384799	1.819330724			1.63617217	0.49475675
							0.9347839	0.876370359			1.03783293	0.63685001
							0.323071005	0.585855751			1.15845636	0.36658045
							0.395052647	0.74803869			1.04598301	1.07388546
							0.686481208	1.556169608			1.19095377	0.44200814
							0.334045287	0.763876892			0.2361748	0.90794461
							0.726892662	0.614154329			1.71374563	0.07899973
							0.424957052	3.187605178			1.62790535	0.14319173
							0.766045317	0.584411434			1.52696351	0.56385499
							0.612869186	1.793035772			0.75196511	1.01480989
							0.512256686	0.976952175			1.44120014	1.61350898
							0.470374342	1.316508572			1.14016589	0.124091
							0.618807384	0.687521162			0.09327944	0.60644094
							0.685777503	1.216526151			0.04261629	1.13686771
							0.409976426	0.522499732			1.55997339	0.9461651
							0.933097252	1.450948599			1.24115327	0.60226018
							0.277199152	1.227673509			1.57618754	0.27762102
							0.383898814	0.611954909			1.36311591	2.10413769
							0.499453473	4.179559255			1.42183928	0.66532123
							0.292796145	0.856860007			1.56237299	0.83697825
							0.769046097	0.309117439			1.20597215	0.19892907
							0.758991123	2.835187374			0.91800796	1.29147312
							0.743713508	3.057512931			3.14575275	0.26126696
							0.628248077	0.285906443			2.26452384	1.51204774
							1.296840056	0.025321251			0.53708301	0.20263918
							0.775905323	0.192734156			1.51672745	1.06260994
							1.515610197	1.826614681			2.60191414	0.17590299
							0.403279481	1.276833885			1.66685459	0.79137448
							0.352436865	1.914416938			0.66771454	0.22688966
							0.249372337	1.249509091			1.06618689	0.91505193
							0.61328257	1.341153104			1.50390224	1.89580173
							0.218954267	2.700104215			1.24471296	0.40069472
							1.475049498	1.875132412			4.45805558	0.81896096
							0.776138857	0.532270911			1.62424867	0.20228765
							0.479300199	0.496339234			1.74791881	0.62517373
							0.358318274	0.696476569			0.8253689	1.87581161
							1.164178868	1.665304203			1.0597204	0.4688048
							0.392656424	2.27426107			1.25081246	0.00257645
							0.630586165	0.699901419			0.74538734	0.0037809
							0.679035794	2.126580847			0.66223814	1.83162112
							0.05257298	2.848764273			1.42009321	1.01247567
							1.680568461	0.139084626			1.10819378	0.15225638
							0.83079822	1.668281635			1.03570808	0.59125073
							0.573998785	2.44698251			1.64335296	0.36882708
							1.635093613	1.792429595			0.94909596	1.0332358
							0.193417411	1.116293606			0.54723505	1.81296824
							0.545740319	0.347991988			1.06269369	0.8771897
							0.913285865	0.445398702			1.19399195	0.42895354
							0.299037718	1.994838758			0.85265646	0.40625282
							0.4014608	0.043113532			1.65728208	0.39294841
							0.361820241	0.994780598			0.94422345	0.57333019
							0.603960944	1.931410501			0.93075729	1.38953446
							0.428121094	3.459773836			1.21817698	0.07215383
							1.443018198	4.538525079			1.46089318	0.65524449
							0.161972927	0.491958096			1.11419372	1.25260292
							1.336516774	1.705853608			1.75429605	0.31443327
							0.897854337	1.824771526			1.08307925	0.5175478
							0.87551714	2.019665963			1.09186596	1.00252207
							1.044463182	1.789457089			1.30585614	0.61773652
							0.414520308	1.47670757			0.90514428	0.31516189
							0.697338865	2.632367509			0.75408163	0.10516191
							0.614518921	1.182901223			1.34210643	0.40419859
							0.224181999	0.688229974			0.78605047	0.55296358
							0.582114533	1.060800894			0.31863513	0.28082155
							0.708170387	0.222471801			1.06975217	0.63462256
							1.3981284	2.359556127			0.1019891	1.56979939
							0.696534425	0.823742078			1.66657155	1.27017322
							1.120475083	0.812404314			2.60756553	1.70137317
							0.760908767	1.923569048			2.16430721	0.35685008
							0.537501219	1.667707062			0.26709615	0.04637133
							0.718020174	1.928595176			1.42101125	0.1849236
							1.355707308	1.869153918			2.09760297	1.06907493
							0.926796818	1.844559427			1.12712024	0.97844438
							0.676269126	2.526646259			1.46708505	1.43025729
							1.393890069	0.367266284			1.25334762	2.64477128
							1.397717875	2.413536873			0.85638514	0.02212289
							0.228016553	0.788893994			1.18319191	0.02024262
							0.031440954	0.505432185			0.85729209	0.27102246
							1.597339959	0.225608832			1.42846769	1.61487915
							0.142792591	1.428211662			2.81520293	1.59647509
							1.357610535	2.029902747			1.92406971	0.72382492
							1.66083238	0.205728937			2.38981748	1.04099994
							1.576456815	0.724166987			0.29207506	1.06883633
							1.77927199	1.176129239			1.75210766	4.10816904
							1.77332461	0.624622621			0.81024403	0.65157356
							0.539415587	1.518485747			1.2648445	1.61134524
							1.581260104	0.560196156			0.67893349	0.40389251
							1.344142731	0.70261185			1.23560279	0.02492148
							1.074186674	0.736451918			1.68856447	1.897918
							0.284349227	1.874322811			0.51653576	0.10625114
							0.524193583	0.859390465			0.31561039	0.41780572
							1.894153718	2.479836463			1.16177531	0.76066313
							1.303313904	0.050067579			1.07488113	0.94299596
							1.433177096	0.733337763			1.79838	0.24934424
							0.833031065	0.912471353			1.13126325	2.32717752
							0.586634283	1.452349195			1.49573426	1.47404474
							1.210824983	1.49963752			1.09025443	0.65655205
							0.893579477	0.5621061			0.42751562	0.896471
							1.43367732	2.155320111			0.98720906	0.74751055
							1.237134605	0.985071706			1.27090845	2.07694784
							1.20947484	1.519835146			1.25778151	1.01480788
							1.906960328	1.048237928			1.12700677	2.31479605
							0.545898173	1.295236171			1.60557285	0.08341969
							1.314113027	2.201345248			1.46169341	0.5784689
							1.201075159	0.745313776			1.07662826	0.24496084
							1.708537785	1.667125299			1.63976055	0.94362257
							2.210753792	2.220931692			1.3363465	1.52811608
							1.737823909	2.746300986			1.7919784	1.46809087
							1.284030246	1.377396918			0.86276591	0.2390727
							2.193927294	0.7039672			1.00888468	0.02129568
							1.299701904	0.730759194			0.8220095	0.6502133
							0.469039328	2.327864618			0.95062453	2.24071826
							3.136935644	1.033256794			1.77518991	0.13223931
							2.074810209	0.792859022			3.78303927	0.12408384
							1.910143614	0.764791476			4.16083609	0.40372085
							1.653872336	2.089379195			1.03156385	0.02945029
							1.435584046	1.07193286			0.96799126	0.68686538
							1.667216226	0.916418802			1.22948483	0.86005875
							2.018281955	1.234585592			1.86678007	1.96206277
							1.832515202	0.500114655			2.15785049	0.6464436
							1.865903328	0.50766775			1.67369784	0.34089351
							1.614843512	1.103792596			0.72118122	0.35691819
							1.077268876	1.950274621			1.17649608	0.05262574
							1.591935758	0.895747103			1.11117901	1.03389887
							1.779453792	0.603367981			1.6788946	0.38138579
							2.016044426	1.034686488			1.28359994	2.03175555
							0.171909705	1.630784567			2.16204102	2.22380076
							1.847052705	0.62707047			2.8454613	2.70449693
							2.194418279	0.008451898			2.27025493	0.39529274
							0.981062847	0.218821314			2.94257862	0.54739727
							2.538182329	0.390119204			0.58852949	0.02100749
							0.964000624	0.153926677			1.72268005	0.99881273
							1.515527879	0.167835827			3.09760998	0.78405427
							1.722506189	0.119418749			2.05637376	1.02315052
							1.64930274	0.077672477			1.14022136	0.14688693
							2.014318555	0.116927049			3.12411961	0.68795506
							0.724565549	0.21049653			2.31822346	0.63063566
							1.511497235	0.048648756			1.23204009	2.32589139
							1.354805388	0.06410791			1.91472085	0.98481901
							0.339986328	0.053801044			1.5939463	0.27442756
							0.628834336	0.175753494			1.29020606	0.14152378
							1.494367205	0.170666517			1.38691208	0.80524566
							2.048249019	0.14071188			1.0753728	0.39037239
							0.328212965	0.287730314			1.45884129	0.14243911
							1.223697371	0.375365663			0.96020533	1.86941959
							1.158214617	0.278429598			1.18456687	1.20962375
							0.744148753	0.207382308			1.09234226	0.09207868
							1.129042752	0.202295571			2.57532917	0.61988768
							1.090151536	0.140821583			1.83819432	1.837958
							0.534514482	0.125924608			1.87785744	0.19726911
							0.43556597	0.170471398			1.23076383	0.19392553
							1.225121004	0.158848751			2.62428979	0.78855527
							1.208534814	0.14931658			1.37076033	0.00896163
							1.708030308	0.052016018			1.32633804	0.31153386
							1.45451433	0.151981563			0.67142666	1.18442741
							1.988171706	0.223726092			1.2944288	0.59642996
							1.194799228	0.420814451			1.15150418	0.00641729
							2.000021996	0.103053071			2.02882788	0.10470453
							1.868605655	0.430713523			1.62794982	0.37941102
							0.770728593	0.126203108			1.26385048	0.55460806
							1.084937822	0.144027947			1.26907593	0.51122075
							1.789492828	0.235178247			1.43871406	1.83133664
							0.734182925	0.027675081			1.32093102	0.07237459
							1.661194647	0.095155182			1.41914479	3.32293561
							1.590194811	0.065407456			1.52622624	0.06744332
							1.441496162	0.203270541			1.52576739	0.07367416
							1.899120022	0.153957535			0.79082034	1.65310825
							0.519332561	0.250300018			0.93456036	0.61218558
							1.682168142	0.232595071			1.81463165	0.91562527
							0.619427415	0.078030832			1.26437334	1.06020354
							1.44607393	0.128442748			1.92741529	0.65765445
							1.232484005	0.210746646			0.938437	3.73889937
							1.539935971	0.011729112			1.55216128	0.02263454
							1.599406734	0.123417101			0.86280416	0.41712765
							1.178140004	0.055081155			1.47368158	1.99452578
							1.771407562	0.271659218			0.95200722	3.79775969
							0.822443797	0.144189106			1.82060799	0.3682163
							1.916676915	0.189115747			0.27072838	1.35098058
							1.002086069	0.021350744			0.78992759	0.61536174
							1.176472409	0.134267625			1.9740915	1.67481558
							1.733579175	0.124020542			1.12486381	1.03424971
							1.737844697	0.323493224			0.94297004	0.86197024
							1.258076387	0.278354147			0.77621441	1.07594588
							2.147908699	0.210815668			0.08285292	0.09225247
							1.155932197	0.097674669			0.59473424	3.11942435
							0.901077163	0.074442235			1.1499108	1.69573764
							1.417015606	0.17288634			1.13530821	1.21816973
							1.12555908	0.217616215			1.30229992	0.85964051
							1.271030928	0.010489317			0.79185179	0.41078494
							0.269353565	0.181515203			0.79403019	0.79786337
							2.135703999	0.17359383			1.00118668	1.86968935
							1.937750366	0.192290017			0.81464167	4.03730189
							0.355842032	0.138559621			1.20458029	0.14017583
							1.408142866	0.204211484			1.16218346	0.08622662
							0.966175064	0.102246347			1.01054081	1.2563457
							0.951570526	0.251656773			1.52204864	0.20816285
							1.849787606	0.164685086			1.61599742	1.12629807
							1.587927676	0.187641538			1.74719267	0.28731126
							0.566861309	0.224806434			0.792799	0.8259411
							2.351354674	0.063117352			1.42894435	0.25888749
							0.366684933	0.283664878			1.06772177	0.72645684
							1.495771003	0.128797827			1.55150362	1.89666771
							3.092863545	0.121794841			1.0365112	1.51769211
							2.396025385	0.102357541			1.4154201	2.43613318
							2.988573358	0.275939553			1.63219791	1.15174582
							1.199557073	0.078912566			0.79212102	0.44484872
							0.345167013	0.235777925			1.13846613	1.11393219
							1.227693237	0.164462619			1.81754829	0.01200821
							0.595900798	0.085304183			1.22676856	0.19750473
							1.141936333	0.150513022			1.515881	0.29854533
							1.942355919	0.136079714			1.51320723	0.35104864
							0.310312183	0.093606437			1.24300229	0.84042306
							0.875090985	0.142361216			1.22741194	0.64368662
							1.949390833	0.138753629			0.78275191	0.97772386
							1.535934534	0.067092871			1.88969857	1.99706684
							1.476126676	0.335590899			1.92932359	1.80422043
							2.166568656	0.112826156			0.43846544	0.36961239
							2.289568025	0.34931748			2.10581177	0.58379555
							2.11247023	0.170024741			1.0180542	0.77903949
							1.566770261	0.14718696			1.39101821	0.68600138
							0.43578185	0.165222405			1.29915633	0.21953707
							0.421720874	0.190855057			1.89206011	0.91711699
							2.100873648	0.059982053			0.94443503	2.99379157
							2.17024294	0.07842126			2.25356766	0.4042393
							1.696076405	0.214421725			1.19832649	0.3356498
							1.448681131	0.09487342			1.30135007	1.58490839
							1.465237413	0.129043329			0.9177527	1.46138024
							0.610508217	0.13219275			0.9278224	0.31234126
							1.368540175	0.133151157			1.35355951	0.42615169
							1.080762796	0.019283394			0.83831869	0.58624311
							1.085511984	0.372750768			1.61387612	0.7575863
							0.619837847	0.116165874			1.99282216	0.76553675
							0.039703794	0.155555292			1.02342191	0.07470543
							1.564757831	0.088211513			1.36305118	0.34505769
							2.049219265	0.148817741			1.17824052	0.17003863
							1.084854582	0.112861203			0.72710067	2.44990661
							1.89543976	0.122565761			0.82203964	0.42716252
							1.85198832	0.078101717			1.03656531	0.47367028
							2.02235256	0.109349248			0.39176169	1.23865175
							1.00027985	0.155262809			1.56686985	0.50604954
							0.754433209	0.140555269			0.30487116	0.6928254
							1.527458883	0.111409501			0.63285361	0.71338745
							0.887541185	0.191959341			0.89771591	0.03199995
							1.796154722	0.028450962			1.00138479	0.03847821
							1.118441223	0.083452783			1.63020924	0.28589399
							1.900400178	0.27759685			1.15285146	0.05971688
							0.276858327	0.233000734			1.33782369	0.43734647
							1.795751063	0.464800041			1.23108381	0.09354248
							1.330708798	0.401133457			0.94202936	0.36778458
							0.698653389	0.185173923			1.28364365	0.04883959
							1.580136169	0.761693672			1.71351117	0.17003883
							1.351181345	0.175702735			0.43138123	0.14561691
							1.383110498	0.006953725			0.63238417	1.45820697
							3.489858653	0.235540485			0.80818693	1.10482925
							2.527110003	0.104747007			1.27137596	0.1919319
							0.526235941	0.131730348			0.6357847	0.14710086
							1.76378989	0.255115172			1.04023498	0.00515364
							1.468855169	0.358238044			0.21890369	0.21163641
							0.118076905	0.024594522			0.36300799	0.11700751
							1.768038116	0.078042642			1.2871696	0.05667503
							0.349387747	0.066656843			0.29030019	2.99222894
							2.270121603	0.214443796			0.41739048	0.61652613
							1.306940119	0.234751939			0.80636105	0.74678353
							2.447001572	0.224089687			1.25664901	3.02740137
							0.608062766	0.206515239			0.50127295	0.35771101
							0.600552199	1.801446028			2.36966772	0.95956556
							0.372357115	0.189271656			0.80760415	0.94718647
							2.013129056	0.230517561			0.48874954	0.60184776
							4.450665309	0.078529337			0.81070863	1.04200317
							1.001490006	0.103722901			0.37053625	3.00063025
							2.499877211	0.184507599			1.18054498	0.59562716
							0.428100321	0.086939395			1.20896475	1.28347992
							2.317359603	0.096943766			4.65287109	2.00819381
							1.68074442	0.349993189			0.76617653	1.67883436
							0.441050238	0.247297422			0.99071354	2.01509388
							0.331178902	0.040364086			1.44672137	1.91759552
							0.550038996	0.164547716			1.00403868	0.46883023
							1.751963812	0.007684461			1.46086946	1.08625701
							3.017864785	0.196597737			1.36405461	1.69523838
							0.668695304	0.412430841			1.48463559	0.85130374
							1.188788516	0.233401011			0.97141751	1.67523162
							0.83358408	0.278757659			1.37576276	2.01102255
							1.655464569	0.693203582			0.87168156	1.31750815
							2.699618442	0.085443727			1.06092844	1.59363572
							1.686715337	0.156612971			1.42368062	0.55324006
							1.56403997	0.146154614			1.86965043	1.15416679
							1.850415199	0.311511885			0.65726982	1.09200989
							1.406225553	0.145484778			0.13800355	0.96941269
							0.700397027	0.875607147			1.10142336	0.90604405
							0.218808589	0.132984208			1.26066673	1.26159822
							2.935846569	0.143966667			1.31623807	0.64832249
							1.337446735	0.179699939			1.13045833	1.43322934
							1.46468256	0.165921641			0.96218714	0.97632061
							0.946370924	1.263659416			1.42168629	1.51399685
							1.759395832	0.167944249			0.27730128	0.29558883
							1.815970329	0.12245546			0.73684659	1.60613317
							1.535432462	0.083475148			0.98642711	1.45269953
							1.026999417	0.212387531			0.32272032	1.1777331
							1.364512768	0.093930259			0.18067523	0.11461913
							1.850985971	0.188406872			0.40310031	0.40643777
							0.822071827	0.125575247			0.30173958	0.62516365
							0.496226992	0.12380967			0.42605881	1.3135012
							1.932133957	0.699633725			0.52631507	2.73805142
							0.980997432	0.097801184			2.30005727	1.97184666
							3.113914654	0.364456368			0.74899209	2.53122343
							1.778297115	0.545451167			0.47091975	1.31133286
							2.032079176	0.063356555			0.47981452	2.31075252
							1.753558713	0.277138662			0.44981162	0.96715225
							1.252244639	0.408319919			0.07605964	2.40149039
							2.903243932	0.145160077			0.44924604	1.30497714
							0.745619331	0.205153272			0.34571768	1.15875266
							2.007793553	0.107500545			0.95154581	0.78006259
							2.638227761	0.023402837			0.29382901	1.88423578
							2.505141887	0.29044631			0.72562634	1.97434769
							0.957077237	0.181754681			0.32261206	2.70663417
							0.409712495	0.155793149			0.51472241	1.94894343
							0.077547329	0.249732515			1.27179027	0.27575639
							2.32800208	0.214366372			1.05384757	0.16151499
							1.17268783	0.174525235			0.91788096	0.47412962
							1.243249808	0.038843681			0.58026803	1.90542991
							2.508062866	0.082974329			1.75474151	0.46199572
							2.805008673	0.185518969			0.04082764	1.77118023
							2.09749427	1.48377653			1.81609079	2.98664599
							0.848917001	1.14695936			1.50816386	2.35521407
							0.997976609	0.235729688			1.04081223	1.08491336
							2.032285981	0.787877359			1.0729501	2.21683387
							2.846073941	0.099612892			0.6919676	4.39601172
							0.823149894	0.021133733			1.21178279	0.02220874
							1.88113866	0.263664514			1.10717254	4.95551064
							0.615539854	0.164748088			0.43771867	0.00345339
							0.785203287	0.197971343			0.62983806	0.30787066
							1.753482011	0.026314729			0.8292547	0.4689376
							0.662244555	0.166868574			1.93196019	0.97866673
							0.595375062	0.17669653			1.04769552	2.04006522
							3.96945855	0.475194846			0.52071314	2.54235857
							0.741154294	0.25989594			1.5327275	1.79988986
							1.005371636	0.923289551			1.45666477	1.47422916
							2.5427442	0.136600028			0.77225478	0.7594691
							1.373308733	1.881463432			1.32233925	1.00119952
							1.882903773	0.053804172			1.3568684	2.0506221
							1.299076456	0.166211889			0.88604774	1.70418824
							0.500170203	0.027376163			1.01039133	2.22373448
							3.892774608	0.059949228			1.04015416	1.3528639
							0.227496134	0.023268356			0.84532546	0.84533599
							1.947594967	0.322690884			1.83120002	2.06616961
							1.630480116	0.219689431			2.05850521	1.84664032
							3.036533488	0.102261316			3.3868661	1.67138743
							2.67855885	0.05133797			0.36940112	1.99816739
							1.518539861	0.887276667			1.68341294	0.82023206
							2.67532392	0.47079617			2.70044653	2.25123848
							1.30570376	0.587682727			1.79250997	1.78777165
							2.033016785	1.374513153			1.29405649	1.78993975
							0.821904836	1.338804808			1.66456936	1.22279426
							2.623378448	0.028476575			1.38657571	2.78411849
							1.053541937	0.141931794			0.83830643	0.23010925
							2.797930388	0.006632052			0.84922641	2.15278652
							0.957644613	0.252976488			0.24407731	1.42911546
							1.51524945	0.179451398			2.38307876	2.17964332
							1.364992272	0.032779571			1.55381874	1.71099854
							1.660824186	1.318064365			1.01314479	1.30550494
							3.116633589	0.484280029			0.01694174	0.771679
							2.669865456	0.845339321			1.84424811	0.94470251
							1.940972759	0.118937847			1.62582781	0.855959
							0.250719978	0.029281131			0.20456491	0.93380778
							0.213657887	0.05615316			0.62330862	1.34059883
							1.394511098	0.114843439			0.43679087	0.4227503
							1.70893912	0.721445878			0.58993588	1.9131164
							1.905892941	1.606580553			1.29109012	1.90110357
							1.142822798	0.075230322			1.69799163	3.19177365
							1.169659823	1.335510421			1.1136292	1.94683634
							1.008627564	0.586312525			1.89580601	0.81427188
							1.234276232	0.126623014			1.014891	2.37609993
							2.438903447	0.403360694			0.05982986	0.71905683
							2.435377138	0.579453364			1.68961843	2.19111847
							1.645632538	0.25766391			2.6190025	1.09959385
							1.162627245	0.061320345			0.77798834	1.69788758
							1.721320264	0.781034782			1.69900192	0.7824182
							1.647552249	0.061603492			0.04477094	1.72064739
							1.84637528	0.093725756			1.52665858	0.9572695
							0.846044093	0.047118297			0.74903747	0.43030506
							0.866983299	0.00713762			0.33722598	0.06622983
							1.117492451	0.120768531			1.65138962	3.45571667
							1.088263796	0.129911901			3.08856707	0.35029571
							0.858377337	0.046766042			0.95801122	0.92041215
							1.050148517	0.134190147			1.09236647	1.26633375
							1.859980965	0.025473018			1.95045651	6.17656698
							2.444421237	0.083430177			2.20519485	0.574246
							1.181833704	1.184769885			1.01185366	4.37374321
							0.159588408	0.097315085			0.45606152	2.48933095
							1.633554109	2.021701624			2.76439956	3.01461927
							2.021613498	0.077525711			0.86411296	1.7232397
							0.908204274	2.084571736			1.09444134	1.43872882
							1.039404815	1.931566486			1.88574875	1.13149364
							1.111392736	1.501276743			0.92683519	2.63103336
							1.943204748	0.077590178			0.9920237	1.12517501
							1.093019919	1.27905185			1.51935327	1.47939801
							0.904500822	0.623204513			0.82569663	2.88987591
							0.85845247	0.034995229			0.78467817	1.0757255
							0.692701316	1.877329153			1.44834771	1.73279461
							1.047606085	1.720975614			0.89507946	3.26317292
							0.663839727	1.879176215			0.02355797	0.63496475
							1.197705804	2.409814797			0.54956136	2.23671763
							1.509506248	0.251102649			2.24844837	0.78866801
							0.63223919	1.881360527			2.01439069	0.20638646
							1.341293644	2.095411182			0.22719001	0.48706218
							0.362911582	2.459606716			2.27666285	1.09842019
							2.048840798	2.287426999			1.48781571	1.3843091
							1.794938565	2.446628366			1.36690405	0.14221883
							1.710031986	0.967925924			2.97402061	2.65169775
							1.485825993	0.355236215			1.74925066	0.84050294
							1.724496154	2.780816187			1.44322262	0.6515402
							0.35591031	0.976078855			3.56095087	2.75074428
							1.246355235	0.609109492			2.97565233	1.89355049
							1.073950782	1.184955244			1.32035156	0.4167907
							1.54577037	1.500289607			1.09104476	1.63139625
							0.205392875	1.578682052			3.23399528	0.71648232
							0.13382635	2.380114098			0.74482895	0.48127901
							0.385542702	2.033954081			0.8199145	1.13473443
							0.207973584	2.209820785			0.86970752	0.52613578
							0.450861617	0.729165648			0.68492672	1.776947
							0.827127208	0.902040651			1.60607038	2.98880025
							0.366467835	0.941135564			1.90059501	1.31069569
							0.50765948	3.106073554			1.40327498	1.11561489
							2.036707998	2.47405878			0.08514806	0.06727927
							0.170882093	2.590917511			0.50732079	0.6654761
							0.511057455	2.289967369			1.39064927	2.55463774
							1.369730175	0.806468748			1.22383112	0.27310042
							0.274835277	1.820372315			0.21668619	3.41208691
							0.16242728	1.036006769			0.28461328	2.02365438
							0.170954473	2.605855558			0.810748	2.28167242
							1.942024276	0.980662859			1.28618179	0.48242234
							1.917131505	0.200282899			1.27250356	2.41172609
							1.00103791	3.952551777			2.96155512	2.83932961
							1.421691649	1.578551088			0.27301844	1.51310082
							1.947604454	0.399320702			0.7964509	0.46742322
							2.32666264	2.391490494			2.6861567	3.92091386
							1.438983584	1.227501963			1.66503758	1.63909997
							0.377304549	0.971928925			0.10751326	2.12138235
							0.770242435	0.09128089			0.44187447	0.71907553
							2.006310808	0.611317154			1.1296026	0.40905565
							0.919297712	0.745492342			0.15662985	1.26572488
							1.629870601	1.798510924			0.61092786	0.22588183
							1.826354326	2.187235884			0.90001014	0.29158328
							1.387422319	1.149855154			0.38498927	2.06057428
							0.532881243	2.511297765			0.95015196	2.48109947
							2.282938349	0.114316295			1.31962979	1.76675074
							1.263573406	1.920905448			1.64173421	1.08943514
							1.909100457	1.913352308			1.10531228	0.87144614
							0.139440795	0.838328731			1.98319886	2.15088897
							2.052189558	1.786093198			0.35119912	1.48854312
							2.036182299	0.252935601			1.24636134	1.09960348
							3.415274105	1.612827786			1.76215904	1.62649759
							1.005442398	2.933673025			1.24196284	1.00850089
							0.638413966	2.25225605			1.80339534	0.23722119
							0.048044999	2.977422671			7.5156006	1.50510663
							0.05453966	2.604741951			1.76477382	3.42078349
							0.488232609	2.46339314			0.79832893	0.16505494
							1.217197578	2.814025598			1.80928287	0.98307393
							0.339298777	1.771193463			1.87699506	2.06559454
							1.039140686	3.251931351			1.7134168	0.9362811
							0.561932806	1.605889239			2.0130682	0.73810858
							0.842029979	1.110138156			0.69722248	1.51522971
							0.224096036	2.603854843			0.91752354	2.21290332
							0.044061858	2.100204584			2.52807099	0.37717222
							1.089085765	3.328038908			0.85740185	1.66325326
							0.204518302	2.369090297			0.71564791	2.53958067
							1.289576804	2.616130943			2.46024709	1.68522507
							0.361784661	3.415890818			1.13353824	1.57609759
							1.107332038	2.536991228			0.73823677	0.39761732
							1.770616753	1.972904647			1.39039981	1.18992674
							1.436467671	1.361670975			1.49329468	2.43196988
							0.021617492	2.140983417			0.94960473	0.12315814
							0.081717948	0.713954772			1.58891078	2.22626578
							0.584804521	0.234974361			0.37431462	1.56240864
							0.269159042	0.215422489			1.51624158	0.02060639
							2.429370822	2.140169124			0.49259733	1.45134206
							0.546630171	0.118904649			0.6673094	0.70786331
							1.507526101	0.532109045			1.5677932	0.82815519
							0.278945964	1.730763485			0.90046234	4.85970047
							0.37465947	1.536208226			2.62116449	0.49198143
							0.522321714	2.329940637			1.12486253	4.52398897
							0.913680173	3.952484332			2.19395032	1.38028771
							1.940969774	1.003110422			0.89366476	2.0183096
							0.06746788	1.230708185			1.16211697	2.54283676
							0.570286209	1.305642011			0.94441295	1.34295492
							0.769692405	0.902062881			0.69596793	1.58172208
							1.044881627	1.505432732			1.77943471	0.49909033
							1.84031414	2.652536214			1.04361573	0.37236334
							0.700888444	1.566460119			2.09043343	0.04109123
							2.492036158	1.198540547			0.20948014	1.03216785
							0.988013908	1.344077316			1.94569766	2.35176762
							1.252520664	0.907515163			0.77535915	2.6072786
							0.863015574	0.950827648			0.89458145	2.08328524
							0.31315292	0.72937511			1.76679374	1.43986467
							0.356600228	1.206869409			0.94056594	2.20726696
							1.354275123	2.024731088			1.50605564	1.51226856
							0.931006599	0.891828264			0.91134399	2.19968544
							1.6451943	1.092607365			1.84207101	1.16109259
							0.557471177	2.5600035			1.15811941	1.01873051
							2.150585822	1.340595649			1.01220641	0.88465971
							1.231142432	0.81281838			1.55225556	1.80778131
							1.221926442	0.896898387			1.22949549	0.8283515
							0.163694844	0.222693936			0.84878352	1.41303389
							1.737610478	0.53971989			0.87620362	7.3040134
							0.169852854	1.678569061			1.76750598	2.26248588
							1.448721719	0.960692505			0.8067491	0.5630123
							0.028478206	1.059864755			0.85767167	0.30335351
							1.473526542	1.897480003			0.71673539	0.82310154
							1.240003528	0.197831126			1.64886582	0.27553964
							0.20413119	1.966637697			0.25805801	1.22185314
							0.166239093	1.89964177			0.75493293	2.04023528
							0.536907911	2.104386869			1.17654806	1.76444445
							0.657702987	3.580047254			1	1.53498546
							0.018290743	1.334907529			1.58342237	0.27905758
							0.146022396	2.818850799			0.42657653	2.00399747
							0.660985475	0.895326608			1.29778863	1.27947318
							0.61958906	0.441778237			1.37292599	4.6700709
							2.508977828	2.853481912			1.0002896	0.52011899
							1.53181101	0.626427158			1.36790966	1.68224792
							1.987660084	1.340229542			1.0721556	0.07563414
							0.044930267	1.016758537			1.09460278	0.9174465
							1.390470265	1.281667042			1.4499841	2.0137003
							1.066028784	3.136979326			0.38935655	0.48768703
							1.393072299	0.002489303			1.28843324	0.04336678
							2.524398258	2.18785345			1.78418776	0.88200326
							1.558379331	1.982824656			0.89054824	0.5176304
							0.566271467	1.413173887			0.92391635	0.76529958
							0.532387699	1.714313525			1.71823893	0.96697911
							0.733770702	1.518728066			0.64007095	0.0274375
							0.645162435	0.048158996			0.95743619	0.01461582
							0.250043364	0.791476727			0.96077807	0.30614865
							1.858607337	0.475281008			0.30603277	0.92293489
							0.893889389	4.053519882			0.80571472	1.49812121
							1.344034791	0.614460227			0.15261324	0.52905985
							1.999872025	1.883931449			0.25790701	1.84200854
							0.162145557	2.24105607			1.27040651	0.28490745
							2.199776964	2.470122024			1.32119469	0.72557439
							1.086418999	2.073957296			1.36360237	0.80407197
							0.351179518	0.81541672			0.76917471	0.25428145
							1.479758438	1.404171705			0.70222004	1.04564646
							1.065238905	2.883253424			1.45993526	0.11055391
							2.395539499	1.329692503			0.30418151	1.53932988
							1.68463902	1.780297551			1.14489097	0.22507072
							2.099364673	0.345327465			1.8969724	0.3871459
							1.028989073	1.667731009			2.46948888	1.20033874
							0.014117276	1.105620802			1.07857052	0.38053323
							1.447198166	2.291588838			1.17874228	0.06377735
							0.452822911	2.789437981			2.74493777	0.27756311
							1.346899323	2.734935217			1.03707032	0.90329975
							1.586235224	1.489216456			1.0441065	0.6679021
							2.03389594	0.077638831			1.76149008	0.33435992
							1.005427484	0.196795557			1.2501742	0.29465745
							1.719483862	0.337740886			1.75730191	0.1090203
							1.813016435	1.445832964			1.00134081	0.77867906
							1.782257	1.211302296			0.87220644	0.38728867
							1.453189083	1.098496451			0.49989047	0.13398971
							1.088929194	1.460855049			0.1173056	1.90023185
							0.023396445	1.380106372			0.83660893	0.44323383
							0.990645448	2.127614898			0.90759391	0.35586187
							0.640976103	1.816703504			1.58371625	0.13807537
							1.376590976	0.806929277			1.12143089	0.6426938
							0.962143003	0.917856122			0.10556319	0.23784029
							0.241601798	3.726121412			1.42514375	0.58090859
							0.71556909	1.494735842			0.74946576	0.19493696
							0.371029872	3.802928354			0.54353788	0.37174409
							0.722778562	0.156824447			1.38810317	0.76895954
							0.550720845	0.804987943			1.47569103	2.22737434
							2.818335423	1.320437896			1.02161017	3.06112157
							2.030363591	1.201155906			0.29812681	0.28399007
							1.096665814	2.323748245			0.58885256	0.54312607
							2.544594567	0.365067415			0.53784954	0.32648376
							0.896801343	0.937158999			0.8513239	0.0165924
							0.846755735	1.914198767			1.16925995	0.6313408
							1.821990716	1.781636552			0.16620179	0.09776234
							1.550404451	1.344550559			1.25646333	0.40999157
							1.575475565	0.746615342			1.07432507	0.14363741
							1.810063396	3.122355974			0.99673663	0.89549965
							1.081807747	2.455043556			0.61884128	4.42948498
							0.092885928	1.07720996			1.08143333	0.29776624
							1.698240569	2.23329537			1.91476581	0.46825182
							0.295217926	1.510633393			2.18256486	0.76580168
							1.250769511	3.047341856			1.07053033	0.26237887
							1.740409965	2.006108715			4.3761104	0.41322972
							1.239689553	1.825033969			1.13865528	0.06906512
							2.179595378	3.400230595			1.59652537	0.50880513
							0.713167429	1.031566411			0.25154376	1.38253775
							0.878794376	1.293909784			1.38409744	0.88597202
							0.081174003	1.466587599			1.59846058	0.46161432
							0.334129906	0.221164702			1.4849903	1.51731646
							1.133170643	0.091823972			2.41859757	0.29427471
							0.178632058	0.16387152			1.5213291	0.20320846
							2.009848267	1.116285799			0.78321906	0.57336626
							1.97791026	2.992702371			0.71105666	1.72049453
							0.641593345	1.081335081			1.75069818	0.30449649
							1.286436368	1.358023644			2.30156067	0.95244137
							0.90174637	3.201623609			1.05819812	0.02455328
							0.290595276	1.627575884			1.5533027	2.05358613
							1.374277902	1.464195107			0.23837753	1.16846922
							1.956427855	1.886075107			1.40584106	0.60496513
							0.104112658	1.161362769			1.21953115	0.09586117
							1.773560578	0.825603843			1.71003161	0.29112145
							1.675916405	2.39319702			2.02260908	0.22336143
							0.428944553	0.793838946			1.75497794	0.26390507
							0.856659174	1.229306537			0.72599724	0.64261983
							0.250459655	2.346704146			1.61506227	0.24971875
							0.690226904	1.067686927			0.88560532	0.32935841
							1.119607965	1.319539768			1.64921386	0.39110385
							0.415931089	2.125560722			1.23243827	0.12153945
							0.987540216	0.265515075			1.65484929	2.23447908
							3.16421403	0.093612207			3.20355962	0.5885303
							1.19312526	0.653259782			0.75027143	1.17931137
							0.643901295	1.18356099			0.24087142	0.58947637
							0.173775574	2.23597846			3.28119788	0.29179864
							0.987853557	0.992217351			1.38374961	0.67126833
							0.540148015	2.406289571			0.98446344	0.72517037
							0.086622643	1.82575868			1.0848312	0.30404694
							0.614885363	0.115139288			1.7578583	0.72440716
							1.171116738	0.453968016			0.8523422	0.31329291
							1.269427926	0.788668247			1.26734581	0.33289751
							1.572350369	2.462408062			2.31860111	0.11106391
							0.335502845	0.414009176			1.95976092	0.82750799
							0.334566155	2.091567892			2.20766472	2.0367531
							0.4032452	1.96941807			1.71472935	1.0154969
							0.696472442	2.293073838			0.79163877	0.10863232
							2.718411519	2.690872985			0.78189706	1.17059397
							1.327882364	0.087870785			3.09572767	0.03356127
							0.032454158	0.506331674			1.24887266	0.62471675
							1.594735208	1.239321766			2.03319466	3.14085424
							0.824845332	0.762821885			0.70858015	0.38480726
							0.57760763	2.315039998			0.81295356	0.13367872
							0.642231821	2.044419843			0.38325164	0.59346199
							0.329965713	2.972747236			0.884558	0.64000859
							0.657282802	0.914847499			1.12297816	0.67108267
							0.633079332	0.843563569			1.47821922	1.58309924
							0.83316381	0.153296278			1.82859175	1.05222098
							0.725336806	1.820618399			0.40925812	0.77833248
							0.763530718	2.576274859			0.97978016	0.00799658
							0.144110823	0.412418366			1.43108072	0.97169986
							1.23290299	0.073175134			1.16902185	1.41415116
							0.024666571	2.015307597			4.14304214	0.70116027
							1.313373879	0.807555564			0.43342944	0.287344
							0.329873985	2.123386741			0.85230062	0.60244986
							0.088395304	0.510452131			1.12627381	0.4693497
							1.621252674	2.444079905			1.90371912	0.00649183
							1.054245127	2.294731609			0.98268112	1.02130994
							1.480253302	2.023040516			1.80502532	0.20854888
							1.356714259	1.022991117			1.77517737	0.1531486
							1.806011857	1.667781388			1.34583531	0.38704185
							0.840999046	0.296863369			1.02781945	0.21624241
							0.070539502	1.208461219			0.82614421	0.58468585
							0.90441023	0.359831949			1.37682011	0.4696309
							1.031269623	5.364228366			1.45894417	0.84445153
							1.571053276	3.963729234			1.53333137	0.63378043
							0.41413439	3.146513564			1.15369874	1.91405247
							0.95776637	2.120858387			1.16699192	0.4078926
							0.734735288	4.080774396			1.0308309	0.2432962
							0.430824507	1.034457999			0.13249066	0.2122554
							2.018226228	1.919209704			1.88911049	0.51773037
							2.753856156	1.638640979			1.03525603	0.60978311
							0.553832584	3.316618184			1.71257895	0.24551962
							0.336580425	1.957184252			0.55950735	0.58597085
							1.01517445	0.474040035			1.18845014	0.75133354
							0.436661018	0.938492088			0.77010002	0.29243588
							0.950195543	2.831949741			1.4002668	0.0739867
							1.492986801	2.013316608			0.20749628	0.33321255
							0.317704539	0.795248052			0.84286768	0.97357877
							1.068531828	2.969400788			1.00869437	1.0355972
							0.480972063	3.797153464			3.12826914	1.2717956
							0.688515539	1.428134906			0.05198692	0.23936585
							1.896814725	0.594627825			0.81314042	0.10360626
							1.952905701	3.074327852			0.65786984	1.12260818
							1.45124364	2.007377214			1.33993885	1.31134987
							1.548880241	0.959885279			2.01143498	0.39776662
							1.833749949	0.941866644			2.02601448	0.39680604
							1.130721975	1.662686237			0.83681675	0.8398017
							0.178609803	2.679823107			0.98811589	1.44982896
							0.680809619	1.734085427			0.53938454	1.1300593
							1.062106286	1.383832606			1.55773178	1.63994061
							1.183259056	1.665935521			0.22110229	0.59364252
							1.676352833	2.871259821			1.99113469	0.88331681
							0.958443056	2.046737652			1.02659239	1.07564823
							1.029028818	2.312270067			0.84183507	0.31812895
							1.391010751	1.170218376			3.36069573	0.09117549
							1.434468978	2.350832825			0.4243175	0.84599583
							2.382324841	0.707318033			0.50109957	0.59553167
							0.834270666	1.753759586			0.95516491	1.2503012
							1.731477659	4.047620543			2.17692404	0.18337229
							0.40057514	3.035857915			1.82504595	0.77077611
							0.452188286	0.137632603			1.05602023	1.02522395
							0.571366154	0.303919279			1.33047248	0.70004393
							1.756729573	1.765423458			0.8471213	0.04248879
							0.654861332	3.528493917			1.49337347	0.79740033
							0.970239958	1.499205879			1.57697621	0.26070908
							0.227259864	0.124268256			1.12255633	0.53278942
							1.520598426	0.424628405			1.42311781	1.16465315
							0.740131337	3.642146892			0.6999216	1.21157751
							1.251769682	0.895708944			1.22488046	0.89440684
							1.392911525	0.879106061			0.42773855	0.90965185
							1.762038638	0.630035298			1.57758361	0.71582704
							1.265315575	1.455029595			0.85395334	0.52570381
							0.888406584	4.255369982			0.37930232	0.83317447
							2.403798056	3.718671909			1.57278303	0.82319239
							0.831260807	1.898737098			0.03975636	0.45747437
							0.989176219	0.834814842			1.13806825	1.38781426
							1.448391333	0.174241463			2.12180822	2.51644653
							1.662379342	0.925194197			1.56211972	0.39252605
							1.41742706	1.439181624			1.25393633	0.89319396
							1.776543909	1.526121267			1.77176881	0.71896323
							1.640598457	1.326570512			0.87082353	0.81856921
							0.705844802	2.100629768			0.36717988	0.94668614
							2.031245081	0.713242669			1.45537109	0.80541747
							1.292009665	3.046693648			1.53349374	2.13532398
							1.464091621	0.250412879			1.06729597	1.57970426
							1.47772317	1.692241075			0.7402655	0.12253028
							1.562979521	0.825948309			2.39489134	0.44597418
							1.819568431	0.024058622			0.71794451	1.60174145
							2.35047955	1.430366779			0.81254271	0.84750278
							1.195791967	3.010836654			1.00879373	0.19384077
							2.009438913	0.09517112			0.68408046	2.04524608
							2.13540745	0.996010375			0.87650579	2.4616224
							0.697906721	1.55143295			1.19445799	0.05984795
							1.556166704	3.863753873			0.99217582	0.41163732
							1.277057832	2.920330395			0.65996069	2.15340436
							1.810472399	2.790780391			0.92678956	0.21972257
							2.369492586	0.351935383			2.70431278	1.42620963
							1.531882462	0.220001339			0.80539711	0.39240326
							1.406374673	2.218021341			1.61045388	1.37245692
							2.23704371	2.183031473			0.71474694	0.28130575
							0.52685688	2.375997356			1.45800722	0.39800244
							1.175012071	0.408804701			1.00905769	0.4905292
							0.611480845	0.140390264			1.3550306	0.98801492
							0.853675731	3.062995287			1.36292977	0.73234613
							1.277270501	0.292002439			1.81825577	1.31905566
							1.970270969	0.198536236			1.32835726	0.28459957
							0.349588266	2.813741604			1.23003081	0.42466458
							0.817824828	3.885294862			1.82984048	2.02038343
							1.555190593	4.274620137			0.76902963	1.41222223
							0.709698241	2.101142086			1.78159683	1.28786831
							1.475786252	2.079116061			1.79139538	0.37735263
							1.363804259	4.150742704			1.52400195	1.32861392
							1.421984702	4.348729731			2.25063562	0.39669995
							0.895357948	0.066574968			0.26172647	1.07871174
							0.828415179	1.81461399			1.54226218	0.13216152
							1.645829171	2.568798104			2.84601943	0.84065307
							1.928309368	0.337039677			1.1997742	1.80786339
							1.456751861	1.027338485			1.55813699	0.14736577
							1.956803582	3.933658547			1.59961055	1.44050287
							1.909972661	0.173486108			1.08534074	0.42170218
							1.816760029	1.703165787			1.63297845	0.22224203
							0.927286144	0.824836701			1.57657175	2.1548332
							1.706607778	3.618952026			1.38232566	3.9399769
							1.08031568	5.50428012			0.93217102	0.0908589
							0.221846025	2.96721167			0.03956497	2.14206332
							1.879979828	0.127948307			1.6813426	1.0673345
							1.370629543	1.210699685			0.90381417	0.79600343
							1.01899076	4.259771816			0.28559627	0.37150132
							1.361129067	2.794869837			0.51418867	1.07089519
							0.682148059	3.122544279			1.09338345	0.3451946
							1.923899077	1.344655931			2.35355439	0.13655441
							0.513113848	2.303414586			0.22955349	1.62263498
							1.580579874	1.589191501			1.16018757	2.97483916
							0.749464193	0.69522717			0.18505824	2.07478241
							1.529255356	2.863517249			0.19266681	0.7460033
							0.883884361	1.849270667			0.93293631	0.74639556
							1.181460672	3.155623798			1.89891537	0.84394492
							2.005447408	2.462508725			0.59818984	2.93692249
							1.785459848	2.740729395			1.45002332	1.23001667
							1.338744745	3.346108951			1.6460986	1.42503211
							0.317618613	0.209930146			1.34277237	0.83008484
							1.278955805	0.718742767			1.38778522	0.81161216
							0.459766807	0.564589569			2.36110909	2.80377527
							1.041602665	2.775645078			0.88667249	1.84432213
							0.927810964	2.157031075			1.14926873	2.11004516
							0.548044206	0.868300093			1.05681788	1.23762572
							0.844967035	1.16754568			0.50522792	0.56032779
							0.761430784	5.221695353			1.68959096	1.05420825
							0.154844027	0.708855767			2.53498558	0.15061308
							1.014267754	2.608950738			1.14440663	4.12343935
							0.899469015	3.951134888			0.85034128	3.53387645
							1.88834327	0.068558275			0.52535054	0.38457568
							1.846563471	1.9556332			2.12892603	2.49427817
							0.785138671	0.7491369			0.05753048	1.80136481
							0.4136895	3.432706824			0.50215512	4.72484702
							0.496806467	2.571751234			1.44011505	0.79636853
							0.643253997	0.677086265			1.41299018	1.9549366
							0.189296458	2.727556153			1.09570318	4.11250153
							1.128226487	1.661083789			0.75269005	1.38710119
							1.31123756	1.818315175			0.2917985	1.85163611
							1.605245257	1.665877949			1.27561286	0.48437428
							1.421035808	1.751060173			0.46851124	1.03865029
							1.444583061	1.410724175			1.55366584	0.5129895
							2.075414376	1.993217039			1.56463579	2.11535226
							1.78440467	1.946207533			0.65766508	2.09203798
							0.864666212	0.961096106			1.27435126	0.31580973
							1.909309496	2.370450924			0.91172587	1.98706533
							0.29008376	1.7805071			0.3545549	1.97405575
							2.498420822	1.002721015			0.66209284	0.15439849
							0.908316573	3.007908298			1.01287303	0.5553414
							0.513533681	2.324682776			1.15959891	1.76860083
							1.372565482	1.369181163			0.63696019	2.6084886
							1.249823444	2.003614458			1.36467474	1.07965498
							1.692067934	0.351964156			1.08367949	0.24471744
							1.674208829	1.896307096			0.93984111	1.35495331
							1.416277805	1.210694889			1.99238586	0.58021443
							1.353730093	1.680343796			1.77271674	2.00682787
							0.647284143	2.378855869			0.92903037	0.16016675
							1.042072947	0.529597511			1.0133125	1.30483171
							0.589905309	1.804257164			0.33879972	0.89003374
							1.362457621	1.611351336			1.36391771	2.28470932
							0.794602933	0.028161472			0.74190282	2.05416629
							1.401063795	0.549779634			1.13752272	1.3824031
							2.388065719	0.421148638			1.31463986	0.57934472
							1.712218994	0.40305128			0.80091453	0.60813254
							1.558841439	0.07292537			1.23459113	0.29101769
							1.38092766	0.057240952			0.15809827	0.38148876
							0.704086189	0.609089025			0.50760646	0.75001437
							1.119844156	0.654865143			0.3720233	1.37185171
							0.211050208	0.033111404			0.47330623	0.6833155
							1.146205945	0.269852931			1.19528804	2.15697536
							0.287829829	0.402523068			0.59799156	2.79216105
							0.605171119	0.613179398			1.34399967	1.66039322
							1.14370706	0.813936263			0.14946374	0.32486355
							1.514826623	0.05956388			0.75346316	0.18438206
							2.014375929	1.398690597			0.64356423	2.69209532
							1.358208907	0.565327721			1.91910463	3.90664877
							2.76134208	1.834991331			1.36484545	2.61520249
							2.383759137	0.169588277			1.20054692	1.11376435
							2.07521067	1.285710665			1.01158629	0.80846167
							0.916952585	0.558413214			0.71683791	2.17411491
							1.104770258	0.600384412			0.07995363	2.85430225
							0.837881726	0.767583537			0.89077171	1.00562692
							0.318900009	0.188541564			1.32745242	1.57193801
							0.271578198	1.063833598			1.56786106	1.49491551
							1.38598225	1.40334372			1.35460281	2.54470974
							2.415861014	0.231732945			1.06058397	2.65502145
							0.779571507	1.341392251			0.11747132	0.80891855
							0.066530531	0.319605869			0.94274509	0.01979521
							0.417749915	1.5452563			0.94574637	1.46292346
							3.030083264	0.240716722			0.07283972	1.78788546
							2.828964932	1.235958082			0.63054945	1.67273492
							0.247871098	0.966587592			0.63113958	0.77840914
							0.844467072	0.216098502			1.00720923	1.62194184
							0.028511982	0.012637017			0.74246483	0.51169226
							1.781739517	0.939077523			0.97174391	2.56092771
							2.994569751	0.126242495			0.68254098	3.14277101
							2.203203975	0.012337467			0.75597835	0.96450345
							2.027199647	1.259190103			0.76405801	1.29068046
							1.268702735	0.07845762			0.72396669	1.6509596
							0.684855696	0.022515283			0.37300917	1.30260519
							0.727131643	1.262118872			0.60133255	0.18092351
							1.964513369	0.661749983			0.9354801	2.48629861
							2.292248031	2.916506299			1.09713804	0.35407285
							0.730719177	0.321074606			0.68908876	1.75515849
							4.906546183	0.181153998			1.40669196	1.64944091
							0.020263095	0.304809461			0.98328612	3.77375247
							0.435434915	0.990377776			0.77766106	0.43097786
							0.22678916	0.157768295			0.56367002	0.04012123
							2.332030654	0.050899749			1.1961181	1.66900829
							4.280243602	0.822926156			0.533549	2.35277959
							3.31507474	0.193551624			0.46350657	0.97211151
							0.60988929	0.497539115			0.3710729	4.02291651
							0.224787464	0.106989156			0.93721194	0.07815489
							1.913071627	0.863983562			1.56515852	1.57830659
							1.505382179	0.223438144			2.65252775	2.25601902
							2.357023791	1.50655459			0.17196931	0.93703668
							1.266757744	2.859380714			0.35904453	2.59759668
							1.328663273	1.087412389			0.38114743	0.83423846
							0.331967661	0.075983074			1.02833462	0.06548402
							2.240496808	1.095177069			0.72943059	2.27486187
							1.479915852	0.391702099			1.07488219	1.34470229
							2.288076978	0.06623465			0.30759789	1.84820765
							1.963246228	0.516044253			0.61894267	0.03763836
							2.360291999	0.422814321			0.14055192	5.41224622
							1.287226345	0.115313304			0.41629389	1.31254138
							0.661045619	1.202399343			0.38599108	2.4454709
							0.012476922	1.323848088			1.29788925	2.56897786
							2.210084855	0.73934841			0.31931233	0.65342369
							3.121656472	0.121003196			0.49254845	0.13676575
							1.032779108	0.484547564			0.7724082	0.57165952
							2.083065035	1.456944703			0.67950085	2.08752825
							2.190556193	0.046163933			0.74614462	0.22789854
							0.345803505	1.23089466			0.55679045	0.0400085
							2.099022779	0.812903452			0.51720398	3.16303748
							1.092657022	0.742161267			0.54396776	2.69374823
							0.528666372	0.333719358			0.26997636	1.28700955
							1.032667881	0.467957706			0.94901426	1.06914738
							1.450864104	0.465501921			1.51266339	2.31859696
							0.85629933	1.462372159			0.29353782	0.98604234
							1.004754412	0.318592942			1.23196566	2.0163622
							1.768425543	0.622297013			1.41712855	1.33260663
							1.446481865	0.969711616			0.79088535	0.10158191
							1.063195354	0.701919663			1.09976785	1.78782431
							2.212877786	0.489816214			0.86983166	3.23269713
							0.166404719	0.002906742			1.07131493	1.54630469
							1.642226037	0.474245284			0.66716699	3.86692747
							1.187239266	1.562746636			1.52470017	0.28645567
							4.456914217	0.25032748			1.00551858	1.23248217
							2.098926401	0.324437939			0.48837942	1.6416276
							1.793748978	0.04737254			0.30823595	0.344153
							0.112530655	0.339590063			1.0962157	0.4257984
							1.355208046	1.057109933			0.58568728	0.6573274
							1.938645868	1.09741833			1.28256542	1.07891428
							1.129010991	0.665456879			1.33720813	0.78923601
							1.836425647	0.003362912			0.54802443	2.63114646
							0.995922996	0.680348657			1.3386324	1.65043341
							0.683497954	0.932902512			0.50088684	2.21164001
							1.935441378	0.542227071			1.03318497	1.59221338
							0.622733447	0.150933548			0.89437178	0.99130499
							0.00514961	0.952383207			0.68110756	2.38699159
							1.780005022	0.204248299			1.01921836	0.3888468
							0.336998443	0.332566953			0.87537541	0.06711972
							1.536948765	0.762164373			1.35727244	0.69126582
							1.381215159	0.337940933			1.6761451	2.84903047
							1.886335578	0.09830675			1.07102299	0.44552993
							1.979746962	0.611008808			1.00218175	0.41376187
							0.733629733	0.748642877			0.56117757	2.79360884
							0.018120108	0.699607142			1.18772599	0.07346367
							1.09619796	0.085392685			1.37669598	0.60668278
							0.983527787	0.534139956			0.9885544	2.45825363
							0.545396501	0.99162989			1.14912485	0.74997922
							0.667331654	0.277850986			1.46135737	0.41673259
							1.548269107	0.88531141			0.851887	1.19679368
							1.167361064	0.909188455			1.11405417	0.22721432
							1.7158449	0.240035331			1.10372243	2.3738962
							1.131425692	0.735262053			0.47874346	0.4112545
							1.138030289	0.806200584			1.45367553	1.27702657
							1.854572071	2.253013286			0.0802853	0.15359502
							1.919846208	0.38170141			1.5085048	2.75787515
							0.201693308	0.707129427			0.82800405	0.13178272
							1.922098279	0.110406279			1.02022563	0.75684654
							1.097172485	0.74597184			1.17739911	3.74924052
							2.190911126	0.632664452			1.07854955	0.39180228
							1.057164404	0.948915762			1.35066892	1.50109404
							0.563012889	0.435346285			1.42290908	4.00566759
							1.01361199	0.244647406			0.59722358	2.03500999
							1.302916006	0.071805409			0.73424723	0.03896562
							1.546643549	0.421817969			1.76770692	1.56587467
							1.068357129	0.234249843			0.91801319	0.83786352
							0.970910876	0.640098427			1.00841837	0.84226749
							0.225765152	0.825445775			1.11925937	0.29269975
							2.409181137	0.207733316			3.01318811	1.05802839
							2.458553512	1.083761922			0.62138742	3.27899776
							2.502953774	0.612112296			1.02863048	1.71942335
							1.210138545	1.339389369			0.26894995	0.63615272
							1.637882468	0.848710953			1.75137668	1.18860369
							1.221108777	0.063603013			0.06614623	0.94116733
							1.999031342	1.699002115			1.18600798	1.34730935
							1.352755844	0.080879007			0.56430603	1.01280148
							3.107245685	1.343251569			1.41151779	0.16158576
							0.530123211	0.426660761			0.07943563	1.36764245
							2.267067021	0.426110992			1.18641968	1.53504492
							1.749744097	2.177481864			1.98943679	0.87906444
							0.803514063	1.425717439			1.59488271	1.19978165
							2.513458163	0.270220761			0.49283916	0.16327202
							2.848340173	0.197617047			0.79017867	0.35241203
							1.256159376	1.090745903			1.17390179	0.26627059
							0.96778932	1.200785418			0.75756713	1.19907371
							2.763422347	0.966623936			0.74266854	2.2918977
							1.130030947	0.22882581			0.59765193	1.81762769
							1.474474885	0.993306353			1.91946832	1.77068894
							0.844343795	0.846529568			0.18500385	1.69513346
							0.654075647	1.26716348			1.11230341	0.34401157
							1.062116256	1.177134102			0.76684903	1.9026754
							0.415907039	1.270778157			0.93961107	3.75093841
							0.292560329	0.830662237			0.36916251	1.05124127
							2.052718552	0.697035244			0.24528877	1.79610462
							1.778822094	0.404984447			1.93335066	0.0870014
							1.282774058	0.029989317			1.58634578	1.3649962
							1.803333858	1.169872897			1.32985317	2.21428844
							0.133120385	0.769253131			0.83648457	3.20768643
							1.995149807	0.608004193			1.24805991	0.69010617
							1.472416377	0.759049429			0.96595342	2.48087645
							1.219006473	0.511425464			0.98890762	0.43413629
							1.519650877	1.74239579			1.12300981	0.1262812
							0.333072893	0.749540326			0.69375656	0.31916112
							2.342252114	1.001547413			1.27865874	2.16220179
							2.460403467	1.00682957			0.75587405	1.77666066
							1.22574966	0.451929436			0.7897624	0.79776625
							0.864504075	0.052649949			0.96697752	0.36193261
							1.465604079	1.047045778			1.69418634	0.98530385
							1.296590601	1.52408727			1.53115669	1.09937068
							0.730433468	0.333428115			1.23111043	1.55650502
							1.621441058	1.2044585			0.8903115	0.54101231
							0.877604107	0.751231872			1.74654628	1.66390987
							2.049770459	0.471293557			1.49366294	2.86332273
							1.432167836	0.528779344			0.50736915	1.00011984
							1.095845383	0.155159618			1.41956655	0.52919909
							1.28215272	0.222310173			0.90074732	0.27156686
							0.652241572	0.17728007			1.16787402	3.1128448
							1.892014812	0.685159912			0.03901821	0.55738146
							2.148341745	1.404343754			1.26789286	0.60361467
							1.373300373	1.055870763			0.84484238	0.94089425
							3.5797598	0.409128959			0.54194219	0.75574182
							0.700906714	1.992647649			0.31738313	0.0012543
							0.59931087	0.733315746			0.95193273	1.32625411
							1.495238448	0.795450725			0.71588009	0.32984662
							1.093149047	1.245187557			1.46554194	0.25642329
							0.696349299	1.990993823			0.97153428	0.13000168
							0.852869342	1.746100757			1.27246992	2.09569222
							3.052441295	0.351228468			1.34389083	1.84231825
							1.537092666	0.84482875			0.33469607	0.85168336
							0.356628981	0.66090481			0.50957206	2.24841237
							0.910802038	0.323010532			0.95011785	0.18052855
							0.048431437	0.451552745			0.34237813	0.38587446
							1.501826022	0.059859783			0.98654879	1.38885261
							2.138332788	0.880885912			1.59015012	0.31288825
							1.905921284	0.291062736			0.83937128	1.69336284
							1.468950225	1.523877259			1.56239844	1.09746982
							1.449009021	0.220555072			1.30665305	1.53929351
							0.499753317	1.190762368			0.4392308	0.82861758
							3.613714341	1.199732308			0.49359753	0.23335421
							1.121757623	0.744831934			2.42406221	0.6144998
							0.488244202	1.746538365			0.86282788	4.22311377
							0.437448183	1.895737073			0.26179521	0.09989158
							2.257700497	1.303620463			1.18699229	0.91910016
							0.001410457	1.21917988			0.82617884	0.34924672
							0.919977078	1.847137617			1.00873837	0.26682994
							0.305413964	1.035580145			0.6968872	0.32953093
							0.782979242	0.448272627			1.30916166	1.01939002
							0.306095951	0.581190766			1.26442171	0.13909195
							2.158638509	1.610029557			0.56426679	1.03637742
							1.777023574	0.447229538			0.55921295	1.38126327
							3.659815596	0.897155619			1.0736877	3.39870466
							1.210351647	0.648525197			1.78256525	0.10888341
							2.229678934	0.400307337			2.23330418	2.10459456
							0.938780323	0.169004705			1.01840914	0.44260052
							1.352329021	0.452050701			0.35073833	2.66432215
							0.703705243	1.297369227			2.91057792	0.59079507
							0.07719247	0.319892072			0.77657265	0.93894204
							1.345488782	0.199939298			1.31608491	0.43923421
							1.104310326	0.904955819			0.95215829	0.50621656
							0.788767026	1.036030009			0.5402828	0.41234705
							1.098038842	0.792492846			2.91182937	1.56792153
							2.170970396	0.393313773			1.46826933	0.92182289
							3.098839702	0.735639649			2.12629201	0.17078564
							0.25379829	0.251226778			0.9540829	0.32211065
							1.591309232	1.199256482			0.08521365	0.3661144
							1.246169249	1.355162255			0.93569657	2.05368774
							0.810534877	0.471357679			1.02243715	2.12039945
							2.612805475	0.83472248			1.09424119	0.48484901
							1.182412454	0.946391418			0.80033105	0.03484174
							1.290791136	0.69827973			0.62653073	0.89036844
							0.14443874	0.495713093			2.02641692	1.54270501
							0.74729684	0.702571839			0.65335157	0.01624402
							0.70210406	0.245181926			1.19497831	1.16639407
							0.489117326	0.820141416			2.02722912	4.37313088
							1.211125289	1.170211719			0.99389285	1.06747772
							0.972479598	0.497254403			0.75395924	0.09195093
							0.807954366	0.353032541			2.90429039	0.11612845
							0.756419345	0.51144665			3.57757396	1.5145392
							1.668977751	0.0305487			0.10597149	1.56421041
							0.334974208	0.175283416			0.68234673	0.194569
							2.280399697	1.330098813			0.6280812	0.43313721
							1.386490008	0.880767008			0.80931952	0.44510775
							2.176735846	0.700659076			0.30357582	0.20857008
							2.769688191	1.932998606			1.3494862	0.38773699
							0.065443627	0.36710651			1.57873124	0.07456857
							1.566563036	0.610273653			0.88371291	2.44753505
							1.486839228	0.4054974			1.5141229	1.60985842
							0.949121746	0.825222364			1.83095248	0.64787364
							0.559166695	1.29696216			0.39034824	2.19709117
							0.533231901	0.910655363			1.41517828	0.09713055
							1.262316953	0.758374156			1.68938095	1.25427224
							1.9666625	0.112260662			0.64295768	0.52554152
							1.073688274	1.098177272			0.62442925	0.25962677
							2.581055082	0.015046824			1.7961255	1.51405671
							2.336301021	1.340307238			1.32754955	1.1391807
							0.549080681	0.423177967			1.06519589	2.10485909
							1.410669088	0.397204196			0.38402827	1.96552947
							0.014627466	0.402109529			0.1936779	1.23393626
							1.17421575	1.269701772			2.68720355	0.31998362
							1.512296316	0.958640619			0.4814344	1.34484214
							1.567961721	0.314575357			1.33860066	0.95631994
							1.305372575	0.697317857			0.72063734	0.19006147
							0.805347116	0.778939669			1.32117156	1.34629499
							0.218537455	0.035805568			0.70543285	1.46178941
							0.03995021	0.09854465			0.05893035	0.25677609
							0.843806217	0.038387379			0.21164859	1.04968252
							0.611032939	1.00658298			0.75509607	1.02305258
							0.924353883	0.502855188			0.65551381	1.11788119
							0.776341668	0.739022154			1.02856346	1.68678456
							0.714099803	0.02235869			0.9146321	0.36800698
							1.462161839	0.283246686			2.59780791	2.23306869
							0.861036633	0.379943196			0.36156491	0.46024245
							1.356829538	0.117541997			0.78358496	0.91865964
							0.170128335	1.080846269			1.54349857	1.52880754
							0.640125079	0.019303944			1.45217211	0.61202398
							1.076764688	1.216097611			0.09493393	0.82018605
							1.392229012	1.092941467			0.3588357	1.29686343
							0.945903838	0.731333198			3.48469181	1.62427976
							0.865058781	0.579171036			0.98161481	0.75081721
							0.691256618	0.567714274			0.50233166	0.33274963
							1.350460305	0.071698778			1.41893721	0.61723561
							0.60351504	1.082005866			2.04553029	0.61172011
							1.367406844	0.239117708			1.25563535	2.10215044
							0.405291149	0.850905458			3.09045232	0.09980702
							2.201941527	0.548908236			0.82562336	1.32933392
							1.238719119	1.277815065			1.77992792	0.56985612
							0.621690281	0.348480842			0.45996919	0.91477429
							1.634303367	1.577548847			1.31394636	0.80551714
							2.045545282	0.858534278			1.05104818	0.18649709
							0.849243479	1.212376171			0.0944562	1.04869727
							0.969137179	0.312670767			1.52885895	0.70412645
							1.209624662	0.287886673			0.46353747	1.25068772
							0.943890129	3.240926369			0.99402397	2.76870118
							1.265354242	1.094395571			1.32827852	0.29096651
							0.839239076	0.013593528			0.44691404	0.04287539
							2.025520358	0.21990906			1.01471786	1.03786331
							0.749596928	1.133427551			2.31256913	0.94704293
							0.67342032	1.05410686			1.16325741	1.46554847
							1.008501229	1.24183797			0.30278663	0.63860393
							1.511860184	0.123385625			0.71362893	2.43070127
							0.257483819	0.543417837			0.30419545	2.92757567
							0.124671913	0.192352409			1.39744761	0.1927566
							1.258113852	0.386605736			1.54841703	0.26759997
							0.420747573	1.005891403			1.22594698	1.13470099
							0.90335875	0.704491274			1.16076271	0.1643542
							1.067081094	1.329653479			1.45925295	3.33822226
							0.938561571	0.927561161			0.83171969	1.69622573
							1.148027597	0.147210185			0.45578987	0.45589147
							1.118377639	1.101005168			1.58107089	1.66329704
							0.339261077	0.488466998			0.96759807	0.07550887
							1.035945266	0.314083166			1.71770253	1.424057
							2.427363621	1.583790637			1.31104495	0.57432529
							1.674082652	0.072811797			0.30643022	0.31981794
							0.774377104	0.777950268			0.84132181	1.15271981
							0.569047707	0.062343101			1.60257983	0.2026489
							0.037373683	1.978302838			0.60103757	0.1736967
							1.284209668	1.1698472			0.13652649	0.25825759
							0.907709854	0.185925058			1.27103658	0.67285806
							1.240104536	0.200598423			0.72220688	2.24650276
							0.235791181	0.365608723			0.75195786	1.34810058
							0.394054504	0.171743386			0.90646502	0.0463194
							1.955479786	1.110320609			0.04859677	1.24486853
							0.880415833	1.606403662			1.45347629	0.98696462
							0.908976025	0.387175459			0.24602054	0.60847921
							0.623655963	2.375976405			0.98000674	1.24168963
							0.955507121	0.402833805			1.15981501	0.6480537
							0.426070135	0.529785123			1.35479794	1.45602823
							1.149013635	1.507874793			1.26053748	0.44959835
							0.136560967	0.040969672			0.76003092	1.34405956
							0.859943064	0.774305324			1.21739242	0.35669351
							1.005644629	0.224765801			0.83225908	0.82856099
							1.402175549	0.995106888			1.07214296	0.79788355
							0.698058352	0.219504355			0.10005103	1.11044448
							0.768985498	0.611126315			1.30956272	0.2473194
							0.196776072	0.890956872			1.28749005	1.57758408
							0.476020133	0.79704707			1.36720497	0.71790823
							0.29194353	0.187772513			0.98496332	3.82731603
							0.217983544	0.823525467			0.61670919	0.14071772
							0.032471174	0.000009394			0.63552225	0.6082215
							1.561398881	0.575238912			0.10494124	0.85420564
							0.411490566	1.937292942			1.28421005	4.52202773
							0.923821245	0.306183893			1.73164055	1.46536983
							0.848201623	1.829464415			2.32262211	2.42851151
							1.117000125	1.104497377			0.47751067	1.60323097
							0.247265626	0.694583731			0.51494555	1.63443132
							0.186834314	0.941985345			1.25787369	1.61368007
							1.280755436	0.510821756			1.5851051	0.93296587
							0.651223956	0.437772437			0.8475747	0.61848929
							0.048262602	0.168398325			1.11511405	2.0154215
							0.1780687	0.445402621			0.78809351	3.07640346
							1.423892885	0.147149292			1.25978617	2.44169652
							1.484923098	0.341974741			0.80161785	0.1229062
							1.672818777	0.213194667			1.78971912	1.44373542
							1.506408702	0.554013118			2.87002266	0.9830009
							1.836957029	1.980168579			0.66395395	1.26766293
							1.446929744	1.05164817			0.81358077	0.98884998
							1.456755884	0.635872511			1.26850653	1.45893569
							2.277247033	0.037097534			0.71432265	1.52524737
							1.543526153	1.246838678			1.42667585	0.91233692
							1.588257393	0.102576048			1.27886111	0.01179389
							1.269228895	0.124520344			0.84044441	1.46267
							1.673588052	0.305439266			1.09089209	0.44923253
							0.595516851	1.055315227			1.89948083	1.39321001
							2.149536769	0.360577003			0.48421892	0.91631051
							1.108682127	0.424074442			2.35763904	3.9242682
							1.367748857	1.231575479			0.9978896	1.24209561
							2.21016202	0.564057207			0.38957816	0.33263384
							0.66242598	0.075170299			1.61051573	1.76710003
							1.860391084	2.128677912			0.02958193	0.01037823
							1.652348186	0.889959238			0.61316806	1.37445135
							0.8893382	1.180991221			0.99910057	0.83342943
							0.639687787	0.900031156			1.520648	1.8405478
							1.402086832	0.031558376			2.29537184	1.29017202
							0.607940432	1.031656127			1.32805614	3.81708305
							1.044440746	1.491100892			1.18534904	3.79960105
							1.225146953	0.400688042			0.71481097	0.20995672
							1.553788231	0.697655235			0.91603966	1.478691
							1.35894505	0.871575674			1.33190304	0.7738098
							0.998901962	0.215623121			0.55365434	1.36058555
							1.193584693	0.858043673			0.16296412	2.29901559
							1.807058034	0.197718429			0.86281715	0.51857257
							1.35365047	1.78772867			1.22780129	4.46172381
							1.007379262	0.44991185			1.70349293	0.11278478
							1.505719942	0.064666918			0.03840774	1.6332193
							0.417066397	0.493725325			0.77166946	0.23669677
							1.01937314	0.854622829			0.07918615	1.06436195
							1.29051494	0.324381119			1.63897283	0.03512423
							2.072733037	0.589184804			0.45894101	1.32955845
							1.359849424	1.02857861			1.79401318	2.925188
							0.492174298	1.653386129			0.73248557	0.67849917
							1.851141645	0.155374796			0.69379952	0.03878074
							1.47347166	1.561207258			1.45107615	0.03952106
							0.195569324	0.958731186			0.10956109	0.15608421
							2.044632716	0.824566458			1.57221903	0.06217889
							1.271597226	0.992108587			0.8553484	1.53562153
							0.861842498	0.730894356			1.78638033	0.08787368
							0.256253224	1.03745463			1.34596407	1.74974922
							0.204683618	0.488309491			0.88449613	1.10167793
							2.342276804	1.231158227			0.83372056	0.09806692
							1.640283527	2.390820465			0.98034587	4.24317237
							1.064995749	2.101131735			0.90242169	0.23834665
							1.08249218	0.542832629			0.64603613	1.63686616
							0.602120867	1.567270832			1.38473435	0.04396876
							1.264230872	2.547400655			1.62946524	0.35160401
							1.408980476	2.334452103			0.39865112	0.99529836
							2.931506376	1.273965685			1.16887405	4.43882478
							0.968178075	1.133305419			1.32560839	0.61719625
							0.862437934	1.247155907			1.7081148	2.25049059
							0.740160743	1.003563292			0.14351357	2.39270438
							0.905432072	0.160040106			1.1878979	0.05184946
							1.102989023	1.951683482			1.62714143	0.28228735
							1.514937868	1.495396333			1.88081511	1.76971269
							2.915588778	1.539284246			0.42963615	0.17018233
							1.4167913	2.272554937			0.19827984	0.6280952
							2.581973755	1.925228028			1.52033359	1.05493098
							1.015178851	2.854458122			1.25714794	0.15300267
							1.08130865	0.517890055			2.22098382	0.08479475
							0.885974641	1.109912639			1.00772165	0.19608177
							1.139313925	1.754253943			1.28720641	0.36806527
							0.659140654	0.996776437			1.58540729	0.12073208
							0.810718192	0.028992045			2.32591793	3.65438427
							1.974903091	1.501885519			0.64914065	0.02182593
							1.726170558	2.01109781			1.4721098	0.4323221
							0.036839385	0.993180875			0.48578937	0.55454778
							0.41993213	1.801170736			0.45644473	0.11522897
							1.444782438	1.196424462			1.56740465	0.27789505
							2.085477584	0.97849239			1.22659087	0.04568225
							1.398863092	1.636557197			1.03184505	0.82880486
							1.388177955	0.723025104			0.43932221	0.0951101
							0.425448291	0.311677434			0.89949024	0.19189421
							1.1430522	1.914156754			1.92034373	0.69137623
							0.940288622	1.075339473			1.42164179	0.0729579
							2.055394845	1.695319555			1.06812805	2.46142755
							0.52535419	0.962835329			1.38760099	0.77850577
							1.15947027	0.94568166			0.77971721	0.19672804
							1.758462663	1.779617187			0.91287742	0.87269784
							2.129351437	1.018116791			1.03873972	0.57298782
							1.023842233	1.202463294			1.11676803	0.10411309
							1.763600742	0.768371513			0.78759333	0.513345
							0.680543058	0.930717766			0.83197216	0.64340925
							0.400378626	1.701824938			0.57776419	0.95236057
							2.893619037	1.104505104			0.28195644	0.72866264
							0.722470541	2.727665334			0.95914366	0.42343302
							1.328429969	0.274787495			0.18651721	1.09027536
							1.521187709	1.100502515			1.18192048	2.31853766
							1.285431154	1.891509283			0.3728506	0.1315398
							1.297710569	0.51903035			0.76996764	0.47582873
							1.142755914	0.795333266			0.88265512	1.23920927
							0.309212303	1.23962582			0.442254	0.50297073
							1.246658254	0.895733495			0.06995231	1.10071085
							2.88012612	0.221835167			1.0280327	0.11125921
							1.346395069	2.141072821			1.05074109	0.71912821
							1.771544993	0.416257413			1.69939335	0.31770379
							1.846317135	0.705553401			0.95586868	0.87953989
							1.79469639	0.637145134			0.66729083	1.82068024
							1.173256602	0.670535085			0.79711763	0.19948331
							2.28887384	0.281560087			1.27707866	1.13101821
							0.403882785	1.603546401			0.04152038	0.63410963
							1.149108702	0.712732555			1.64021138	1.20923952
							0.484066829	0.369718465			0.39513011	0.36412078
							0.269235573	1.386074791			0.06483487	2.09206016
							1.335022502	0.200369529			0.50344466	0.92998231
							0.903741824	0.618421879			0.87896091	1.10050213
							1.289097305	0.2019174			0.58671884	0.18309044
							0.741102794	1.783222693			0.69050413	0.24920896
							2.51818756	1.097594174			0.58719581	0.42967198
							0.150703858	0.458248079			0.84528643	0.04508386
							1.035868151	0.038582245			1.23793367	0.95236373
							1.143198569	0.561342551			0.74608734	0.30473029
							0.138778271	1.402257119			0.54245353	1.20374556
							1.839851056	1.031637655			0.30157572	0.3056806
							1.71146324	1.350251061			0.7580871	1.49167229
							0.87589425	1.223607835			0.92547575	0.77944834
							0.640565405	0.565556375			0.77744432	3.47426012
							1.42607652	0.733389683			0.26375832	0.67959283
							0.948450118	0.078735588			1.49924973	1.33391064
							1.666417393	0.979663943			0.75409146	0.73217852
							2.098854524	0.129645461			0.94003221	0.78826911
							1.358587649	0.821602841			0.41568689	0.64276933
							2.032978883	0.013159745			0.89179876	0.37208733
							1.391077308	0.525148673			0.83568459	0.36307173
							1.81197438	0.999999593			0.33794685	0.48178675
							1.67790818	0.423424554			0.34009344	0.82915893
							1.966055165	1.138910966			0.6226584	0.79159522
							1.096434125	1.782279598			0.49877	0.19309563
							1.576344956	2.043534113			0.92442293	0.10074747
							2.633829315	1.187470547			0.23202741	1.71818773
							2.688347518	2.793567623			0.36746502	0.36957201
							1.486699053	0.411741115			0.43998027	0.41146259
							1.063193271	0.487846884			0.68620656	0.87047985
							1.4698119	0.580182765			0.60409885	1.43567891
							1.530676139	1.378121989			1.00967457	0.61131155
							1.166555518	2.425082907			0.48336805	0.77620754
							0.016980993	0.854853784			1.17232904	0.39860649
							1.15338124	0.659418278			0.82049587	0.55135662
							1.770844736	1.759058168			0.72294907	1.11606855
							1.209275077	1.002158486			0.49408126	0.27710621
							1.878290439	0.49299979			0.11611664	0.28926318
							0.856634688	0.549145627			0.77294246	0.8280811
							1.723877948	2.022386512			1.02697175	1.05797137
							1.30436835	2.007905376			1.41930545	0.37066729
							2.315040028	0.912342249			0.52406737	0.45708224
							0.499838353	1.375428831			0.97207675	0.08183898
							1.469798467	0.982519828			1.08747193	1.531848
							0.989586086	1.587354604			0.89385685	1.13156656
							0.832632492	1.513690597			0.33020636	0.83373813
							1.602979833	1.715364535			0.44090092	0.44581272
							1.453180342	0.554169			0.99525737	0.80164029
							0.793031193	1.488683185			1.3426371	0.23189351
							0.613703283	0.306282501			0.6997804	0.55365211
							2.909742437	0.602944412			0.84762068	0.68646704
							0.602369914	1.08396668			1.07333855	0.45046606
							0.973844585	1.233559765			1.37259135	0.96551287
							2.937520407	1.214694798			0.4417275	0.9799509
							1.551311658	0.852605953			0.53304483	2.06644799
							1.559872694	1.883353761			0.25063129	0.04270629
							2.928269902	1.258670062			0.30552325	1.48405332
							0.93027588	1.97463089			0.38057339	0.00777489
							1.928565499	0.68301114			0.34210205	0.72429557
							1.780997796	0.282248233			0.91368223	0.13482649
							1.470491777	1.522776614			0.6611033	0.16064221
							0.967686424	2.73973525			0.8348471	0.37658261
							1.995838154	0.60873805			0.81096281	0.92371921
							1.906235023	2.791128789			0.9898379	0.92750727
							1.575568065	2.068799928			0.18849563	0.46493337
							0.276063273	0.56511268			0.61999091	0.26935854
							0.706358003	0.319960978			0.67490207	3.78861786
							1.739057191	3.971041753			0.56429308	0.57298411
							1.767483881	2.745026109			0.79266375	0.77497136
							0.29606272	0.311689777			1.61008579	0.22547996
							0.428440319	1.152160901			0.73630856	0.05746418
							1.833688596	0.451429899			0.9113069	0.13559553
							0.465505825	1.26264008			1.03060144	1.03268937
							1.3488594	2.716100687			0.54000868	0.26630728
							1.521182787	0.240845127			0.47067571	0.07584867
							0.856210773	0.783414947			1.85840837	0.39197577
							1.214993058	2.962972784			1.21094625	0.1514133
							0.698943817	1.258986604			1.14066774	0.84197662
							1.1402617	2.069612531			1.55112639	1.22245949
							2.606421271	1.481959093			1.22635655	0.49424679
							1.819320989	1.681773666			0.53247621	0.58423111
							0.056281645	0.490697134			1.4620344	1.33638231
							0.802014929	1.441210162			0.89465925	0.70315321
							0.76028474	1.206165057			0.46252293	0.10509467
							0.827649521	1.657603085			0.64308894	0.06902119
							0.995018621	2.490838116			1.19999638	0.04217146
							0.283641449	4.192838384			0.18738731	4.28679677
							0.426774152	2.356167699			0.36760111	0.17110663
							1.482233543	0.995930722			0.77054077	0.18209953
							1.09951441	0.662978207			0.88079098	1.59963817
							1.952551627	1.014438993			1.09432096	0.25022042
							2.276742157	2.173150906			0.74191498	0.39270353
							0.872779439	1.573349634			1.07170495	2.21389124
							0.945223652	1.992838011			0.38819317	0.56919617
							1.65529353	1.24566543			0.13209883	0.64889366
							0.992705425	1.84565192			0.71455643	0.24284667
							1.24719353	3.325694086			0.29149692	5.63099969
							0.828324023	0.3154281			1.40182389	1.22839091
							2.275921158	0.083482256			0.73688312	0.08361356
							0.06140991	1.796379403			0.2853497	0.5755688
							0.628783441	1.384564938			0.98290116	0.05852298
							1.46265664	0.654865901			0.35517221	0.97298815
							1.009750449	1.293555774			0.41592959	1.101189
							1.931619156	1.472306195			0.11079686	0.2314446
							1.29301776	1.592018419			0.55017104	1.37942011
							1.325598052	3.926537015			1.81072819	1.18084529
							1.51893802	0.253999646			0.8198355	1.22467824
							0.89127954	2.86589667			0.50673117	0.78084823
							0.96978459	0.947006621			1.05545955	2.34399917
							1.015405504	3.011400856			0.65041761	4.51827606
							3.160765832	0.176237609			0.57894748	0.71303671
							0.773333559	4.301571902			0.50486258	2.53115874
							1.435187335	1.201799444			0.7347379	1.47972802
							1.878609728	2.841640582			1.03435752	0.41830779
							2.436379184	4.543330854			0.13924403	0.63545838
							0.572156132	2.312890218			0.48850665	0.34703022
							0.857445383	2.843920585			0.18892583	1.45996088
							0.484338362	1.163564764			0.6079261	0.04933602
							2.043485833	3.523007036			0.18938156	1.76582136
							0.053590548	1.525948802			0.08431772	1.94286271
							0.547592842	3.933460058			0.09435483	1.14128044
							1.913219158	0.685446751			2.07775757	1.60184508
							3.555924474	0.458035596			0.33751651	0.2937735
							0.495231914	0.40757213			1.1185621	0.71455884
							2.401582486	3.568239919			0.15552135	1.51565629
							1.814759492	1.820625283			0.18990705	0.91749668
							0.153620054	1.777788499			0.21185328	3.96952147
							0.427663643	2.276472358			0.73496533	2.76431486
							0.041818764	0.973059808			0.89675515	0.30439661
							1.23614678	2.033213148			0.59010732	2.79852601
							0.306748504	3.831038054			0.47110649	1.10944272
							0.600140564	1.215667221			0.17824343	1.71459763
							0.194190756	1.437010749			0.10596591	2.6555581
							0.301447815	1.013343613			0.11649808	0.95027082
							0.491947977	4.780205853			0.91869193	0.50065355
							1.135602712	0.616617113			0.33353468	0.75897788
							0.322065981	2.653620816			0.08739586	0.9834812
							0.263693667	2.338031093			0.20316306	0.25893579
							0.747078629	0.683206388			1.44522841	0.65008598
							0.205998188	3.815007891			0.53712744	1.94938269
							0.722618361	2.832104046			0.05402978	3.6316459
							0.703638444	4.791933674			0.73337702	0.24098589
							1.166324546	3.124970278			0.70980584	1.44113178
							1.292301646	2.069868518			0.4551256	0.22781993
							1.392426303	2.812139773			0.01707567	1.74749943
							1.367351251	0.149579281			0.07550197	0.26766435
							0.999993989	0.079320053			0.92964454	0.35557296
							1.106083743	4.450369631			0.15836718	0.04065543
							1.374582243	3.694386653			0.10984156	0.61151739
							0.104609947	1.820843705			0.91659338	1.6052316
							0.651597738	1.153685969			0.6269104	0.55617678
							0.361308607	2.598883695			0.21451614	0.55140567
							0.845279832	0.252778906			0.25714106	0.36119861
							1.644268565	1.103347278			0.19368645	0.34453431
							0.708973165	3.03919935			0.31629014	2.50980984
							0.061068468	3.544573072			0.52708144	1.14110417
							0.749584127	2.81525741			0.10735465	1.75154345
							0.274529251	1.501454724			0.74284071	1.43372291
							0.655267618	0.163252122			1.28118013	0.09734019
							0.865563096	2.964795403			0.89074398	1.19774294
							0.663209726	3.316450204			0.67262448	1.13408777
							1.180507997	2.822961562			1.42114705	0.75815568
							0.9903958	3.400850574			0.08861275	1.73495018
							0.423020234	5.168639679			0.42739872	2.1553109
							0.135714746	1.156192641			0.6587771	0.67952251
							0.694795117	1.715976078			0.22732166	0.00869106
							0.734379856	3.065537857			0.51098838	3.23250662
							0.910461047	1.034682875			0.26783611	0.79117806
							0.425370049	3.430403941			0.95756606	0.52813097
							1.015627251	1.458892038			1.05315767	1.07850319
							1.155075765	3.721723606			0.56759571	0.08366674
							0.639477275	1.460905506			0.00438053	0.36141787
							0.519548645	3.311819522			0.54326661	1.57409299
							1.532786248	1.764320637			1.48318333	1.65305261
							0.11290013	2.579187607			0.51598768	1.42346814
							0.916562713	1.245135216			0.3024933	0.19469834
							1.125125558	4.436146527			0.43181192	0.58278413
							0.838600217	2.61861182			0.79488377	1.56507818
							0.117796071	3.979595608			0.84459095	1.86301116
							0.679040834	1.637276866			1.43870547	3.23226104
							0.283003531	2.62761758			1.07144524	1.48754943
							2.640990963	1.62100915			1.10255645	1.24894247
							0.398346417	3.8673906			1.75949526	0.64408939
							0.322661504	1.659500245			0.31116162	0.38063093
							0.769597703	2.865118165			0.4126403	0.33077262
							0.484713605	1.781689615			0.45277645	1.10578874
							1.119257539	2.325210957			0.3316093	0.38550684
							0.042132951	1.939262237			0.33307765	1.53321337
							0.448121259	2.194312984			1.55725911	0.78009081
							1.933978646	1.965083928			0.13325498	1.16962077
							1.618665965	4.123882241			1.10350201	2.17596763
							0.139189386	1.126664675			0.51578711	1.34050594
							0.901446461	2.478131959			1.40159441	1.0172411
							0.129629581	2.649291927			0.04084344	0.40985127
							1.636340998	3.136062781			0.57113405	1.90192963
							0.078555388	2.102642918			0.79095348	0.81919924
							0.250627732	1.173428906			0.32456938	5.78380948
							0.713974222	1.784171185			0.37198933	0.33311335
							1.746199539	1.938405031			0.87426058	1.37560407
							0.049502127	2.761997141			0.14013706	0.31965339
							0.166035138	1.662592453			0.53636787	3.90784122
							0.039845721	2.347254564			0.54620455	1.47993242
							0.386454104	1.343515428			1.26317518	0.74136154
							0.767749263	3.821082419			1.46102006	0.88761796
							0.89225269	4.459217424			0.14976884	2.01047599
							0.750929701	1.584479222			0.29658775	0.27626164
							0.676411193	1.534078367			0.46023713	0.21198303
							0.099184447	1.42552139			0.46193067	2.94267434
							1.192511432	2.785506661			0.89407572	0.99947616
							0.246148063	2.061242298			0.26290375	0.71406981
							0.217424641	2.540540911			0.67477111	1.72565224
							0.122446808	2.806037959			0.39046501	0.68736345
							0.832950553	1.817279935			0.50998987	0.30581802
							0.579461896	2.112963411			0.57657393	1.26083515
							0.630184499	1.816117888			0.01647453	1.22948061
							0.739865549	0.890612026			0.52490751	2.29800226
							0.095189116	1.562252504			0.77899995	0.52155925
							0.403082401	0.642564934			0.45660571	0.77297793
							0.013443148	1.997542333			0.05912399	0.14576469
							0.862680462	2.538166095			0.26194219	0.1764142
							0.826119139	1.096480826			0.52779548	0.83148707
							0.848466698	2.96919079			0.92930729	0.24723073
							0.138454802	0.203236793			1.00337975	0.76028239
							1.108934741	2.93949557			1.5067091	1.38789833
							0.053609673	1.678853524			1.10403203	0.3487424
							1.809624407	0.862468634			0.82572041	1.29607158
							1.967907694	1.438178102			0.24196566	1.19563856
							0.791913672	0.445837506			0.58554501	1.20217465
							0.794176619	1.144759574			0.60323319	0.68593353
							0.5800894	2.121996559			0.19172559	1.03980725
							2.69088793	2.718597205			0.89447769	0.16668103
							0.009118365	2.868749342			0.65041176	1.18066724
							0.29119075	1.136823541			0.85895019	0.74267768
							0.082020492	3.252784289			1.44159455	0.16898214
							0.492478523	2.896322434			0.82672476	0.72535235
							1.226397932	0.892264558			0.02688115	1.17490646
							1.046959504	0.123109804			1.06985478	0.68279385
							1.648007788	1.007602425			0.67033212	1.88291547
							0.007687819	1.087279707			0.56120355	1.1835195
							1.615159821	3.194539345			0.29807931	0.96535904
							1.101860539	2.409466827			0.87148225	0.36115816
							1.301138332	0.455123777			0.74493047	0.81390733
							0.255751216	0.622557893			0.46959909	0.64351595
							1.078820697	0.387569002			0.54390209	1.24433014
							0.281223066	1.852876702			0.98902401	1.48864991
							0.932336339	2.744106811			0.10309793	1.79880376
							1.724800734	1.823464805			0.78570136	1.97490823
							2.74852336	0.465955106			1.04798139	0.01754803
							0.560572598	1.282054765			0.75236171	1.31133421
							1.374100255	2.604494573			0.29493758	2.30536717
							0.532720415	0.327776175			1.72839015	1.6357696
							1.543174572	0.886710369			0.44608637	1.13877534
							0.431211271	0.380125233			0.63309808	0.69328933
							1.674108705	0.183851757			0.49050299	2.75879344
							1.282523177	0.909449168			0.96503303	1.18228
							2.215889665	1.983301618			0.2160963	1.0571793
							1.000006011	1.140580559			1.27971299	0.5598326
							1.387385264	0.767479659			1.00167505	1.03222346
							2.335085767	1.329215426			0.48988778	1.48141668
							0.793820745	1.585279884			1.18709848	1.39893949
							0.200124182	1.727286555			0.71920039	0.50271933
							0.920845863	0.000298816			0.43966601	0.81301421
							0.005829024	0.605882883			0.61537869	0.49057605
							1.351322022	0.532107657			0.15618139	0.40176848
							0.735449463	1.664172755			0.40592621	1.35314059
							1.738406831	0.708307103			0.94442843	1.00747995
							1.564062977	0.111924882			1.71051818	1.89283371
							1.496829218	0.932017143			0.4740796	1.48127111
							0.592181016	1.436573599			0.01349106	0.57757969
							0.106568912	0.936420803			0.91953674	1.90809128
							0.572630636	0.369849089			0.94357336	1.18082881
							1.261812709	0.146698557			0.48402675	0.94053053
							0.494313213	0.833907715			0.89161467	0.12124956
							1.199745123	0.776499117			0.88474603	0.96892622
							0.75013167	0.012544295			1.07471985	0.78779915
							0.765328759	0.546362541			0.16153664	1.93334535
							0.411065592	0.257933536			0.6128714	0.8284861
							0.074806801	0.140165774			0.69115482	3.59006799
							0.185089856	0.944735836			0.99182362	0.47673492
							1.285131062	0.141300925			0.79607297	0.96408878
							0.753362305	0.009589521			0.41566533	2.73883775
							0.251620091	0.091662288			1.18612699	1.46519151
							0.862781272	0.097511276			0.8408498	0.29065905
							1.941844283	0.131419348			1.63592861	0.51555625
							1.415970836	1.370274989			0.79056612	0.94018848
							0.395056067	0.24326062			0.34970388	0.06722554
							1.524201507	1.083778737			1.6830209	0.05272778
							0.382099227	0.807825078			1.03084625	0.07113932
							1.723682271	1.029625056			0.00689367	0.67097451
							0.270387729	1.161165804			1.24195202	0.34475105
							0.563550411	0.847773407			0.27486366	0.44849268
							0.030441954	1.178214418			0.00279624	0.49246385
							2.080967986	0.402815893			1.19300514	0.16132525
							0.837225277	0.454732775			0.53538131	2.39069162
							1.054703617	0.702115328			1.23487379	0.88823165
							0.993439882	1.22490628			4.77181255	0.3036227
							0.30957683	1.416841113			1.78547795	1.46217162
							1.642890072	0.928942251			0.66258149	0.04500788
							0.306488107	0.594213936			1.83927498	0.50536682
							1.304031071	0.320949913			0.48452054	0.45434783
							0.917707884	1.141974152			0.62715883	1.31797914
							1.073230243	0.190271468			0.93369153	0.04697895
							0.724638916	0.295978654			1.06489713	0.76623293
							2.366761731	1.804673353			1.66410532	0.86743192
							1.480079983	1.042959855			0.36509076	1.18728759
							1.619246413	0.98176012			0.34754359	1.07502834
							0.74356414	0.06990187			0.16767402	0.28486787
							1.160224162	1.459740124			1.14554468	0.33022454
							1.200692276	1.263349366			0.14687926	1.76690529
							1.469207008	0.950661154			0.93453344	3.17874347
							1.163815392	0.549285622			0.80763783	1.6258331
							0.418495511	1.209930037			1.36683835	1.13892306
							3.323405605	0.91062407			0.09227494	1.16141762
							1.265237818	0.870266959			1.19877972	0.7115305
							0.355112648	0.33202335			0.04956063	0.29092573
							0.502645695	0.953438751			1.13396858	0.853434
							0.262877573	0.959155006			2.34295912	1.93826555
							2.38645163	0.379946097			0.78234493	1.94865906
							1.495403661	1.738115969			1.12080725	0.18931235
							0.862890216	1.072367916			1.76692845	0.16596044
							1.968641411	0.7930236			0.47862651	0.51124979
							0.285365233	1.401301619			0.39118345	1.88031154
							2.434119698	0.553186255			1.1610225	0.07376963
							1.096975878	0.675016909			1.09012857	0.21837426
							0.723892513	0.330542659			0.78498092	0.62297022
							0.831556048	1.305088969			0.99435726	0.27392893
							0.459100267	0.369736826			0.55287128	1.07936392
							0.39684418	0.970259343			1.17299939	1.25697236
							1.078423125	1.589063151			0.01029814	0.93559872
							1.36200966	2.007370888			0.40333574	1.16837354
							0.515596797	1.264104435			0.13545828	0.86950365
							0.717503996	1.171284502			1.18668347	0.55425233
							0.038614866	0.6620489			0.31591323	0.81594179
							0.848835273	1.906713328			0.81870715	2.90123838
							1.149611354	0.254620419			2.62096467	0.34010712
							0.57961741	1.308445824			0.99540776	2.38305187
							0.730476453	1.048208902			0.0814728	1.44645047
							0.594088389	2.119691938			0.92641773	1.44155672
							0.063099368	2.049486188			1.32739757	0.61686769
							0.978717105	1.606380404			0.79011389	1.4132239
							0.698776493	1.217692596			1.90008741	2.15370528
							0.077858498	2.088536307			0.78389482	0.32496445
							0.364114299	1.641236925			1.16442116	1.09158372
							0.149764055	1.696949199			1.10950401	0.29373739
							1.068919221	2.408902481			2.3526102	0.91399049
							0.784768539	2.034622563			0.35338989	1.164668
							1.404784703	3.465540304			1.0092413	0.42371276
							0.358958	1.181231215			0.04324548	1.01601698
							0.054333713	1.850343605			0.82102018	1.31900796
							1.324797657	1.492321385			0.77367101	1.01723899
							0.442067706	1.93580505			0.1575056	0.59094965
							0.837939673	1.626628623			1.08621938	0.51412125
							0.661106097	2.070743347			1.98054397	1.47845276
							1.02553759	1.061367498			1.30192209	0.49891799
							1.488308673	1.126585517			1.26462035	1.03482462
							0.49770712	1.40031471			0.18574259	0.32135379
							0.289857201	1.035482722			0.26304165	1.62148867
							0.686434706	1.166398563			0.20296802	0.49504866
							1.620969951	0.818371109			1.30905995	1.37598122
							1.237082616	0.669259081			0.98814731	0.96450655
							0.078292994	0.962626365			0.52289297	1.28927804
							0.755931651	1.396976784			1.62694476	1.01069758
							0.757235793	1.682078872			0.48270745	1.22926664
							0.474178588	1.688530936			0.68520952	0.15157714
							1.362747767	1.565253729			0.08992171	0.2882568
							0.327263163	1.600451252			1.35363532	2.97862306
							2.258521678	1.304741547			1.2848967	0.67196239
							1.123903639	1.257059675			0.76293014	0.90137641
							1.524165974	1.673796471			0.49220574	2.14548843
							1.286147103	1.745978431			0.15373817	0.82668841
							0.782992139	2.994898765			1.09801969	1.45181317
							0.34615888	1.536430142			1.19856949	2.69406111
							0.192908037	1.320253834			0.38059277	1.81830823
							1.905604227	1.606907882			0.32559805	1.50555331
							0.54099599	1.497791993			0.0858886	0.87772261
							0.901542174	1.134345652			0.20514238	0.56401037
							1.058002688	1.198994025			1.03153276	4.60362404
							0.997222903	1.625347811			0.26626241	0.52860526
							0.910963659	1.465034758			0.1477087	1.01209583
							0.45386665	1.25466959			0.44827063	0.23217897
							1.039419802	0.881864932			1.42121831	1.20232725
							0.287367106	1.375216857			0.80569858	0.19132174
							0.230475744	2.323913264			0.36843248	1.23836436
							0.620604677	0.717349435			0.49160092	1.23705859
							1.200092644	1.352077641			2.19232573	0.78724422
							0.187755756	2.216326909			0.39546649	0.22106425
							0.800750634	1.06480769			0.47866019	0.25716657
							1.000954151	2.060086006			1.43769752	0.90702759
							0.315165044	1.751112217			1.35659736	0.40503599
							1.543463116	1.535638154			0.97063867	1.66987312
							1.040835018	1.894264534			0.51511349	0.64488859
							0.676591171	1.966247056			0.28457404	1.02712276
							0.968864214	1.147623162			1.13691042	1.07869403
							1.155126511	1.538879385			1.04564403	0.08749738
							1.36735348	2.090863533			0.57592609	1.67277385
							1.530883002	1.128268224			0.80908643	0.49320068
							0.15880181	2.232353116			1.34283264	1.42544168
[truncated: 3,469 more rows]

## Sheet: Figure 4
	Figure 3G; % of OLIG3+ cells in organoids																										Figure 3H; Number of OLIG3+ dP1-3 cells per section at E9.5
Condition	BMP												∅													Genotype	Pax3GFP/+; Pax7LacZ/+				Pax3GFP/GFP; Pax7LacZ/LacZ
pvalue Mann-Whitney U test (comparison to WT)		na		ns			<0.01			<0.0001				na		ns			ns			0.1005				pvalue Mann-Whitney U test (comparison to WT)					<0.0001
Genotype	WT-1	WT-2	WT-3	Pax7-/--1	Pax7-/--2	Pax7-/--3	Pax3-/--1	Pax3-/--2	Pax3-/--3	DKO-1	DKO-2	DKO-3	WT-1	WT-2	WT-3	Pax7-/--1	Pax7-/--2	Pax7-/--3	Pax3-/--1	Pax3-/--2	Pax3-/--3	DKO-1	DKO-2	DKO-3		embryo number	Embryo-1	Embryo-2	Embryo-3	Embryo-4	Embryo-5	Embryo-6	Embryo-7	Embryo-8	Embryo-9
Values	81.50851582	70.1754386	49.61832061	89.8451	49.4929	80.9269	23.0769	81.0811	45.6881	3.278688525	0	0	0.435	1.231527094	0	0.195695	0.985222	0.771208	0.268817	6.56109	1.5411	0.862068966	0	0		Values	73	65	27	65	8	18	11	0	8
	86.66666667	64.61538462	70.74468085	91.1901	57.9515	79.7599	35.8491	52.349	8.25688	9.060402685	0.686498856	0	2.203856749	0.634249471	0.6965	0.911162	2.53521	1.66359	1.08696	3.37838	0.974026	1.102941176	0	0			71	69			14	23	13		6
	28.39805825	79.11646586	82.57713249	88.7912	71.1055	78.8119	43.686	21.75	4.09091	0.954653938			0.900900901	0.213219616		0.159744	0	0.177305		13.1579		1.5625	0	0			74				4	0	8		4
	86.08247423	47.26890756	94.39252336	87.747	74.7212	35.4898	33.3333	25.2078	5.55556	3.988603989				0		1.83824	0	0.970874		2.62097			0	0
		56.73076923	75.80340265	83.7259	70.1183	61.7257	17.3797	76.435	34.488	0.269541779						0.75188	0	0.155279
		79.23076923		30.7099	45.7557	68.7671	46.8647	72.6667	6.53061	0.704225352						0.542741	0.793651	3.19767

## Sheet: Figure 6
Parameter measured	Figure 5Bi; Turquoise/mCherry intensities along NT							Parameter measured	Figure 5Bii; Turquoise/mCherry intensities along NT					Parameter measured	Figure 5Ciii; Turquoise/mCherry intensities along NT						Parameter measured	Figure 5Civ;Turquoise/mCherry intensities along NT								Parameter measured	Figure 5Cv;Turquoise/mCherry intensities along NT								Parameter measured	Figure 5Diii; Turquoise/mCherry intensities along NT						Parameter measured	Figure 5Div; Turquoise/mCherry intensities along NT
Construction	EP:EF1α::Turquoise							Construction	EP:MLP::Turquoise					Construction	EP:Dbx1CRM4::EF1α::Turquoise						Construction	EP:Dbx1CRM4s::EF1α::Turquoise								Construction	EP:Dbx1CRM4sm::EF1α::Turquoise								Construction	EP:Olig3CRM1::MLP::Turquoise						Construction	EP:Olig3CRM1c::MLP::Turquoise
Embryo	Embryo-1	Embryo-2	Embryo-3	Embryo-4	Embryo-5	Embryo-6		Embryo	Embryo-1	Embryo-2	Embryo-3	Embryo-4		Embryo	Embryo-1	Embryo-2	Embryo-3	Embryo-4	Embryo-5		Embryo	Embryo-1	Embryo-2	Embryo-3	Embryo-4	Embryo-5	Embryo-6	Embryo-7		Embryo	Embryo-1	Embryo-2	Embryo-3	Embryo-4	Embryo-5	Embryo-6	Embryo-7		Embryo	Embryo-1	Embryo-2	Embryo-3	Embryo-4	Embryo-5		Embryo	Embryo-1	Embryo-2	Embryo-3
Values	0	0	0.272955455	0.33055044	0.377354603	0.089889161		Values	0	0	0	0		Values	0.044728248	0.02599527	0.006034643	0.047203095	0.039205073		Values	0.01983228	0.089984359	0.000169522	0.059116521	0.041473149	0.02992432	0.230046869		Values	0.23145085	0.09244209	0.20983009	0.34414009	0.34263585	0.18571722	0.03942753		Values	0.314627134	0.572508843	0.323968739	0.347238855	0.535393016		Values	0.30417654	0.246406401	0.540401349
	0	0.004408581	0.280773	0.428927642	0.321526044	0.095977532			0	0	0	0			0.086928413	0.036852397	0.057148766	0.104511453	0.052983761			0.051770224	0.079279798	0.025456445	0.050931246	0.089750064	0.060720663	0.268588297			0.21072653	0.43078091	0.23400425	0.44492231	0.3305799	0.20365613	0.10383204			0.322658535	0.782649263	0.49463865	0.570989679	0.384931454			0.403218076	0.312269753	0.618703597
	0.074171137	0.006903609	0.41694536	0.391333646	0.218150528	0.183166425			0	0	0	0			0.089993041	0.019500569	0.090801799	0.118737512	0.089168081			0.067953848	0.066087089	0.05887724	0.090532204	0.097389615	0.084306592	0.253672434			0.08899358	0.41244673	0.1599598	0.32158315	0.41524153	0.29358421	0.00334271			0.499666714	0.711748579	0.532166162	0.342524775	0.347994166			0.499765519	0.228632764	0.840178765
	0.357797594	0.002190292	0.441764412	0.87591976	0.235442226	0.192239393			0	0	0	0			0.109880745	0.003632314	0.087474167	0.07772862	0.090998916			0.064794548	0.076958161	0.097321761	0.112426834	0.127428537	0.110677547	0.132912303			0.09771064	0.37275652	0.28305069	0.14315212	0.29547497	0.29698504	0			0.520647373	0.624320217	0.519554342	0.350267723	0.410159154			0.650356269	0.208852112	0.872985768
	0.512089912	0.028066002	0.30409396	0.502489367	0.266896479	0.263168582			0	0	0	0			0.106023914	0.021131922	0.073389995	0.04641239	0.056787314			0.066318937	0.054683485	0.104684405	0.063748201	0.18664497	0.129805341	0.207247938			0.23170111	0.29749202	0.42415735	0.22070195	0.160632	0.1799676	0			0.596953386	0.395089714	0.552414636	0.406027461	0.432589315			0.755687054	0.293818374	0.83647269
	0.352002103	0.021747023	0.178662566	0.431980508	0.245290887	0.333318966			0	0	0	0			0.082717078	0.068644423	0.094548504	0.057049668	0.060167184			0.054849238	0.027574876	0.090358874	0.055562316	0.165372341	0.140412608	0.219231203			0.2521934	0.06842625	0.35878737	0.35262965	0.30356661	0.22808304	0			0.644562829	0.375161828	0.484389796	0.368227905	0.509704885			0.724806146	0.331536555	1.13086935
	0.356162971	0.01499476	0.24846922	0.481140102	0.203800242	0.680538834			0	0	0	0.07312302			0.109236868	0.034916332	0.09321999	0.054505595	0.104877868			0.033959624	0.027470295	0.105731639	0.043567359	0.195563868	0.071944247	0.112273864			0.23096379	0.23443211	0.20480736	0.37817899	0.4297434	0.32225759	0.0567007			0.660114152	0.32114504	0.448513414	0.271912576	0.425829069			0.806308981	0.211332652	1.20096191
	0.323244175	0.014863522	0.791040153	0.97581217	0.275610781	0.398699751			0	0	0	0			0.145349094	0.009649997	0.072169166	0.054529851	0.1057752			0.026028945	0.071061538	0.107359714	0.052453172	0.182220979	0.115088121	0.074262989			0.19507659	0.32548638	0.16437234	0.27502359	0.39515717	0.42450378	0.13951629			0.546357232	0.312801462	0.498075753	0.296109872	0.588168301			0.750406519	0.153934377	1.066767351
	0.316778256	0.016941827	1.107764498	1.061777023	0.357057406	0.372267922			0	0	0	0			0.192210085	0.00890262	0.072543024	0.064888865	0.084886653			0.049009896	0.148145729	0.091475197	0.057957284	0.17675136	0.128163951	0.095969521			0.32205791	0.34541106	0.15307052	0.37508202	0.32492864	0.33276366	0.28286531			0.446812151	0.332267739	0.528135965	0.346030734	0.512251559			0.597400664	0.169102667	1.107057447
	0.250060067	0.047851749	1.002438363	0.859466522	0.324010182	0.500232916			0	0	0	0.07149126			0.170574265	0.058054888	0.075489002	0.075546921	0.074062578			0.033935545	0.178584565	0.119069591	0.046770183	0.198610831	0.158384736	0.092005673			0.35649626	0.45196222	0.14213838	0.64279142	0.33144352	0.28315279	0.2423368			0.389145013	0.619999776	0.45956001	0.41042286	0.437202762			0.537579002	0.243215662	0.961383977
	1.044747455	0.17264064	1.004244336	0.544689548	0.320679666	1.1136912			0	0	0	0.08215877			0.203725545	0.061583364	0.105576677	0.047441825	0.067619886			0.045726038	0.151336957	0.169863386	0.049536504	0.198786403	0.179444412	0.113560532			0.42249509	0.35576557	0.22321489	0.68474955	0.45010468	0.34071321	0.08767995			0.536453142	0.643953822	0.374317954	0.676677399	0.341715076			0.545788783	0.329825506	0.629054004
	0.8845619	0.108559422	1.242655766	0.729331291	0.32783122	1.477985717			0	0	0.00265212	0.07598246			0.155952826	0.068668742	0.093190413	0.069967139	0.083131438			0.026837621	0.166553617	0.141688169	0.053975976	0.181203921	0.183912966	0.114763069			0.43165808	0.39344858	0.31425125	0.62315796	0.44823138	0.38013739	0.23405818			0.505316702	0.492765996	0.302307196	0.606621874	0.326566192			0.746908676	0.321146019	0.634878751
	0.789160852	0.005065665	1.2558147	0.921740591	0.391845593	0.905537243			0	0	0.00566702	0.03857751			0.08489068	0.03709647	0.037101271	0.085903456	0.06510605			0.011214611	0.140977812	0.079830564	0.06530144	0.226941687	0.172619037	0.090355318			0.33475376	0.49634449	0.25759517	0.66486027	0.39402379	0.26312505	0.0539054			0.414333194	0.657908396	0.287525741	0.462897377	0.408313192			0.453266793	0.299398601	0.783840795
	1.110845257	0.021403304	0.551367179	0.744151429	0.27315898	1.04890544			0	0	0	0			0.156116654	0.0366635	0.042653751	0.147501681	0.041888599			0.006223954	0.130629017	0.200453484	0.061440079	0.139201702	0.223406471	0.196989062			0.2289923	0.49402946	0.30886	0.4902014	0.41914686	0.20658605	0.08988372			0.431712784	0.628157053	0.296278206	0.399172617	0.369352961			0.475615703	0.389982339	0.681176909
	0.82028368	0.079152997	0.23300817	0.986117394	0.197355438	1.061796677			0	0	0.00573991	0			0.209937851	0.016310941	0.015882376	0.137145607	0.063893009			0.055098884	0.174322025	0.177594193	0.04358921	0.181415162	0.118774277	0.205812521			0.22492091	0.48994782	0.40371922	0.58541363	0.48230676	0.35926815	0.55911268			0.494831483	0.62354197	0.349615029	0.376184598	0.466656458			0.511353442	0.401503478	0.655796546
	0.22293178	0.073412499	0.739478171	1.200378387	0.25238338	0.267619684			0	0	0.00304025	0.00538107			0.15894416	0.014416732	0.026564849	0.050671229	0.057396637			0.078876443	0.14434343	0.165511213	0.090840627	0.195858735	0.103588676	0.189339081			0.47051518	0.3095428	0.38948496	0.46281927	0.36569904	0.35769434	0.48396379			0.435077947	0.709589348	0.384036783	0.685069119	0.529718781			0.325007617	0.387908826	0.582015957
	0.018626516	0.077836433	0.874273154	0.8073022	0.314802741	0.432580825			0.01290785	0	0	0.00234182			0.137255477	0.035697073	0.029244375	0.098291692	0.047657595			0.043919323	0.241993431	0.112676004	0.073743391	0.157198639	0.206027961	0.225124006			0.58861163	0.27276829	0.38105467	0.5792108	0.24659365	0.20306231	0.04174588			0.353218005	0.632082375	0.407740977	0.712935037	0.468711731			0.381863079	0.370639374	0.420788126
	0.100693868	0.121903641	0.90809969	0.742207485	0.305202067	0.622547636			0.01526846	0	0.00036866	0.00087983			0.204227497	0.061543148	0.026994492	0.134027289	0.03772961			0.046873926	0.258720802	0.107129876	0.073338265	0.170713563	0.187902672	0.205055707			0.65084957	0.46821526	0.27019963	0.79014492	0.276365	0.09469451	0.05828202			0.475606456	0.640342621	0.41002159	0.609772455	0.434003949			0.450222918	0.400800474	0.489884945
	0.286733156	0.12557744	0.35368228	0.715293074	0.199361	1.070274072			0.01994311	0	0	0			0.189475073	0.04855839	0.039607595	0.095680133	0.039673372			0.07196451	0.122873427	0.183357771	0.131393111	0.199413652	0.143001106	0.133730076			0.52052836	0.48483226	0.20649658	0.59003033	0.27631727	0.21663544	0.22348113			0.558089629	0.526942072	0.42100331	0.52761774	0.40002366			0.367127213	0.367745237	0.56116741
	0.509211953	0.09191835	0.157212645	0.799986568	0.160741825	1.467281642			0.02310812	0	0	0			0.182919347	0.030307281	0.061437729	0.084930794	0.02827493			0.060796015	0.108421449	0.174040182	0.08854053	0.19090164	0.058019714	0.158702414			0.20914927	0.34564614	0.24047881	0.91935476	0.32322078	0.28742657	0.23694739			0.483101729	0.53992047	0.359426284	0.535715114	0.320001666			0.293434221	0.370766355	0.496332741
	0.768083864	0.050846885	1.127178933	0.908324969	0.219549245	1.520822317			0.0249433	0	0	0			0.12615122	0.042591928	0.064146082	0.089197795	0.024187784			0.050434046	0.109368729	0.169435079	0.05140553	0.166000817	0.090057216	0.213448924			0.14553948	0.39741138	0.3263429	0.63387039	0.48820102	0.26322867	0.23887427			0.368478673	0.639829488	0.334889867	0.506156163	0.252892548			0.310044551	0.403238665	0.355608408
	0.585569087	0.024106429	2.041842529	1.053517214	0.183129708	0.980695635			0.02130222	0	0	0			0.181676223	0.035564576	0.042702175	0.126939578	0.0463625			0.061798574	0.200522308	0.117341396	0.04404097	0.190957026	0.147228555	0.189514438			0.30459522	0.42388869	0.30082268	0.43308134	0.33726198	0.33220412	0.25957015			0.338371341	0.625344924	0.260763965	0.519089079	0.208524916			0.300747991	0.314774551	0.309605121
	0.572101737	0.128659226	1.186688482	1.523997439	0.190965607	1.352455008			0.01484122	0	0	0.00456663			0.197250614	0.014963101	0.02449729	0.135538822	0.06767885			0.060721401	0.191199537	0.120375638	0.058640672	0.175438236	0.136105944	0.19963578			0.38413856	0.35585382	0.39185045	0.63504433	0.20367817	0.322459	0.26309436			0.467973401	0.5259576	0.242958827	0.47810343	0.218338062			0.242102761	0.251143742	0.340933589
	1.172405241	0.182522528	1.540626049	1.357784652	0.207198543	1.456554387			0.01400515	0	0	0.01542506			0.139727656	0.017168127	0.014127454	0.125321523	0.062119775			0.022924066	0.190933363	0.137519733	0.032708742	0.160217429	0.108876223	0.216425137			0.25298812	0.22293479	0.43029349	0.45731441	0.20538576	0.24998733	0.11308148			0.471087682	0.501021312	0.276244523	0.309385027	0.293633864			0.233106077	0.166146176	0.343171932
	1.189565492	0.157579786	1.827699297	1.295972724	0.211732372	1.317450328			0.02336562	0	0	0.00197173			0.207689278	0.012040771	0.02220971	0.140217986	0.075275031			0.012241459	0.203565936	0.146760043	0.027812676	0.140958111	0.147987521	0.193016929			0.31037988	0.24632519	0.38743508	0.50534873	0.2704689	0.14614776	0.06430391			0.463059715	0.358891252	0.273643597	0.434097386	0.278783116			0.288607268	0.148043077	0.283333911
	1.022667027	0.195509037	1.562617002	0.704266193	0.185723475	1.366901807			0.0023175	0	0	0			0.166539518	0.033180361	0.047382899	0.109646114	0.062388192			0.023335714	0.156307778	0.114804522	0.049285531	0.132970986	0.197191435	0.182103206			0.46524067	0.54965758	0.42115311	0.58422623	0.40026057	0.16714742	0.50106681			0.502149481	0.259462742	0.281816654	0.621371459	0.143056505			0.24287546	0.182298543	0.255866605
	0.686673147	0.138492177	1.749635172	0.422747867	0.182650469	0.942194938			0	0	0.00107654	0			0.136334147	0.031505959	0.040565385	0.075641257	0.057403879			0.037153314	0.20563227	0.090283501	0.036867523	0.181936811	0.186626299	0.16359844			0.45324321	0.66336261	0.4804926	0.33420012	0.50682265	0.25990963	0.44373855			0.493755741	0.220159815	0.240864136	0.622694607	0.132749074			0.209860381	0.234967788	0.275118429
	0.923998117	0.178783696	1.61232453	0.398574089	0.331981533	0.708139497			0	0	0	0.02591856			0.280282147	0.04478005	0.04453443	0.054672354	0.073545953			0.0297829	0.196592744	0.06168406	0.027253569	0.126280652	0.159612103	0.03224299			0.56259028	0.70803264	0.5454242	0.73622392	0.47304739	0.45791657	0.80133562			0.463565048	0.279570387	0.21792359	0.396922024	0.113516807			0.276216936	0.144606983	0.32719742
	0.967808843	0.142768962	1.209091838	0.204381567	0.422805818	0.667102322			0	0	0	0.09599404			0.300127217	0.020348461	0.062219906	0.06304031	0.068610851			0.028073066	0.151078066	0.09543654	0.0270584	0.070129633	0.21717045	0.126401606			0.54062864	0.79672017	0.56209479	0.87892513	0.47770426	0.39624138	0.602965			0.408930034	0.364451349	0.239789486	0.412740378	0.101736141			0.285798033	0.105557472	0.24494038
	0.864653041	0.107385179	0.786244544	0.795111647	0.331658518	0.588142768			0	0	0	0.03542386			0.226424831	0.030231244	0.077768046	0.025897349	0.069529595			0.125875772	0.119580846	0.149084289	0.018871539	0.060008796	0.246892203	0.16746914			0.38462999	0.60019189	0.5236207	0.82616604	0.46489712	0.31214642	0.16594201			0.350229516	0.306655187	0.254646446	0.361331615	0.103121012			0.22835353	0.113251288	0.180333204
	0.931167907	0.090244216	0.839641685	1.148382234	0.312689189	0.671821174			0	0	0	0			0.194645788	0.018703476	0.065394141	0.072854215	0.060083872			0.1651104	0.14787864	0.165385098	0.020037513	0.092348117	0.154440179	0.13023217			0.22707279	0.59819431	0.2925673	0.93484273	0.35814902	0.45940764	0.29888225			0.470489432	0.183404618	0.250446442	0.251650196	0.088316002			0.174780005	0.118353667	0.148938255
	0.773680419	0.078637827	1.115712712	0.817292047	0.417455123	0.443558803			0	0	0	0			0.332268596	0.027446603	0.121537077	0.114094367	0.067083169			0.193268212	0.212197527	0.138977173	0.004436411	0.10311044	0.257080155	0.195274248			0.38196534	0.45619278	0.19558134	0.43545723	0.277054	0.43777491	0.45466301			0.43544393	0.166280043	0.227787925	0.239260597	0.093933494			0.20916005	0.326558655	0.135916243
	0.554821997	0.111048552	0.982373569	1.853242246	0.323497599	0.440006138			0	0	0	0.06836257			0.346970839	0.070203586	0.10216106	0.133471333	0.069623419			0.10434734	0.15839351	0.140882382	0.036139463	0.076625908	0.353786498	0.177772175			0.41811328	0.51849531	0.23165378	0.36411956	0.26097786	0.45084583	0.1288184			0.384708438	0.218017024	0.232987918	0.097101274	0.0864361			0.17074065	0.297503113	0.102886678
	0.655498143	0.135241856	1.027985451	1.481850501	0.336966028	0.475789498			0	0	0.00273719	0.09804777			0.317469512	0.046263822	0.086257564	0.149088521	0.119563031			0.239082561	0.140309506	0.135612506	0.075348681	0.071320185	0.230264986	0.156597224			0.33685915	0.55432318	0.41943486	0.31052754	0.27754558	0.29522018	0.18621562			0.337789693	0.236441071	0.306023548	0.085563627	0.072302427			0.185500959	0.201657163	0.107358959
	0.801307077	0.114814963	1.011167126	1.722150253	0.284759307	0.618887217			0	0.00157717	0.00118953	0.07522604			0.87554543	0.012366875	0.070059596	0.141873118	0.189407075			0.2253005	0.215994585	0.162452199	0.082956981	0.119543188	0.158276526	0.066883707			0.3719536	0.59239049	0.49266915	0.25539998	0.30412569	0.45638255	0.17038199			0.330690547	0.121754122	0.317085163	0.086630513	0.078216402			0.221986006	0.309049106	0.140564546
	0.686350469	0.104636417	0.939630291	1.546742362	0.222006744	0.939457198			0	0.00076993	0	0.0399137			0.886382633	0.021133557	0.130613646	0.257317051	0.175489278			0.180837715	0.223695501	0.274802658	0.109452961	0.123888871	0.316343185	0.018813876			0.2856146	0.62492607	0.27966998	0.29238008	0.3044579	0.3667953	0.0998935			0.296522129	0.087248454	0.311101327	0.073824385	0.08453853			0.187614198	0.174978676	0.127358254
	0.707398309	0.130551244	0.656391576	1.12381574	0.219407847	0.59359666			0	0	0	0			0.658847801	0.097021205	0.217767486	0.305347048	0.204785535			0.227123055	0.148370216	0.265157397	0.290552668	0.191307908	0.389869462	0.073901152			0.25414298	0.44963821	0.29931804	0.29047271	0.35118994	0.21268927	0.21347039			0.31152174	0.073248703	0.206709126	0.113863436	0.085610149			0.121687108	0.160372104	0.048237862
	0.839066347	0.096077228	0.55198185	1.552074295	0.281749523	0.59794857			0	0.00804351	0	0			0.546719614	0.165465235	0.440926178	0.533028635	0.175668755			0.22973822	0.163279556	0.24007761	0.376873522	0.261396994	0.540272067	0.105311789			0.43614764	0.27790343	0.56460513	0.20372091	0.29898544	0.27760626	0.36390226			0.226406255	0.059069153	0.19539498	0.137260964	0.06716631			0.067142621	0.134528117	0.088291878
	0.797356682	0.100702132	0.496212388	1.610924469	0.233079992	0.609424726			0	0.00471749	0	0			0.786436116	0.116529089	0.631682268	0.419335904	0.092469074			0.245179224	0.048718326	0.373253522	0.389185102	0.346758533	0.521760099	0.088512496			0.45291554	0.30034149	0.49836372	0.16945094	0.38442839	0.37067414	0.26903088			0.242605129	0.0520642	0.183941408	0.153306769	0.064759102			0.110551226	0.06140033	0.08977395
	0.674983712	0.223526165	0.752937391	1.568743286	0.047667847	1.222006648			0	0	0	0.04364597			0.963824588	0.123620013	0.500765942	0.328007417	0.161952478			0.196546472	0.056969861	0.31676703	0.437194743	0.362777539	0.519609789	0.100817768			0.47265236	0.41563876	0.44732873	0.46843808	0.53353238	0.39550611	0.36548779			0.282478154	0.052524014	0.149544255	0.182516801	0.066462089			0.122459654	0	0.096385603
	0.625507652	0.239430138	0.328087212	1.973386918	0.046026257	0.274193744			0	0	0	0.08641892			1.13064622	0.185007784	0.672958527	0.538909626	0.185479118			0.303197485	0.186337437	0.38936829	0.314176571	0.246664951	0.311082392	0.288478446			0.25219516	0.40004684	0.36296099	0.7248589	0.38007741	0.20502862	0.2679401			0.25247835	0.052511094	0.098457565	0.104847885	0.074620618			0.127040406	0	0.132024851
	0.81650164	0.213977421	0.458992752	1.635389762	0.072837916	0.123407684			0	0	0	0.08479087			1.090357046	0.160159808	0.923864813	0.551323617	0.150747748			0.190163867	0.133786333	0.408179333	0.180234153	0.222813282	0.280467375	0.424465006			0.29662949	0.37531083	0.3657071	0.62977971	0.2652328	0.24099202	0.26939373			0.221215057	0.053995679	0.147775228	0.063171365	0.0645375			0.122426154	0.01501438	0.137301388
	1.664114902	0.175189963	1.271131138	1.289352109	0.132797707	0.354025394			0	0	0	0.05459988			1.120585313	0.217932827	0.318955502	0.564604605	0.220372378			0.172195716	0.932649767	0.492516658	0.347273729	0.334873475	0.443757032	0.417593882			0.25597501	0.16328285	0.17382988	0.33630407	0.28995102	0.30705447	0.22224136			0.258810037	0.046629206	0.149813974	0.04796917	0.064765612			0.101756517	0.063657893	0.142235728
	1.070796486	0.101364078	1.187542762	1.521830548	0.397058371	1.024416234			0	0	0	0.01310209			1.135551679	0.596259108	0.275496137	0.614999524	0.208001475			0.261393497	1.381098961	0.443898838	0.450337712	0.468865434	0.581784044	0.279340127			0.31253199	0.4138701	0.16847223	0.16325705	0.29651238	0.29217115	0.09620943			0.269750243	0.034017106	0.106042998	0.034257887	0.060888696			0.126084911	0.024330914	0.138635871
	0.33832169	0.143671935	0.948329162	1.10284316	0.334461045	1.315252603			0	0	0	0.00422069			1.149394146	0.694635017	0.821617077	0.766431743	0.246979618			0.200588989	2.228516749	0.476049064	0.443434284	0.50157797	0.5178471	0.334155453			0.5116732	0.36763952	0.1957044	0.23499473	0.31897372	0.24994988	0			0.221088003	0.027132626	0.110438662	0.037680373	0.054220646			0.112472474	0	0.117131898
	0.428345496	0.257559714	1.068606403	0.867258809	0.198259402	0.884484783			0	0	0	0			1.449701193	0.580103781	1.327370746	0.859480126	0.52776318			0.123060397	1.983281279	0.428429492	0.449782698	0.28826372	0.656231977	0.13813393			0.61767191	0.37639594	0.27258851	0.70840483	0.27217869	0.42151538	0.06049519			0.283183145	0.022598435	0.120780669	0.056577494	0.050716537			0.114234979	0	0.059254116
	0.61487719	0.227958133	0.707520272	0.604769264	0.217309832	1.049809199			0	0	0	0.00161332			1.032744871	0.511791174	0.817412759	0.942207399	0.917439149			0.176423434	1.532305207	0.502585739	0.503672708	0.526421108	0.384052782	0.324194708			0.32637628	0.50125677	0.32922258	0.57881352	0.18315015	0.44424268	0.2065128			0.243343318	0.016385407	0.175649637	0.059040965	0.051604453			0.105559001	0	0.05618579
	0.667034779	0.149459018	0.945078273	0.525548749	0.195610323	0.595588886			0	0	0	0.02589757			1.125996373	1.337824803	1.088373789	0.697568007	0.627936917			0.317858767	2.116309205	0.431208173	0.650809974	0.787310162	0.50902698	0.514375999			0.43107082	0.45521148	0.5011033	0.38604351	0.14027552	0.38237674	0.18818089			0.251146319	0.018892928	0.236506456	0.059581645	0.046247803			0.08412336	0	0.080566005
	0.276353831	0.170969652	1.163259217	0.526897395	0.172521342	1.505086929			0	0	0	0.05869538			1.349291609	1.973115257	1.139669218	0.327957444	0.890030849			0.112767734	1.076371574	0.297095787	0.5661084	0.658960676	0.42000074	0.829187192			0.4914255	0.42238116	0.32870597	0.25604175	0.28838716	0.34897651	0.0473212			0.225324598	0.044743611	0.195387622	0.079637918	0.039996386			0.060949227	0	0.108801276
	0.571658638	0.225447612	1.102259846	0.674838003	0.282876112	1.669657985			0	0	0	0.05765456			1.286765769	3.469501953	0.407655421	0.253383584	1.520420191			0.037339343	1.766504106	0.443828807	0.550345084	0.698034179	0.259082044	0.811835677			0.29069237	0.46183186	0.21259362	0.26798953	0.22837845	0.26706962	0			0.153055388	0.058671084	0.195261296	0.10415834	0.056017024			0.07513533	0	0.087750052
	0.442264438	0.204912116	0.642843771	0.84135051	0.175898354	0.410104184			0	0	0	0.01748954			0.925336772	2.916628454	0.42063313	0.289432814	1.542925989			0.036422737	1.146078863	0.412002529	0.362240343	0.595021992	0.325415769	1.510917599			0.27803972	0.47492643	0.17263361	0.37391269	0.14801599	0.30494332	0.07711442			0.127461469	0.051055187	0.175856096	0.07319289	0.07583378			0.077852148	0	0.034273244
	0.325767858	0.172930192	1.129575663	1.227098711	0.106225554	0.868120136			0	0	0	0.00210853			0.379140775	1.502274345	0.77421072	0.314696453	1.220852756			0.055768788	0.699179963	0.254974623	0.246232204	0.38372627	0.28004369	1.502108471			0.34860921	0.34318364	0.16790125	0.51662869	0.27835023	0.34139881	0.12400809			0.106270795	0.017730624	0.110406007	0.04620296	0.089323236			0.063088164	0	0.016955139
	0.793935819	0.076446563	0.983972732	1.191275368	0.141020185	1.334994464			0	0	0	0			0.668828749	2.635300045	0.610672455	0.725949578	1.641393722			0.036993857	0.918560762	0.251230027	0.238754512	0.54655044	0.205849464	1.502901501			0.30971018	0.39662383	0.37680738	0.53604715	0.40931826	0.33551626	0.30598553			0.087084022	0.022915512	0.139643309	0.039436623	0.058366217			0.069105569	0	0.013358724
	0.096532926	0.071261801	0.743455572	0.639623518	0.097577297	0.731413869			0	0	0	0.02680546			0.547787215	3.657919389	0.716251287	1.08638762	1.152020671			0.027689305	1.197226204	0.328767076	0.200025524	0.375589535	0.211081399	1.849653261			0.25638999	0.28892072	0.35671681	0.33059102	0.2659567	0.28598168	0.3362556			0.215051153	0.026533533	0.117246433	0.034938469	0.045077602			0.095617969	0	0.003487905
	0.57850927	0.134424785	0.715297118	1.005244789	0.095975714	0.075163316			0	0.01184482	0	0.00193924			0.175698309	2.542823691	1.064373298	0.447088542	0.881314772			0.026236618	0.65412606	0.239823866	0.326508631	0.278409489	0.220850331	1.294563325			0.30053375	0.17696109	0.20545109	0.27953876	0.15741679	0.30568021	0.00273103			0.157550641	0.024537755	0.107684987	0.033699356	0.044471767			0.094451364	0	0.003249306
	0.718743372	0.149229905	0.890996425	1.003910661	0.103858077	0.297069443			0	0	0	0.00116896			0.180268192	1.159309486	1.131261235	0.426588148	1.947037324			0.113791272	0.56327896	0.127049904	0.183874493	0.402653424	0.186959731	1.978540248			0.26801305	0.06177138	0.24988536	0.36365138	0.25576325	0.38049366	0.02398702			0.112611232	0.022188568	0.051317221	0.03022404	0.043921482			0.052976203	0	0.004730918
	0.346695792	0.241598574	1.30927889	0.822334305	0.100636176	0.147059043			0	0	0	0.05420739			0.439781246	1.188822597	0.413214309	0.688758753	1.741285774			0.040138969	0.580582408	0.160930213	0.145101	0.318751046	0.214396869	0.840044883			0.13726471	0.10804579	0.25291761	0.44383906	0.30622955	0.38518306	0.19353359			0.121096921	0.031471121	0.063954237	0.029740364	0.050203597			0.044970334	0	0.000625762
	0.674032472	0.323258023	1.118787679	0.574481476	0.148540346	0.752647457			0	0	0	0.02546092			0.680090138	1.222911243	0.21357568	0.662924748	1.671561841			0.031242086	1.779767259	0.237132268	0.140894035	0.203689493	0.233242059	0.809393318			0.12695781	0.05345644	0.1593718	0.33988444	0.24692338	0.51397185	0.21718235			0.146569635	0.016555854	0.098332627	0.034516372	0.035052738			0.058109511	0	0.002183356
	0.590594816	0.197364415	0.552901905	0.379328331	0.180835635	1.003927925			0	0	0	0.0065234			0.578324574	1.561699094	0.473775053	0.519388508	1.193424008			0.009965697	0.822866612	0.171355512	0.083618655	0.170469561	0.17165458	0.559517346			0.20872398	0.09873206	0.074623	0.32957	0.29225616	0.28571248	0.1652717			0.123881332	0.001739752	0.052969427	0.038857442	0.032347908			0.077643514	0	0.004396414
	0.61850904	0.10641439	0.685279562	0.814986755	0.10856529	0.656280783			0	0	0	0.04189032			0.479015441	2.065968157	0.616769179	0.142030332	1.908907503			0.014357798	0.712244898	0.198722653	0.061655051	0.155496318	0.110460414	0.176184169			0.27109711	0.34644491	0.17812321	0.2974771	0.15819566	0.26285378	0.29728678			0.08450976	0.005788634	0.059323669	0.039110382	0.032486207			0.062104518	0	0.00223928
	0.919214202	0.03352096	0.734810702	0.62762925	0.135920698	0.404549218			0	0	0	0.04980585			0.27687595	1.658998375	0.442661276	0.368068378	1.501888375			0	0.574285162	0.202999539	0.006348328	0.035702805	0.130549472	0.202719877			0.2814598	0.26139699	0.19711176	0.19541255	0.19329942	0.26972259	0.25369269			0.061635458	0.004283357	0.093373186	0.032153816	0.039220111			0.0406575	0	0.002805977
	0.68141366	0.102817086	0.1690637	0.92411226	0.135715345	0.129250085			0	0	0	0.00048291			0.144514938	0.438016323	0.025631718	0.351155559	1.301294285			0	0.362558961	0.140950461	0	0.000205811	0.126665192	0.305067029			0.31387677	0.19630783	0.15462609	0.13572918	0.11483324	0.23262569	0.01742207			0.03285943	0	0.100631448	0.023829352	0.032907125			0.026845718	0	0.000980056
	0.40515706	0.131753435	0.318208607	1.504241318	0.175502997	0			0	0	0	0.00243422			0.166415203	0.538945252	0.006134577	0.269410308	1.172006649			0	0.201730392	0.152111361	0	0.005821946	0.171303146	0.313381897			0.25656081	0.1427128	0.22796174	0.1767389	0.19557513	0.23116352	0.10462588			0.008504184	0	0.107859546	0.025722266	0.026005825			0.026712385	0	0.001927064
	0.463161555	0.121673189	0.598779446	1.037802151	0.245481966	0.330340705			0.0023771	0	0	0.00732482			0.156026769	0.559669485	0.128957229	0.154045457	0.989762101			0	0.252310536	0.182723221	0	0.006693328	0.272504821	0.186246846			0.19094059	0.20698001	0.19188762	0.19912793	0.12896792	0.36309975	0.11862805			0.032963395	0	0.129764604	0.036402754	0.045158021			0.035541922	0	0.0033794
	0.325990853	0.1070938	0.484678935	1.559711926	0.235714179	0.850010579			0	0	0	0			0.126115653	0.475123992	0.240424332	0.150772079	0.76468605			0	0.099737515	0.148559668	0.014172131	0.122017276	0.255770049	0.125147766			0.17228128	0.23079507	0.16684651	0.22360255	0.14755987	0.42850243	0.19147831			0.026231288	0.009994338	0.126674889	0.034388186	0.062544316			0.02403673	0	0.002490613
	0.336785011	0.123109109	0.298273848	1.413232418	0.206727483	1.007552353			0	0	0	0.00741948			0.101295068	0.241253257	0.299717018	0.24724654	0.38751943			0	0.238147867	0.104343605	0.117339676	0.130895124	0.171067998	0.09607655			0.11676461	0.16003514	0.20725369	0.24029089	0.11693489	0.39392776	0.48368703			0.00623504	0.01444146	0.059331682	0.025063813	0.054299694			0.011378061	0	0.002600694
	0.544613999	0.10752134	0.239080566	1.182164577	0.212974713	0			0	0	0	0			0.243951169	0.849846746	0.190006644	0.156705217	0.382805275			0	0.145827827	0.157029738	0.125297831	0.097693009	0.184655703	0.045514787			0.13971523	0.1573434	0.19649777	0.31088646	0.09287788	0.28272602	0.24148833			0.010738508	0.001895625	0.047201642	0.01786815	0.048279645			0.009203033	0	0.000397165
	0.604575946	0.057463636	0.274630706	1.190617237	0.264427444	0			0	0	0	0			0.317098779	0.252014314	0.073241355	0.180925419	0.349714579			0.003887209	0.208004073	0.125485137	0.026869889	0.079595398	0.185294599	0.043232056			0.07540381	0.12445677	0.28405791	0.61858695	0.11953846	0.25377859	0.2033553			0	0	0.096546469	0.020109292	0.030937041			0.003194056	0	0
	0.370436332	0.062093535	0.234596175	1.504805408	0.205241257	0			0	0	0	0.01330279			0.244880104	0.002692183	0.001252194	0.164103071	0.083029673			0.000625545	0.132322921	0.135181001	0	0.04565194	0.152763817	0.096615347			0.22802211	0.04065496	0.25678241	0.69077213	0.24256793	0.27940578	0.04610348			0.015333877	0	0.031806532	0.021366015	0.020487543			0	0	0.002949794
	0.210562132	0.110117108	0.395073064	1.269029598	0.172306844	0.050228158			0	0	0	0			0.149775163	0.027731679	0	0.135617641	0.066607906			0.004636059	0.129087115	0.165990496	0	0.057749115	0.119961659	0.087079775			0.22746431	0.1285273	0.17390147	0.44090569	0.24939838	0.24800861	0			0.003775337	0	0.011671812	0.018297835	0.010628823			0	0	0.003956976
	0.389652863	0.162760318	0.364733006	1.010191552	0.283355925	0.263132019			0	0	0	0			0.102665057	0.069273835	0.024112064	0.170088605	0.009344471			0.019404622	0.116862922	0.137347304	0	0.069770559	0.175033615	0.055072718			0.14346934	0.13888553	0.17884782	0.32148232	0.17594815	0.2373186	0			0.004275188	0	0.017831562	0.016431133	0.018767653			0	0	0.005614032
	0.32040012	0.055067666	0.148605698	1.364289501	0.323741892	0.421689752			0	0	0	0.01938298			0.075262584	0.002986469	0.068383792	0.166009944	0.024126291			0.007109564	0.053553766	0.109099506	0	0.127688725	0.227319355	0.130311983			0.14224713	0.10397932	0.30586794	0.28661183	0.1846085	0.29716665	0			0.004455328	0	0.027607847	0.024524273	0.029466851			0	0	0.002139391
	0.090699437	0.112521249	0	1.17644514	0.215774914	0.298852205			0	0	0	0.01814055			0.028190743	0	0	0.22958392	0.047905035			0	0.027058342	0.097060031	0	0.167244057	0.229584824	0.117270786			0.12682502	0.18264411	0.2526828	0.28649657	0.14252024	0.31333343	0			0	0	0.026910173	0.027191516	0.045231244			0	0	0.004829207
	0.125252462	0.072602913	0	0.555844538	0.161747176	0			0	0	0	0.01101872			0.106654486	0.071638382	0.181028732	0.201886533	0.0540042			0	0.042482333	0.124253395	0	0.168533866	0.184189034	0.089137154			0.0294563	0.21121861	0.24327293	0.28474657	0.13455206	0.42847839	0			0	0	0.009632887	0.027511961	0.041784715			0	0	0.005209683
	0.196341892	0.08911461	0	1.825273432	0.222249359	0			0	0	0	0			0.185856177	0.113176964	0.224355735	0.109639747	0.030007012			0	0.017903188	0.094967995	0	0.241574134	0.166583318	0.061758424			0	0	0.23075229	0.23655331	0.11444429	0.3215489	0			0.024824462	0	0.000726208	0.022787838	0.035089695			0	0	0.006475243
	0.230649254	0.043738261	0	2.281604851	0.25855306	0			0	0	0	0.00169348			0.125465967	0.012443509	0.160788212	0.039484891	0.01514098			0	0.019376855	0.129548542	0	0.120483459	0.166942699	0.022856449			0	0.02565567	0.22594344	0.26689062	0.23167872	0.31968982	0			0.08433109	0	0.014985992	0.010794487	0.031375494			0	0	0.00394029
	0.117621582	0.050367598	0.078181207	0.842814699	0.169104649	0			0	0	0	0.004707			0.040065307	0	0.105534632	0.035302151	0.001681741			0	0.082893151	0.140591025	0	0.011584808	0.161795295	0.006385653			0	0.08493358	0.21198638	0.26363427	0.17524744	0.37584762	0			0.008426568	0	0.051571296	0.017547693	0.032170374			0	0	0.017551439
	0.234810321	0.046249137	0.022331366	0.940408093	0.108801221	0			0	0	0	0.01048498			0.04315861	0	0.117406116	0.035857174	0			0	0.113225283	0.094055624	0	0	0.17175092	0			0	0.02828876	0.13583842	0.26395407	0.30633468	0.42629692	0			0.013021528	0	0.05856127	0.027993933	0.037528215			0	0	0.015458031
	0.724332767	0.036746643	0	0.806624379	0.146662492	0			0	0	0	0			0.068992386	0	0.099682594	0.040206516	0			0	0.094001828	0.254642044	0	0	0.179500052	0			0	0.01918171	0.14646728	0.25031947	0.22008925	0.37474681	0			0.019499169	0	0.020381242	0.022577005	0.048559521			0	0	0.015538806
	0.545521375	0.007955157	0	0.558841467	0.117760656	0			0	0	0	0			0.077157019	0.004991936	0.134005409	0.030188908	0			0	0.058825892	0.313663826	0	0	0.234088128	0			0.12588722	0.17772297	0.15562796	0.19773862	0.14767396	0.18002891	0			0.030423509	0	0	0.022969071	0.054278788			0	0	0.02166841
	0.270685789	0.063972354	0	0.796564982	0.177161385	0			0	0	0	0			0.079019293	0.008099336	0.142637869	0.055793839	0			0	0.172374741	0.210857915	0	0	0.27309776	0			0.01247784	0.11814624	0.18393597	0	0.11682859	0.16573883	0			0	0	0	0.01846426	0.047199867			0	0	0.022913104
	0.17240625	0.081518442	0	0.84285957	0.066065594	0			0	0	0	0			0.110012634	0	0.120475535	0.040924163	0			0	0.17503899	0.250990123	0	0	0.330587582	0			0	0	0.20224859	0.04316511	0.15811663	0.18386645	0			0	0	0	0.017742549	0.029796			0	0	0.018834684
	0.115151731	0.067142173	0	1.247294202	0.002290752	0			0	0	0	0			0.075869194	0	0.053426215	0.009782654	0			0	0.059459353	0.075005705	0	0	0.255978872	0			0	0	0.22511549	0.08972566	0.30125893	0.31309135	0			0	0	0	0.016146804	0.014735452			0	0	0.013224458
	0.068672752	0.040237109	0	1.612330681	0	0			0	0	0	0			0.110190381	0	0.01547883	0.027053408	0			0	0.085681293	0.060313951	0	0	0.247340562	0			0	0	0.11670365	0.06323742	0.35457579	0.16937457	0			0	0	0	0.003138708	0.00979078			0	0	0.011460831
	0.043375668	0.014241467	0	1.624480477	0.026120786	0			0	0	0	0			0.117974905	0	0	0.041859698	0			0.052232975	0.008105256	0.06709005	0	0	0.248243071	0			0	0	0.03027981	0.06842555	0.25630554	0.31691465	0			0.007719368	0	0	0	0.020641068			0	0	0.001228878
	0.024009508	0.014609988	0	0.50606721	0.096049832	0			0	0	0	0			0.098827592	0	0	0.064822707	0			0.083141309	0.229145207	0.039379189	0	0	0.294850708	0			0	0	0.05489854	0.10211387	0.17242931	0.37877912	0			0.003966901	0	0	0	0.027257043			0	0	0.03746616
	0.038447397	0.001126804	0	2.413547408	0.077494506	0			0	0	0	0			0.005190303	0	0	0.069345829	0			0.056295083	0.102874853	0.041078569	0	0	0.269164475	0			0	0	0.07625207	0.14866223	0.17807822	0.34192413	0			0	0	0.000447993	0	0.017011883			0	0	0.046916032
	0.048571219	0	0	2.48492688	0.103857986	0			0	0	0	0			0.032952952	0	0.009301504	0.076533092	0			0	0.135600117	0.028477288	0	0	0.241846037	0.001631786			0	0	0.00568812	0.1361953	0.38297712	0.23980024	0			0	0	0	0	0.01214086			0	0	0.063465579
	0.013158365	0	0	1.65852994	0.160093496	0			0	0	0	0			0.030856221	0	0.163077793	0.09004296	0			0	0.089948151	0.045545845	0	0	0.242310544	0			0	0	0.00257981	0.03763223	0.24194027	0.27781326	0			0.007854479	0	0	0	0			0	0	0.046659694
	0	0	0	1.325628073	0.122562797	0			0	0	0	0			0	0	0.229962019	0.118449984	0			0	0.019833355	0.081537591	0	0.033157403	0.234030209	0			0	0	0.00051554	0	0.1432056	0.25617688	0			0.035061501	0	0	0	0.00107043			0	0	0.000817431
	0	0	0	1.362277225	0.106249125	0			0	0	0	0			0	0	0.166735663	0.143387352	0			0	0	0.101162223	0	0.068651106	0.254515925	0			0	0	0.02190072	0	0.13832237	0.20248998	0			0.057070999	0	0	0	0.002832003			0	0	0
	0	0	0	0.210204028	0.172213192	0			0	0	0	0			0	0	0.126309134	0.161497658	0			0	0.021572761	0.082240385	0	0.066133994	0.222339563	0			0	0	0.07635688	0	0.09266472	0.19756233	0			0.042666718	0	0	0.001521016	0.003256734			0	0	0
	0.041554411	0	0	0.241932901	0.156248882	0			0	0	0	0			0	0	0	0.166882984	0			0	0.090926941	0.054021889	0	0.045185738	0.207376353	0			0	0	0.03882984	0	0.11605921	0.13873443	0			0.012242461	0	0	0	0.000399512			0	0	0
	0.043296792	0	0	0.120893994	0.160846785	0			0	0	0	0			0	0	0	0.123673409	0			0	0.139164636	0.087630673	0	0.008236352	0.122024349	0			0	0	0.0978459	0	0.10515793	0.0173212	0			0.15519527	0	0	0	0.001065438			0	0	0
	0	0	0	0.052938433	0.058349558	0			0	0	0	0			0	0	0	0.098143381	0			0	0.018758825	0.094403706	0	0.032006613	0.119374551	0			0	0	0.07215564	0	0.18463392	0	0			0.02220413	0	0	0	0			0	0	0
	0	0	0	0	0.025156882	0			0	0	0	0			0	0	0	0.01551132	0			0	0	0.085231385	0	0.092247822	0.142680163	0			0	0	0.01893814	0	0.18382021	0.02277463	0			0	0	0	0	0			0	0	0
	0	0	0	0	0.001378072	0			0	0	0	0			0	0	0	0	0			0	0	0.068258584	0	0.141816816	0.150040865	0			0	0	0.00941593	0	0.0126868	0.03572604	0			0.034476418	0	0	0	0			0	0	0
	0	0	0	0	0	0			0	0	0	0			0	0	0	0	0			0	0	0.010688219	0	0.012685961	0.087914032	0			0	0	0.12595264	0	0	0.04605301	0			0	0	0	0	0			0	0	0
	0	0	0	0	0.025226728	0			0	0	0	0			0	0	0	0.034570629	0			0	0	0.054296213	0	0	0.175448723	0			0	0	0.19869475	0	0	0.01420608	0			0	0	0	0	0.000821129			0	0	0
	0	0	0	0	0.073563067	0			0	0	0	0			0	0	0	0.030741845	0			0	0	0.059977	0	0	0.164819919	0			0	0	0.11454999	0	0	0.02580476	0			0	0	0	0	0			0	0	0
[truncated: 12 more columns]

## Sheet: Figure S1
Figure S1Bi	b-gal intensity (AU)												OLIG3 intensity (AU)												GFP intenisty (AU)													Figure S1Bii	b-gal intensity (AU)								OLIG3 intensity (AU)
	E9.0	E9.0	E9.0	E9.0	E9.0	E9.0	E9.0	E9.0	E9.0	E9.0	E9.0	E9.0	E9.0	E9.0	E9.0	E9.0	E9.0	E9.0	E9.0	E9.0	E9.0	E9.0	E9.0	E9.0	E9.0	E9.0	E9.0	E9.0	E9.0	E9.0	E9.0	E9.0	E9.0	E9.0	E9.0	E9.0			E 10.5	E 10.5	E 10.5	E 10.5	E 10.5	E 10.5	E 10.5	E 10.5	E 10.5	E 10.5	E 10.5
% of the NT lenght	embryo_1 section 1	embryo_1 section 2	embryo_1 section 3	embryo_2 section 1	embryo_2 section 2	embryo_3 section1	embryo_1 section 4	embryo_1 section 5	embryo_1 section 6	embryo_2 section 3	embryo_2 section 4	embryo_3 section2	embryo_1 section 1	embryo_1 section 2	embryo_1 section 3	embryo_2 section 1	embryo_2 section 2	embryo_3 section1	embryo_1 section 4	embryo_1 section 5	embryo_1 section 6	embryo_2 section 3	embryo_2 section 4	embryo_3 section2	embryo_1 section 1	embryo_1 section 2	embryo_1 section 3	embryo_2 section 1	embryo_2 section 2	embryo_3 section1	embryo_1 section 4	embryo_1 section 5	embryo_1 section 6	embryo_2 section 3	embryo_2 section 4	embryo_3 section2		% of the NT lenght	embryo_1 section 1	embryo_1 section 2	embryo_2 section 1	embryo_2 section 2	embryo_1 section 3	embryo_1 section 4	embryo_2 section3	embryo_2 section4	embryo_1 section 1	embryo_1 section 2	embryo_2 section 1
100	0.249143	0	0.03885	0.410302	0	0	0.333562	0.325006	0	0.316559	0.0327072	0.0478267	0.0700203	0	0.0673303	0.227612	0	0.0436737	0.0980285	0.211287	0	0.0899109	0.00844991	0.190534	0.396703	0.200925	0.214461	0.353016	0.122596	0.457652	0.25698	0.314697	0.281735	0.338953	0.285072	0.386892		100	0.146492	0.0267029	0.0331844	0.0350112	0.126229	0.039399	0.00367783	0.0105066	0.186886	0.0606126	0.0509451
98	0.13571	0.133644	0.11655	0.329275	0	0	0.233161	0.280354	0.100279	0.233045	0.114018	0.0260097	0.0459629	0	0.132208	0.260336	0	0.0587063	0.0181183	0.187438	0.0289576	0.0575433	0.0505096	0.137788	0.362607	0.297732	0.261864	0.386974	0.145885	0.514631	0.415468	0.343007	0.362942	0.323502	0.305484	0.299528		98	0.143513	0.0441571	0.0344406	0.0193468	0.0633662	0.00560743	0.0485595	0.040069	0.179866	0.0296087	0.0311811
96	0.304682	0.118013	0.17871	0.141048	0	0.0120664	0.384295	0.247104	0.0966223	0.134845	0.141761	0.101878	0.0776052	0.0119364	0.203811	0.23156	0	0.0089932	0.0935451	0.150745	0.0289576	0.028409	0.0345012	0.204293	0.517571	0.309736	0.359064	0.468588	0.162428	0.431237	0.63684	0.358623	0.354132	0.286938	0.321026	0.317153		96	0.128119	0.113213	0.00652143	0.0872502	0.0908533	0.0581773	0.111249	0.0744748	0.191124	0.0919901	0.00867092
94	0.495812	0.0772064	0.176425	0.103661	0	0.134924	0.404406	0.267374	0	0.144961	0.196764	0.0186785	0.107301	0.0141386	0.207767	0.227248	0.0069361	0.0650358	0.114116	0.136301	0.00648776	0.0640152	0.0671641	0.146956	0.611447	0.310014	0.424422	0.528875	0.212051	0.582862	0.644501	0.385478	0.292396	0.31349	0.353619	0.378357		94	0.0850137	0.0733864	0.0745844	0.0683119	0.0967992	0.0291157	0.0703603	0.0300503	0.164013	0.0775063	0.0170921
92	0.382101	0.0704054	0.12752	0.0625257	0	0.240962	0.0519219	0.144693	0.0984505	0.10548	0.267812	0.266822	0.0833282	0.0127461	0.15001	0.207229	0.0277708	0.0935187	0.0189358	0.105798	0.0438319	0.0550273	0.0922897	0.169892	0.523594	0.27462	0.40886	0.519154	0.232072	0.62787	0.357053	0.392836	0.385925	0.366591	0.463327	0.530326		92	0.107129	0.0484479	0.0430079	0.0186092	0.0431226	0.0352551	0.0400073	0.0781014	0.203825	0.0787295	0.0425109
90	0.228225	0	0.124777	0.0363453	0	0.13858	0	0.208949	0.181818	0.0791626	0.144805	0.187193	0.0514379	0	0.170185	0.187689	0.00716027	0.111057	0	0.171736	0.0846574	0.0432728	0.097981	0.164161	0.416148	0.202868	0.43304	0.402205	0.252316	0.629466	0.169357	0.472706	0.499309	0.43116	0.582187	0.610269		90	0.159189	0.0963608	0.0296208	0.00447889	0.0432137	0.0729005	0.0077881	0.00761764	0.23118	0.12304	0.0158403
88	0.135984	0.011975	0.0959824	0.160172	0.00411353	0.208967	0.165394	0.19901	0.0831848	0.0992458	0.265247	0.216737	0.0193103	0.00723939	0.127461	0.2366	0.00379771	0.135452	0.0260829	0.14157	0.0574404	0.0938668	0.126158	0.168516	0.402949	0.300021	0.422985	0.394802	0.244116	0.586692	0.328802	0.442796	0.496053	0.447558	0.671484	0.70145		88	0.289758	0.100837	0.0919554	0.0585636	0.0676855	0.0830829	0.0230322	0.0212698	0.342148	0.102374	0.0273902
86	0.0467907	0.150336	0	0.258641	0.111041	0.107957	0.525374	0.127471	0	0.200497	0.152027	0.271725	0.0337311	0.0660802	0.0459682	0.310331	0.00861343	0.1042	0.151038	0.225737	0.0381354	0.0281717	0.0496709	0.229519	0.420358	0.476349	0.372949	0.418092	0.270815	0.669767	0.565497	0.411985	0.45928	0.412298	0.675934	0.735313		86	0.0970515	0.0473621	0.01145	0.122655	0.0330451	0.0243077	0.0459074	0.0663928	0.162321	0.0500061	0.0150155
84	0.0697777	0.0414096	0	0.245349	0.0809086	0.19038	0.223106	0.205366	0.013209	0.335664	0.175115	0.190109	0.0461633	0.0188251	0.00439111	0.312246	0.02982	0.0496076	0.0558317	0.225046	0.0438319	0.0517913	0.0911768	0.217364	0.513363	0.43811	0.389947	0.394515	0.323047	0.565624	0.486173	0.475411	0.532059	0.392059	0.748261	0.662106		84	0.00927225	0.0620991	0.0150766	0.0705866	0.0332852	0.0387021	0	0.0970838	0.0708312	0.108567	0.0179518
82	0.205101	0.154312	0.003885	0.21086	0.0871399	0.0866584	0.143273	0.180995	0.105885	0.271685	0.1323	0.150366	0.0667844	0.0285699	0.00482626	0.319311	0.0201226	0.0488164	0.00865035	0.196611	0.0823365	0.0337997	0.117136	0.278594	0.578658	0.433256	0.439744	0.477293	0.423164	0.540247	0.444835	0.481101	0.624886	0.397934	0.724577	0.645105		82	0.0874753	0.0192175	0.0336815	0.0543169	0.0893192	0.0324514	0.0187414	0.144841	0.117873	0.0801679	0.00537013
80	0.314371	0.136039	0.00479912	0.144796	0.134784	0	0.244131	0.102564	0.139403	0.223484	0.29058	0.208392	0.0874002	0.0155152	0.00399551	0.310323	0.022243	0.0266631	0.0126063	0.21014	0.104279	0.0475927	0.135599	0.227	0.638293	0.443249	0.465121	0.504935	0.36585	0.526601	0.512348	0.410878	0.566917	0.449007	0.900141	0.717897		80	0.143236	0.0343558	0.182485	0.0890224	0.104474	0.00613937	0.0198229	0.126714	0.152275	0.0844754	0.0500154
78	0.198029	0.0401176	0	0.151031	0.312756	0.251931	0.103478	0.162448	0.122949	0.169057	0.263156	0.222698	0.0677417	0.0422285	0.00201754	0.121158	0.0362919	0.10631	0.0272169	0.265642	0.142889	0.120111	0.114216	0.231814	0.605206	0.405499	0.432322	0.447257	0.465825	0.628509	0.504528	0.532246	0.558873	0.549417	0.854106	0.738646		78	0.0847345	0.0605493	0.0675881	0.130035	0.0397663	0.0464216	0.00535763	0.110794	0.128432	0.118262	0.0444481
76	0.320466	0.064098	0	0.143407	0.260828	0.309063	0.160214	0.304999	0.12758	0.119192	0.0978107	0.258738	0.131997	0.0220505	0.0047867	0.12284	0.0658745	0.0689918	0.0165886	0.306692	0.152383	0.0467514	0.0881228	0.130219	0.693139	0.421597	0.451954	0.52684	0.565066	0.606803	0.550015	0.634603	0.603307	0.511327	0.78119	0.659539		76	0.0232644	0.0494677	0.20585	0.0574615	0.0408189	0.0642445	0.1186	0.0465209	0.0842645	0.0945339	0.0613877
74	0.348864	0.061313	0	0.191745	0.0232308	0.021817	0.425126	0.219675	0.0373874	0.0872008	0.020202	0.30974	0.0869281	0.0147056	0	0.156041	0	0.00677786	0.113852	0.29178	0.0903539	0.0492701	0.0975617	0.204633	0.685735	0.428121	0.439983	0.553903	0.583931	0.422139	0.800755	0.551467	0.540487	0.48804	0.70517	0.747665		74	0.00275375	0.0364336	0.0813019	0.0573616	0.116629	0.0216068	0.103499	0.0480276	0.0678096	0.0783992	0.0397402
72	0.0969209	0.192065	0	0.2761	0.099191	0.251474	0.313604	0.117135	0.089675	0.364751	0.0362357	0.145064	0.0329768	0.0719271	0	0.187689	0	0.162352	0.0539856	0.174141	0.0881386	0.14925	0.0675782	0.124259	0.51554	0.443871	0.445729	0.570226	0.605112	0.597705	0.668761	0.399006	0.547573	0.562469	0.682407	0.607632		72	0.116645	0.0339884	0.00235994	0.0262973	0.0988383	0.00573968	0.117358	0.0425671	0.196809	0.103373	0.00180432
70	0.144766	0.221089	0	0.13773	0.0491857	0.305864	0.155766	0.0832152	0.138306	0.242875	0	0.248933	0.0238676	0.0643554	0	0.132305	0	0.14732	0.0526669	0.160612	0.0918308	0.18881	0.0209428	0.111756	0.425871	0.525064	0.436632	0.53758	0.555489	0.628349	0.572041	0.382701	0.6434	0.586121	0.60764	0.665022		70	0.142954	0.0415522	0.142995	0.0365424	0.0668861	0.043005	0.118435	0.0875089	0.158687	0.0904681	0.0434781
68	0.435425	0.116422	0	0.15671	0.257775	0.106099	0.0424151	0.226567	0.229352	0.244682	0	0.27039	0.145426	0.0131021	0	0.155443	0.0776263	0.0445968	0.0295905	0.150748	0.14637	0.124074	0.0022628	0.10545	0.67181	0.460738	0.411973	0.595183	0.693044	0.527638	0.564858	0.514966	0.793493	0.55159	0.55321	0.703673		68	0.295921	0.0880555	0.0471694	0.0334389	0.124589	0.0818035	0.0677036	0.0521391	0.258402	0.146905	0.0165134
66	0.176979	0.0768134	0	0.24992	0.217195	0.153206	0.223106	0.502253	0.177065	0.0651766	0	0.247744	0.0866828	0.0179205	0	0.191289	0.0341082	0.0986614	0.0887979	0.245688	0.139091	0.0733671	0	0.0453669	0.566614	0.427218	0.421549	0.678395	0.679764	0.612069	0.731326	0.709824	0.771659	0.532873	0.443335	0.700622		66	0.156805	0.0326894	0.0553925	0.0916586	0.136785	0.0177627	0.0746218	0.0799882	0.238918	0.0862467	0.0315819
64	0.210905	0.123708	0	0.277344	0.15671	0.228621	0.213965	0.476164	0.248244	0.170581	0	0.128373	0.0524559	0.0784623	0	0.206393	0.118146	0.195187	0.0703368	0.18767	0.155548	0.086667	0.0122529	0.0566018	0.573434	0.462196	0.44525	0.743906	0.815649	0.731294	0.68552	0.685258	0.699581	0.521988	0.488522	0.669393		64	0.227903	0.0898423	0.0841144	0.015538	0.135821	0.0739928	0.0374446	0.160488	0.225129	0.100171	0.0253241
62	0.574755	0.0233892	0	0.246181	0.485196	0.184591	0.207261	0.269232	0.164633	0.327364	0.0918872	0.0347091	0.202967	0.00597085	0	0.265368	0.18335	0.214439	0.125984	0.098461	0.221375	0.123354	0.0679949	0.102127	0.914406	0.419512	0.414846	0.795705	1.15227	0.695703	0.671953	0.471524	0.638931	0.58097	0.625285	0.629211		62	0.214627	0.0993011	0.0593659	0.0795679	0.0754682	0.077049	0.116701	0.0239991	0.235566	0.128086	0.010598
60	0.624897	0.0815851	0.011655	0.168612	0.108332	0.294895	0.0503984	0.168015	0.182915	0.256721	0.0253333	0.0636775	0.179706	0.0505966	0.0178413	0.315115	0.0664758	0.232373	0.037898	0.120134	0.342902	0.107531	0.0236355	0.163012	0.910199	0.495708	0.470867	0.756238	0.952033	0.707833	0.542833	0.360289	0.651572	0.572701	0.589329	0.580844		60	0.209294	0.0470342	0.056809	0.139619	0.190045	0.0657198	0.0954615	0.0512868	0.213266	0.0795072	0.0254918
58	0.448168	0	0.129348	0.279007	0.0160275	0.380822	0.456815	0.0744763	0.273352	0.124338	0	0.182952	0.168682	0.000704159	0.0799893	0.388722	0.0426188	0.245823	0.0988197	0.176889	0.519285	0.0691659	0.0471787	0.14444	0.809067	0.392035	0.597992	0.720401	0.705521	0.642474	0.885026	0.423924	0.705965	0.532439	0.60008	0.626295		58	0.0194879	0.0382763	0.054751	0.105953	0.170621	0.0431402	0.0260269	0.141655	0.0670828	0.0951921	0.00384535
56	0.223374	0	0.105581	0.283998	0.0201837	0.365586	0.438685	0.162183	0.226793	0.0336304	0.212319	0.259	0.152375	0	0.0716818	0.476117	0.0160453	0.279053	0.156972	0.233306	0.438161	0.131622	0.165016	0.134117	0.730356	0.283085	0.571179	0.71931	0.577687	0.731135	0.949826	0.563958	0.738333	0.531131	0.632675	0.619705		56	0.140156	0.0679563	0.0848139	0.0644737	0.102717	0.0423829	0.0388024	0.195049	0.148524	0.0991743	0.0081957
54	0.10246	0	0.0157685	0.385785	0.0322958	0.0587778	0.188674	0.079382	0.180721	0.207992	0.0139494	0.339942	0.0984346	0.0130863	0.0594184	0.476473	0.0104042	0.192417	0.0727104	0.130103	0.273594	0.304366	0.0484208	0.236281	0.614205	0.393284	0.482358	0.805496	0.58618	0.576877	0.68153	0.479572	0.697346	0.651128	0.563542	0.727057		54	0.198652	0.0475868	0.10749	0.108898	0.0915587	0.0348613	0.0166048	0.0642621	0.211449	0.111189	0.0317387
52	0.0459558	0.0847571	0.0340509	0.288971	0	0.00667306	0.258756	0.151323	0.222405	0.533452	0	0.24761	0.0859655	0.0798311	0.0447814	0.316439	0.0603836	0.243845	0.151566	0.25509	0.244478	0.424727	0.165849	0.263224	0.581994	0.57003	0.448123	0.67861	0.589734	0.608	0.754948	0.5065	0.686046	0.726794	0.527504	0.749611		52	0.193753	0.136098	0.0157693	0.0692171	0.187966	0.124892	0.0576848	0.051134	0.197291	0.125581	0.0119949
50	0.307448	0.259238	0.172311	0.0621844	0.00328473	0.151683	0.450417	0.0402029	0.211679	0.523068	0.0120207	0.146131	0.319483	0.120657	0.106494	0.132899	0.0469492	0.273515	0.186114	0.21014	0.265682	0.47795	0.323265	0.312995	0.751465	0.749965	0.511566	0.503484	0.622814	0.675273	0.731965	0.434193	0.668809	0.739851	0.701134	0.661065		50	0.133717	0.140444	0.0849755	0.119479	0.116945	0.137614	0.1715	0.155085	0.178171	0.159612	0.0323686
48	0.583348	0.172997	0.319941	0.0640888	0	0.23182	0.206956	0.165629	0.326614	0.258391	0.111608	0.376516	0.85198	0.161023	0.224777	0.213941	0.0722278	0.341952	0.139698	0.296601	0.566651	0.400031	0.409594	0.495317	1.0788	0.677658	0.593922	0.539098	0.686731	0.743744	0.636202	0.42378	0.704433	0.670568	0.886868	0.78868		48	0.236018	0.103504	0.167628	0.131498	0.184901	0.0772051	0.0856044	0.0276757	0.241947	0.136923	0.040321
46	0.567	0.144778	0.361534	0.261977	0.0691744	0.186419	0.165364	0.165626	0.46556	0.00661822	0.222259	0.329217	0.828843	0.112407	0.358093	0.290188	0.0740238	0.45417	0.152225	0.332833	0.931548	0.252817	0.607254	0.566867	1.02004	0.603543	0.661435	0.639874	1.01777	0.677986	0.575392	0.490403	0.755379	0.496527	0.923912	0.778617		46	0.0935483	0.105436	0.0305323	0.199596	0.15502	0.0923705	0.132089	0.0873355	0.227182	0.176074	0.0767804
44	0.345677	0.204388	0.208876	0.369167	0.215677	0.210796	0.21884	0	0.427167	0.218499	0.402523	0.318881	0.651308	0.115609	0.330401	0.326147	0.172084	0.728845	0.248882	0.148454	1.02881	0.390194	0.75661	0.611234	0.841716	0.610418	0.614272	0.687966	1.08509	0.604169	0.703396	0.41754	0.771467	0.685513	1.08293	0.73705		44	0.204392	0.090098	0.18762	0.166739	0.10891	0.142925	0.166826	0.139818	0.240133	0.155525	0.11816
42	0.00792236	0.207176	0.128434	0.224581	0.440322	0.3406	0.531773	0	0.328443	0.387202	0.289136	0.481295	0.195292	0.173405	0.276205	0.494214	0.491559	0.942466	0.571688	0.117721	0.886924	0.611013	0.472341	0.8416	0.528021	0.637274	0.588655	0.594309	1.28177	0.720521	0.846242	0.280969	0.757103	0.836054	1.06276	0.71422		42	0.124583	0.0962315	0.192695	0.159788	0.226346	0.113539	0.135137	0.0859365	0.276505	0.222814	0.163406
40	0.0169782	0.144248	0.0703871	0.441885	0.257221	0.18063	0.729832	0.0324207	0.280543	0.668915	0.193397	0.313716	0.131517	0.186705	0.282534	0.957659	0.48808	0.761415	0.980733	0.418603	0.765081	1.01848	0.338804	0.673161	0.597954	0.59841	0.546759	0.618323	0.954793	0.611591	1.06618	0.334127	0.748292	0.872832	1.12258	0.633587		40	0.225385	0.130532	0.0483761	0.164338	0.248579	0.13037	0.122338	0.10553	0.295919	0.198109	0.201695
38	0.199278	0.233804	0.129805	0.19383	0.365532	0.357055	0.87152	0.0954096	0.228012	0.856718	0.0971799	0.380883	0.325717	0.185787	0.407147	0.814525	0.62091	0.938906	1.03427	0.704349	0.61908	1.1579	0.356574	0.673498	0.753861	0.58731	0.532634	0.5637	0.823486	0.723394	1.15747	0.373125	0.736354	0.775183	1.00909	0.679665		38	0.196971	0.210593	0.23846	0.265192	0.308075	0.218669	0.246577	0.197171	0.359211	0.290433	0.321691
36	0.344013	0.337136	0.219845	0	0.272873	0.198912	0.225848	0.0551305	0.397184	0.379304	0.266203	0.27993	0.526637	0.282107	0.459761	0.58868	0.473931	0.707878	0.481228	0.602753	0.773626	0.890809	0.351299	0.753656	0.744503	0.649556	0.602302	0.547372	0.806871	0.581186	0.690148	0.319901	0.673406	0.618624	0.943649	0.719147		36	0.351337	0.064124	0.377147	0.100611	0.237383	0.045412	0.202593	0.144959	0.57546	0.249884	0.449532
34	0.581678	0.203599	0.309886	0.29133	0.474945	0.28362	0.225696	0	0.569404	0.422515	0.495059	0.470436	0.773341	0.280271	0.396861	0.815485	0.511098	0.761151	0.459998	0.30417	0.844833	0.932165	0.513142	0.966128	0.762057	0.612571	0.691122	0.748838	0.775454	0.693628	0.669001	0.294155	0.664979	0.652142	0.896696	0.859805		34	0.233082	0.156526	0.229085	0.206679	0.485231	0.135832	0.232	0.251744	0.60729	0.345127	0.415475
32	0.345951	0.084364	0.325426	0.351725	0.687137	0.166918	0.470832	0	0.396209	0.511291	0.392906	0.541844	0.613183	0.296554	0.394883	0.893644	0.983175	0.611748	0.753134	0.182623	0.770778	0.993181	0.552567	1.12448	0.751756	0.609168	0.695431	0.703638	0.97511	0.768163	0.956848	0.303176	0.59105	0.756027	0.975238	1.0539		32	0.383803	0.333956	0.185218	0.171144	0.247301	0.309511	0.314968	0.262274	0.896513	0.663452	0.448704
30	0.357585	0.102646	0.215732	0.426098	0.636857	0.0325426	0.628974	0	0.377805	0.470296	0.636985	0.508323	0.61966	0.381868	0.510397	1.0116	1.0382	0.684933	1.01634	0.0465141	0.774892	0.937205	1.14277	1.13423	0.833589	0.695565	0.638452	0.682312	0.879564	0.650854	0.95222	0.200825	0.652146	0.752913	0.944324	0.88562		30	0.296054	0.229634	0.327329	0.275743	0.266917	0.260616	0.285296	0.158187	0.800185	0.542245	0.526207
28	0.134046	0.234069	0.191965	0.420696	0.404034	0.322928	0.47784	0	0.529914	0.383314	0.692152	0.525554	0.469215	0.437133	0.598219	1.26622	0.798564	1.13618	0.862055	0	0.773942	0.916462	1.18996	1.11382	0.752554	0.75302	0.626242	0.708431	0.82247	0.655322	0.854382	0.109432	0.857079	0.659252	0.923322	0.843016		28	0.264149	0.141211	0.311574	0.275208	0.460024	0.139158	0.291989	0.229949	0.72528	0.42037	0.537908
26	0.217146	0.281896	0.325426	0.651718	0.372454	0.428813	0.171001	0	0.3477	0.926523	0.338215	0.614312	0.479883	0.541135	0.71492	1.6026	0.978623	1.40808	0.466196	0	0.665286	1.52304	1.01867	1.01887	0.626392	0.702637	0.666223	0.719675	1.02255	0.696102	0.625508	0.0439233	0.875147	0.790998	0.848815	0.738365		26	0.331044	0.344252	0.322568	0.486842	0.359581	0.33997	0.333927	0.276411	0.827171	0.689305	0.485419
24	0.533479	0.386684	0.339595	0.618483	0.708743	0.350046	0.368755	0	0.161708	0.89952	0.805052	0.398897	0.743851	0.842132	0.700283	1.46367	1.40431	0.989542	0.579863	0.315519	0.418856	1.62158	1.31988	0.997549	0.862027	0.698476	0.716978	0.52844	1.21081	0.821312	0.765961	0.227054	0.754421	0.816902	1.00397	0.60874		24	0.609541	0.553173	0.761167	0.339864	0.257957	0.455133	0.616744	0.312235	1.10321	0.840044	0.793488
22	0.4249	0.362978	0.156314	0.738562	0.96885	0.389506	0.654265	0.463446	0.501028	0.627359	0.642753	0.32762	0.543891	0.920914	0.488639	1.58917	1.6111	1.05481	0.953305	1.00638	0.514748	1.22407	0.96746	1.12552	0.639017	0.643102	0.621215	0.576541	1.22815	0.720761	0.872258	0.673741	0.933115	0.804639	0.863682	0.655235		22	0.393763	0.561989	0.497924	0.287501	0.441309	0.533135	0.436668	0.453429	0.97507	0.645554	0.761941
20	0.229197	0.444847	0.0827277	0.61266	0.707077	0.53028	0.820634	0.749601	0.855706	0.824727	0.76079	0.552316	0.427496	0.955647	0.423366	1.39569	1.29462	1.23481	1.21387	1.07426	0.522238	1.08645	1.14277	1.14547	0.726655	0.744069	0.579319	0.680353	1.06478	0.732492	1.06123	0.831124	1.17597	0.828652	1.07906	0.743086		20	0.639071	0.76311	0.216246	0.309005	0.563044	0.669524	0.305623	0.509512	1.18949	0.785877	0.475671
18	0.162573	0.35675	0.134832	0.67443	0.254591	0.538964	0.822463	0.765364	1.00489	1.15755	0.804415	0.949623	0.463817	0.923087	0.592681	1.40408	0.473939	1.40175	1.02873	0.866599	0.405881	1.44608	1.18191	1.40346	0.651929	0.710412	0.625524	0.760588	0.863673	0.802	1.04112	0.754167	1.20891	0.771194	1.16886	0.801379		18	0.513674	0.591757	0.642912	0.568963	0.729363	0.475081	0.269542	0.691231	0.909342	0.835265	0.62822
16	0.198303	0.386818	0.221217	0.528726	0.462483	0.671968	0.797477	0.529689	0.994287	1.11405	0.222265	0.917696	0.494267	0.928478	0.711359	1.12597	0.420713	1.41758	0.994183	0.645638	0.366954	1.51369	0.659721	1.47616	0.569806	0.633731	0.680827	0.731716	1.01283	0.925215	0.973926	0.660832	1.20298	0.751242	1.08024	0.80665		16	0.488343	0.54601	0.650167	0.589938	0.915296	0.500275	0.667125	1.0101	1.04258	0.797027	0.619366
14	1.14151	0.330774	0.314457	0.627615	0.637555	0.568673	0.780413	0.156881	0.796471	0.748681	0.328589	0.432543	1.28786	0.82734	0.815005	0.926732	0.404166	1.18813	1.12684	0.342923	0.27813	1.3123	1.00785	1.04296	0.838524	0.62936	0.708599	0.864046	1.04432	0.862729	1.0392	0.483185	1.0631	0.678692	1.25228	0.727268		14	0.685115	0.623574	0.766058	1.02089	1.24405	0.50588	0.568379	0.787674	1.30966	0.993713	0.562144
12	1.17309	0.566857	0.524704	0.756433	0.515526	0.59564	0.755427	0.149733	0.79574	0.505203	0.158124	0.688502	1.71366	1.09485	1.05118	1.00189	0.618869	1.11086	0.811682	0.339603	0.248908	1.21975	0.440688	1.38855	1.02076	0.66503	0.79694	0.826823	1.37623	0.827058	1.04391	0.598859	1.04707	0.771844	0.951045	0.764042		12	0.7075	0.783421	0.333645	0.587399	1.01966	0.757214	0.705179	0.714865	1.09147	0.900678	0.361022
10	0.615202	0.463924	0.540244	0.97083	0.0511297	0.603867	1.22742	0.48146	1.11202	0.716696	0.832323	0.946844	0.745048	0.98489	1.01636	0.965817	0.55761	1.26685	0.928778	0.354163	0.337522	1.66978	0.285778	1.56961	1.07575	0.687861	0.878578	0.738534	1.04011	0.980757	1.08357	0.64626	1.16065	0.827565	0.866201	0.836351		10	0.923725	0.707656	0.6744	0.913618	0.968472	0.535142	0.512816	0.939689	0.99187	0.847092	0.535887
8	0.381413	0.40788	0.370675	1.26583	0.753063	0.715846	1.31213	1.06941	1.27328	0.598684	1.27206	0.692743	0.508894	0.826652	0.759226	1.31657	0.597655	1.6039	0.99392	0.533959	0.299861	1.35114	0.355461	0.964524	0.918326	0.639357	0.846976	0.856213	1.08843	0.9798	1.13481	0.903569	1.11736	0.851721	1.10241	0.901443		8	0.678538	0.654253	1.32367	0.914552	0.663471	0.759695	0.698766	0.933934	0.924109	0.760195	0.446212
6	0.274766	0.769285	0.557155	1.1387	1.23603	0.863781	1.14515	1.12068	1.44476	0.925143	0.871767	0.64438	0.354728	1.15998	0.816983	1.18279	0.914489	1.68605	0.799814	0.56457	0.360625	0.74432	0.391133	0.687956	0.775843	0.761626	0.865411	0.802451	1.4894	0.904306	1.08772	1.0044	1.19187	0.673907	0.904755	0.892354		6	0.920503	1.22835	1.05058	0.786448	0.475577	0.782512	1.04622	1.70981	1.35758	0.669308	0.200554
4	0.739857	0.946816	0.983591	0.812935	1.0899	0.772521	1.38922	1.02251	1.24878	1.31669	0.811152	0.86603	0.650105	1.35055	1.12792	0.855533	1.03376	1.48918	0.680872	0.594727	0.314103	0.724295	0.34353	0.82922	1.0981	0.753646	1.0488	0.898435	1.22293	1.06383	1.31803	0.952284	1.13211	0.82756	0.858471	0.825803		4	0.583229	0.833771	1.4705	0.795394	0.933447	0.897962	1.06185	1.22856	0.548837	0.558594	0.236132
2	1.15494	0.796581	1.18287	0.131816	0.642671	0.646373	1.40628	0.734768	0.818776	1.60006	0.687508	1.08316	0.642921	1.03545	1.16708	0.281912	0.646561	1.13314	0.524084	0.460686	0.210931	0.714951	0.313264	1.09662	1.21483	0.659755	1.04856	0.679697	0.902849	1.15265	1.29457	0.61635	0.831798	1.01952	0.932981	0.873412		2	0.464136	0.753524	0.787714	1.13404	0.380694	0.998014	0.924983	0.958186	0.309836	0.514288	0.0887132
0	1.58334	0.690854	0.987705	0.660853	0.183537	0.762009	0.896202	0.620302	0.384021	1.2739	0.989167	1.25923	0.686073	0.903365	0.894124	0.266452	0.268941	0.998245	0.294244	0.408049	0.0574404	0.621797	0.351573	1.14409	1.20808	0.610623	0.919756	0.608095	0.731783	1.21394	0.86747	0.432523	0.452768	1.12007	0.992708	1.03996		0	0.486518	0.487741	0.0905418	1.48309	0.350459	0.604874	0.674444	0.419864	0.38148	0.42391	0
[truncated: 75 more columns]

## Sheet: FigureS3
Figure S3A-B; qPCR	BMP4	KLF4			FGF5			POU5F1			NKX1.2			CDX2			SOX1			PAX6			TUBB3			PRDM12			DBX1			PAX3			PAX7			LBX1			OLIG3			POU4F1				Parameter measured	Figue S3D; PAX7 intensity
		Replicat_1	Replicat_2	Replicat_3	Replicat_1	Replicat_2	Replicat_3	Replicat_1	Replicat_2	Replicat_3	Replicat_1	Replicat_2	Replicat_3	Replicat_1	Replicat_2	Replicat_3	Replicat_1	Replicat_2	Replicat_3	Replicat_1	Replicat_2	Replicat_3	Replicat_1	Replicat_2	Replicat_3	Replicat_1	Replicat_2	Replicat_3	Replicat_1	Replicat_2	Replicat_3	Replicat_1	Replicat_2	Replicat_3	Replicat_1	Replicat_2	Replicat_3	Replicat_1	Replicat_2	Replicat_3	Replicat_1	Replicat_2	Replicat_3	Replicat_1	Replicat_2	Replicat_3			BMP
	0	3.03625214865149	3.17540847984313	3.17537231038202	0.103443844642182	-0.0555075819799231	-0.206550733446916	1.62032836240901	3.15263965906042	2.47683569181116	-0.443585191886539	-0.247741199929628	-0.301821248683434	-0.331983846004161	-0.245358471074503	-0.241551201340447	-0.922387114663561	-0.949156510013913	-0.94148599810368	-1.10629931650701	-0.846687150827136	-0.898158495159639	-0.823245994648386	-0.656146886643136	-0.600925016885514	-0.79645386056485	-0.740698549075441	-0.468116009992687	-0.46888993024357	-0.473711197986432	-0.497591654975658	-1.02121837007515	-1.08289771636517	-1.01155288877868	-1.20797885749519	-1.06689842616947	-1.13711697131489	-0.487265679723649	-0.245240767103824	-0.469730344622827	-0.727990229025879	-0.630012442083195	-0.60941611835729	-0.985972092877886	-0.456277554225422	-0.430899542994682			WT-1
	48	-0.255806790326503	-0.288800054997709	-0.283830923305631	3.01993575037006	3.16680688305925	3.17435048004668	2.39823712449883	0.0686760977651915	1.75163609317638	-0.241002392501469	-0.299782858683058	0.309948704137193	-0.369888943444998	-0.334516469627815	-0.30536951938037	-0.898927422927032	-0.968426925637309	-0.840363244050872	-1.16144123830431	-0.95342143465461	-1.09284177480337	-0.795352332445008	-0.582672949841868	-0.588806212874839	-0.769979616636115	-0.838537201764424	-0.661661146022824	-0.468848065014109	-0.473704516114723	-0.497700929536172	-1.02049460243598	-1.12030734456715	-1.0106362734994	-1.21655781914546	-1.14196544556407	-1.12862918285671	-0.486083385995209	-0.509375809853405	-0.427427940781116	-0.728256277401989	-0.636828084717726	-0.609738871932082	-1.02749718370876	-0.760600037678681	-0.554600567535045			1.19613104922081
	66	-0.264776687025148	-0.285865462007401	-0.289903963139203	-0.313993174581967	-0.312397175075221	-0.297572546523194	0.0273170075365122	-0.199550242441988	-0.334207829671153	2.28148133823037	2.91962642178319	2.80289529073768	2.85191022022713	3.15134412113663	3.13916557567247	0.307406446190666	0.917050910469674	1.78349232171448	-0.336712000409328	-0.0398987649044421	0.307218580668824	-0.999157574430622	-0.902176179524749	-0.832485764013201	-0.73384963680671	-0.785226352504041	-0.649642562730725	-0.468710079589559	-0.468799630350757	-0.492655871168444	-0.998444284528971	-1.05368626507598	-0.9394178800034	-1.12095302003899	-1.04166694787635	-0.972603276662494	-0.487195325710208	-0.499988937942439	-0.545389957986591	-0.724689174983526	-0.629854185269357	-0.608970898900189	-1.0013620762024	-0.678014211811021	-0.507279868274639			1.28691491625963
	72	-0.270389047801146	-0.289385138303402	-0.291698339991979	-0.312996746358646	-0.313293201552	-0.297766311180575	-0.232860635861357	-0.296165139412785	-0.415616621395791	1.79356878213523	0.719398902897783	-0.0299836902082286	0.819418043062512	0.0938887514532209	0.180716492648301	2.29245156935692	1.71508732195053	1.77011904440586	0.756693771278713	0.198755797364735	0.620069850862241	-1.02410157604333	-0.930003499317218	-0.871285715269322	-0.791014875803432	-0.491048731601703	-0.666882456758581	-0.457569527740407	-0.376699868656821	-0.440610995685711	-0.931032660208202	-0.917528288004077	-0.838070651660438	-0.999866414802922	-0.852972934333357	-0.797345445622523	-0.485770443498241	-0.481766141483101	-0.539787305482568	-0.72498319692757	-0.632827907252056	-0.61128876757127	-0.972230952909423	-0.583017343402003	-0.51030677529748			1.60514481664204
	96	-0.285692762953563	-0.287445207263256	-0.287976124090549	-0.31618054477747	-0.314314061838827	-0.298510663978975	-0.473865225091701	-0.340123357846693	-0.434308357744997	-0.0370366032451727	0.329531323932966	0.957014079237722	-0.360116667752284	-0.331758888275772	-0.333065417278859	0.0685378975829141	0.138808505613214	0.0108609596795069	0.157707741367964	-0.186308109856482	-0.109725951646936	-0.977293556030493	-0.88138486836728	-0.831102766177723	-0.710680727333766	-0.719718792658532	-0.39806409269398	-0.466589664069085	-0.470371157912552	-0.49252715944017	1.22017483327209	1.1632532680655	1.46166566514955	0.143416385557501	-0.0970484735505346	0.157801969731415	-0.450832020122975	-0.463902865161438	-0.468688285751938	1.05420381917951	1.47263557933375	1.05450598160668	-1.01301696138342	-0.73486259196092	-0.546965705126512			0.703007920280802
	120	-0.286996946376315	-0.289991294255096	-0.291372429972565	-0.31554146525864	-0.314115825899526	-0.298498259438657	-0.477696539642779	-0.340812036448003	-0.435024268314792	-0.366756665625743	-0.370518008027292	-0.438612026679308	-0.375426085721381	-0.33474283356009	-0.348735896325724	0.00177604174671112	0.222423211294541	-0.159846013889599	-0.361472450917207	-0.492210687093588	-0.623090456899741	-0.357414418761157	-0.425339245122431	-0.418602475886299	0.447221277160121	0.21325198003557	-0.344421164775995	-0.464988618698146	-0.470526564662087	-0.495264635238328	1.12402476981946	1.21490954686718	0.890828288367493	0.955641922065661	0.580081429678171	0.433193206220852	-0.302752103833175	-0.404918004464987	-0.414885399445794	1.55386341268905	1.54776181733993	0.420948757727186	0.239586177097405	0.233003113975578	0.0546256333377261			1.04765259548745
	144	-0.281932935112797	-0.286371531290996	-0.284600417576076	-0.315476047010043	-0.313753494306277	-0.298494518659848	-0.478101859574246	-0.340860877897473	-0.435071083457991	-0.528831335850826	-0.537958653415123	-0.595911479025686	-0.376108697257796	-0.335759245697164	-0.349552492711731	-0.110359123174313	-0.443217339155798	-0.499557031526686	-0.283191318634095	-0.580535205476118	-0.714990859619192	0.505858453964437	0.295367127753249	0.078558613346554	-0.0388430774571367	-0.351846669334183	-0.42541041752976	-0.466230415245425	-0.472216511208911	-0.494182795100256	1.62571480713927	1.17305923816535	0.858246707003929	0.931686568191886	-0.184145696090093	-0.174430453181137	-0.275713658937967	-0.389960941577975	-0.327375863268921	1.60533834317421	1.79434503084966	2.41340290935836	1.95907791710455	1.20269289667775	0.515310734591739			1.74477921223519
	168	-0.234995608951358	-0.281100428337341	-0.273360492399685	-0.312329329398313	-0.312687572530256	-0.297014168961718	-0.47813497540331	-0.340917077059513	-0.434884485239404	-0.53137167796017	-0.553523410839236	-0.513004313333038	-0.376457718584124	-0.335391319875163	-0.346264763260585	-0.47091009613247	-0.68636490418697	-0.570002318150421	-0.271178318807117	-0.600724738774973	-0.501920379005702	2.13600491928656	1.80181570715757	1.84690709268798	-0.262488652959131	-0.461499268033456	-0.355160624972016	-0.46807072105164	-0.472581620030199	-0.493991996105759	1.16800607515842	1.28512715321729	1.72751349140986	0.536971355328401	-0.163957753890782	-0.22676307893211	-0.0973218516755036	-0.351229645591423	-0.148659953662328	1.51644620232549	0.219296760679742	0.96809248457715	3.79541242100369	2.51659264244374	2.97011556123491			0.96659586925188
																																																	1.18977910332533
	∅	KLF4			FGF5			POU5F1			NKX1.2			CDX2			SOX1			PAX6			TUBB3			PRDM12			DBX1			PAX3			PAX7			LBX1			OLIG3			POU4F1					0.842309139487455
		Replicat_1	Replicat_2	Replicat_3	Replicat_1	Replicat_2	Replicat_3	Replicat_1	Replicat_2	Replicat_3	Replicat_1	Replicat_2	Replicat_3	Replicat_1	Replicat_2	Replicat_3	Replicat_1	Replicat_2	Replicat_3	Replicat_1	Replicat_2	Replicat_3	Replicat_1	Replicat_2	Replicat_3	Replicat_1	Replicat_2	Replicat_3	Replicat_1	Replicat_2	Replicat_3	Replicat_1	Replicat_2	Replicat_3	Replicat_1	Replicat_2	Replicat_3	Replicat_1	Replicat_2	Replicat_3	Replicat_1	Replicat_2	Replicat_3	Replicat_1	Replicat_2	Replicat_3			0.819826480746278
	0	3.03625214865149	3.17540847984313	3.17537231038202	0.103443844642182	-0.0555075819799231	-0.206550733446916	1.62032836240901	3.15263965906042	2.47683569181116	-0.443585191886539	-0.247741199929628	-0.301821248683434	-0.331983846004161	-0.245358471074503	-0.241551201340447	-0.922387114663561	-0.949156510013913	-0.94148599810368	-1.10629931650701	-0.846687150827136	-0.898158495159639	-0.823245994648386	-0.656146886643136	-0.600925016885514	-0.79645386056485	-0.740698549075441	-0.468116009992687	-0.46888993024357	-0.473711197986432	-0.497591654975658	-1.02121837007515	-1.08289771636517	-1.01155288877868	-1.20797885749519	-1.06689842616947	-1.13711697131489	-0.487265679723649	-0.245240767103824	-0.469730344622827	-0.727990229025879	-0.630012442083195	-0.60941611835729	-0.985972092877886	-0.456277554225422	-0.430899542994682			0.744761834961561
	48	-0.255806790326503	-0.288800054997709	-0.283830923305631	3.01993575037006	3.16680688305925	3.17435048004668	2.39823712449883	0.0686760977651915	1.75163609317638	-0.241002392501469	-0.299782858683058	0.309948704137193	-0.369888943444998	-0.334516469627815	-0.30536951938037	-0.898927422927032	-0.968426925637309	-0.840363244050872	-1.16144123830431	-0.95342143465461	-1.09284177480337	-0.795352332445008	-0.582672949841868	-0.588806212874839	-0.769979616636115	-0.838537201764424	-0.661661146022824	-0.468848065014109	-0.473704516114723	-0.497700929536172	-1.02049460243598	-1.12030734456715	-1.0106362734994	-1.21655781914546	-1.14196544556407	-1.12862918285671	-0.486083385995209	-0.509375809853405	-0.427427940781116	-0.728256277401989	-0.636828084717726	-0.609738871932082	-1.02749718370876	-0.760600037678681	-0.554600567535045			0.63496216210913
	66	-0.264776687025148	-0.285865462007401	-0.289903963139203	-0.313993174581967	-0.312397175075221	-0.297572546523194	0.0273170075365122	-0.199550242441988	-0.334207829671153	2.28148133823037	2.91962642178319	2.80289529073768	2.85191022022713	3.15134412113663	3.13916557567247	0.307406446190666	0.917050910469674	1.78349232171448	-0.336712000409328	-0.0398987649044421	0.307218580668824	-0.999157574430622	-0.902176179524749	-0.832485764013201	-0.73384963680671	-0.785226352504041	-0.649642562730725	-0.468710079589559	-0.468799630350757	-0.492655871168444	-0.998444284528971	-1.05368626507598	-0.9394178800034	-1.12095302003899	-1.04166694787635	-0.972603276662494	-0.487195325710208	-0.499988937942439	-0.545389957986591	-0.724689174983526	-0.629854185269357	-0.608970898900189	-1.0013620762024	-0.678014211811021	-0.507279868274639			0.842685939316613
	72	-0.270389047801146	-0.289385138303402	-0.291698339991979	-0.312996746358646	-0.313293201552	-0.297766311180575	-0.232860635861357	-0.296165139412785	-0.415616621395791	1.79356878213523	0.719398902897783	-0.0299836902082286	0.819418043062512	0.0938887514532209	0.180716492648301	2.29245156935692	1.71508732195053	1.77011904440586	0.756693771278713	0.198755797364735	0.620069850862241	-1.02410157604333	-0.930003499317218	-0.871285715269322	-0.791014875803432	-0.491048731601703	-0.666882456758581	-0.457569527740407	-0.376699868656821	-0.440610995685711	-0.931032660208202	-0.917528288004077	-0.838070651660438	-0.999866414802922	-0.852972934333357	-0.797345445622523	-0.485770443498241	-0.481766141483101	-0.539787305482568	-0.72498319692757	-0.632827907252056	-0.61128876757127	-0.972230952909423	-0.583017343402003	-0.51030677529748			1.62624670048642
	96	-0.281340723530715	-0.291060196737751	-0.292673028926783	-0.313194133636979	-0.311257875825858	-0.297208522796275	-0.472983098336095	-0.340505220525336	-0.434546590586928	-0.509100591418568	-0.542615957078755	-0.62149135558301	-0.354599961313497	-0.325341774700925	-0.347977352622027	1.35036500764912	1.74711616812762	1.05508739292225	2.18209693294971	2.39424996654785	2.27913231505609	-0.968598320005925	-0.813018739789551	-0.84969858075748	-0.217301589361344	-0.455669446637344	-0.117303080286361	1.81500346366139	1.58706000638136	2.6195618628788	-0.824247336609586	-0.8049371468646	-0.789263451668925	-0.404775995542742	0.0272496479681664	-0.0892045588195837	-0.452762674040901	-0.443717049577973	-0.483626721388596	-0.727977022075059	-0.636385045544933	-0.611400516571702	-1.01440462283922	-0.759803725503029	-0.610512654896817			1.28115905681579
	120	-0.292992485266062	-0.292663867488629	-0.293647917474498	-0.312483744384478	-0.312319886661251	-0.297347433466862	-0.477107189903281	-0.340662346701119	-0.434880217173052	-0.494657275005497	-0.434201996202704	-0.606959845861246	-0.374725338031948	-0.330818029362346	-0.349170462293585	-0.100628385469542	0.0759183250589521	0.036800618337642	1.13434963017703	1.54959434198191	1.35914872464372	0.336773100948222	0.557752967887479	0.707837215668346	0.328055039650119	1.05915619937712	0.448495689426393	2.24954209021813	2.57666977793973	1.4201562629774	-0.254980056467055	-0.0959066602822236	-0.293538470576247	1.50104174589133	1.93967873398515	2.16564538076527	-0.134455082789306	0.157150002999917	-0.16089124736832	-0.695518636318966	-0.616665603697827	-0.609084742690289	-0.685854655161172	-0.32989952403449	-0.295501478820093			0.975205449176347
	144	-0.297625221373942	-0.294039071302477	-0.29400255283417	-0.3091536328196	-0.310086188403194	-0.294674296700222	-0.477538574134608	-0.340841131239836	-0.434925085051322	-0.418556372677948	-0.492325620281598	-0.404456161214766	-0.376339088944234	-0.335822177452044	-0.35000015026957	-0.688557207853969	-0.78667899396095	-0.709972371046088	-0.0301534352030978	0.0300105704213937	-0.0676985372334614	1.11797362196904	1.07769882363936	0.655424976475763	1.28857543488247	1.41054735876096	2.83374454511346	0.0438851863997748	-0.130972936662622	0.251501956861454	0.0838783700059137	0.316543430223311	0.0388879036360079	0.774961268827521	1.53557331306822	1.26785848655943	0.891601765433597	0.649649243767457	1.19290645943898	-0.681563705719846	-0.623121471994907	-0.589745032955832	-0.222760277833371	-0.207145656879682	-0.302892349849738			1.4507256966434
	168	-0.283702939933944	-0.288686227859069	-0.292306120670873	-0.302030776786105	-0.297074018986918	-0.290713024893434	-0.477594396496978	-0.340878327252869	-0.435007246352109	-0.504152014193668	-0.489888944156539	-0.557617953523878	-0.375681916235223	-0.335723662964025	-0.348194812837874	-0.828767612305435	-0.982559769559591	-0.93513336029239	-0.680399996991254	-0.472824584728542	-0.557143016862829	1.84855367619666	1.45810774216857	1.70417863368573	2.25676028522977	2.16128947343547	0.804421321223075	-0.378533718627349	-0.354145780735988	-0.386694045467163	-0.171381545070226	-0.0776292153794288	-0.094662439379747	0.106412861162997	0.466072552774955	0.501593924112476	2.76855046089354	2.98330091598919	2.79355656032001	-0.718873534915433	-0.628344447643084	-0.60730518429073	0.929022307710005	0.557331992398185	0.218907013630631			1.35714635562967
																																																	1.50048884943055
																																																	1.52085113749582
																																																	1.56765489153346
																																																	1.07336289489464
																																																	1.07087899427346
																																																	1.2167512028531
																																																	0.382028249889362
																																																	1.01089313687569
																																																	1.03707179167201
																																																	0.932339132711397
																																																	0.861413659741216
																																																	0.964862390476402
																																																	0.080369040501811
																																																	1.76343544295324
																																																	1.86228211460101
																																																	1.09084173611925
																																																	1.40900670691209
																																																	0.347687571498814
																																																	1.31745781520072
																																																	1.19865799424957
																																																	0.492295006765788
																																																	2.05286825171509
																																																	1.37453739431887
																																																	0.350421230395753
																																																	0.00390500853928617
																																																	0.755738430031509
																																																	0.116555053294207
																																																	1.99765805164177
																																																	0.931538655578515
																																																	1.09655880573884
																																																	1.42871220202893
																																																	0.464169560092327
																																																	0.22520863307739
																																																	0.547630928664733
																																																	2.10789637921468
																																																	0.552895518285063
																																																	1.95347087025358
																																																	0.387799466940898
																																																	0.348925804742633
																																																	1.29371804584067
																																																	1.7119286889078
																																																	1.10367863577923
																																																	3.1295270729115
																																																	0.815963955978776
																																																	0.542893906806447
																																																	1.62240811163456
																																																	0.167108890271158
																																																	0.0317166676303421
																																																	0.053711445774446
																																																	2.12092198869198
																																																	0.883297722352297
																																																	1.1203559233835
																																																	0.38553717648301
																																																	0.434868784782024
																																																	1.52527585868559
																																																	0.366813702005989
																																																	2.24223777986788
																																																	0.0443362466745431
																																																	1.78742022303146
																																																	0.721184279332413
																																																	0.853715592229699
																																																	1.7290799879675
																																																	1.52148590137339
																																																	0.963255707211314
																																																	0.118818513686873
																																																	1.60338891886667
																																																	0.666530314093012
																																																	0.737728876755365
																																																	0.54111590943781
																																																	0.714413060756302
																																																	0.360791769259434
																																																	0.392766907610808
																																																	0.619853686128225
																																																	1.9985504568681
																																																	3.54708951067481
																																																	1.14611053164072
																																																	0.405612141502099
																																																	0.479338108206687
																																																	0.577969486160646
																																																	1.30250278116765
																																																	0.560678991548879
																																																	1.46617636161243
																																																	1.33090681168498
																																																	0.724704750594439
																																																	1.96989714603942
																																																	1.60711859127976
																																																	0.747324467310187
																																																	1.03434026829479
																																																	0.918018461963012
																																																	0.00676088207351907
																																																	1.61837834520767
																																																	0.520129139963929
																																																	2.14991487660113
																																																	3.10063900117405
																																																	0.914282199060341
																																																	1.0066289326293
																																																	0.0867619577964649
																																																	4.52374905488951
																																																	0.242326277420363
																																																	1.1368124250651
																																																	1.32778552541145
																																																	2.93536384893671
																																																	0.310574858120663
																																																	3.5872348650356
																																																	0.829900073623419
																																																	0.20189651996017
																																																	1.67697917058309
																																																	0.722569942174591
																																																	0.865344555696962
																																																	3.86881605587441
																																																	1.56384200317577
																																																	2.43404911539545
																																																	0.185743212110781
																																																	0.935958190738278
																																																	2.59819698060288
																																																	2.35192317625713
																																																	1.85600196442486
																																																	1.02287821437261
																																																	1.62766936254128
																																																	1.41239262657274
																																																	1.09648469038999
																																																	2.02656915628466
																																																	0.281749669431159
																																																	1.69490672413081
																																																	1.45226206984232
																																																	0.946298622175584
																																																	1.06752930144649
																																																	1.56969039480572
																																																	0.985587887691879
																																																	2.70755075603475
																																																	0.487159599104544
																																																	1.35497136584334
																																																	0.394201605232529
																																																	0.903648645088874
																																																	0.92553559178195
																																																	0.714227304832551
																																																	1.82080111401904
																																																	1
																																																	0.550119563416684
																																																	1.84104653297065
																																																	1.20974565198653
																																																	0.488085215955918
																																																	0.434876062221303
																																																	1.40446494197398
																																																	0.197460961070566
																																																	2.32493440106806
																																																	1.30755273272203
																																																	0.821234709139621
																																																	1.66635740930519
																																																	0.454564169250768
																																																	1.01120254359607
																																																	1.32906968460348
																																																	1.57003456479655
																																																	1.43256039938514
																																																	1.13364572265748
																																																	0.125686080338711
																																																	0.647846217780756
																																																	1.08852522277658
																																																	0.708358588325134
																																																	1.68240865203471
																																																	1.41803182472808
																																																	2.13904558987343
																																																	1.04226644140405
																																																	0.885314833557711
																																																	0.720899700246558
																																																	1.29189846862737
																																																	1.35344648518071
																																																	2.35195186838476
																																																	1.71514564640906
																																																	0.793506845696005
																																																	0.761723249128618
																																																	1.33349993858696
																																																	1.81771231444758
																																																	1.10796586630938
																																																	0.444925140974513
																																																	1.00967533663987
																																																	1.35116172226146
																																																	0.572794114253933
																																																	0.156595075422702
																																																	1.05946123699339
																																																	1.27857980853261
																																																	0.855853209133539
																																																	0.678992833867633
																																																	1.48483739563362
																																																	0.54488568613196
																																																	1.41299851411719
																																																	1.54104245769003
																																																	0.322350142286882
																																																	1.02231903865232
																																																	0.996253343276385
																																																	0.970072244146702
																																																	1.33876005045994
																																																	1.30172846239985
																																																	0.988188602286472
																																																	0.927066584553273
																																																	0.0781527915903249
																																																	1.64740544891608
																																																	0.623709176768796
																																																	1.63510239164734
																																																	1.12440264803591
																																																	1.06935619380754
																																																	0.984042473496048
																																																	0.773030447915055
																																																	0.629011173353154
																																																	0.0589583647828255
																																																	0.882329080559636
																																																	1.33174815345048
																																																	0.353716763489065
																																																	0.780451229957173
																																																	0.247962495128962
																																																	1.13221786294211
																																																	0.509188394027516
																																																	1.13948633256743
																																																	0.990634689541538
																																																	1.62661101566262
																																																	0.0936773193984025
																																																	1.37996646516541
																																																	0.541031866052715
																																																	0.424938826175419
																																																	0.74966845495815
																																																	0.849383414188191
																																																	0.904989823487715
																																																	1.63129056384054
																																																	1.37244392051093
																																																	0.773084497059851
																																																	1.42190187997633
																																																	0.330619369492358
																																																	1.49754906584949
																																																	0.198387359677696
																																																	0.345631637847174
																																																	1.37325669495482
																																																	1.07078998155502
																																																	0.591648174987995
																																																	0.156336475349877
																																																	1.2070523957691
																																																	0.557753030316463
																																																	0.93617268435105
																																																	1.15701284047711
																																																	0.735142826926993
																																																	0.891780089504101
																																																	0.0707624621857864
																																																	0.0928959354512471
																																																	0.849768911122492
																																																	1.65594468995374
																																																	0.70546019524029
																																																	1.03462005891733
																																																	1.26770080997218
																																																	0.883643969432897
																																																	0.00865600280747297
																																																	0.465706220021305
																																																	0.792354112209998
																																																	1.20688056166165
																																																	0.718038656502836
																																																	1.12858540636158
																																																	0.838800623420701
																																																	0.409369745832684
																																																	0.740148701900425
																																																	2.08064418293956
																																																	0.775994043311412
																																																	0.353749397313205
																																																	1.53605600143451
																																																	1.42000933617984
																																																	0.448687461476921
																																																	1.18705596548205
																																																	0.841450705873478
																																																	1.03327062427477
																																																	0.711923646819517
																																																	0.635791566398864
																																																	1.03091605345149
																																																	0.595385466014508
																																																	1.15076695111976
																																																	0.857706052043246
																																																	1.1587036996039
																																																	1.43001285276013
																																																	1.43852841983698
																																																	0.0613846401632247
																																																	0.500575244868955
																																																	0.51939146147681
																																																	0.528090266661889
																																																	0.616919180626695
																																																	1.00823783617128
																																																	0.587958232152881
																																																	0.655137197318383
																																																	0.213270762591872
																																																	0.184861309058348
																																																	0.690249038392297
																																																	0.638989491889575
																																																	0.956700095475484
																																																	0.554596207926543
																																																	0.678145108618011
																																																	0.654637685796906
																																																	0.166231765439736
																																																	0.958931421419433
																																																	0.615695094443384
																																																	1.63707371877712
																																																	1.01119497637951
																																																	1.88541259998016
																																																	0.499955575812362
																																																	0.200192716443088
																																																	0.790924911501787
																																																	0.95395683120857
																																																	0.40406882352166
																																																	1.03512465156309
																																																	0.841100130018114
																																																	0.639073140492552
																																																	0.112937646456864
																																																	0.163365761559257
																																																	0.368080409800504
																																																	0.123711359496889
																																																	0.558384798936525
																																																	0.934783900087333
																																																	0.323071005330839
																																																	0.395052647202212
																																																	0.686481207713555
																																																	0.334045286634752
																																																	0.726892661910356
																																																	0.424957052384462
																																																	0.766045316929297
																																																	0.612869185647258
																																																	0.512256685668934
																																																	0.470374341670737
																																																	0.618807384313087
																																																	0.68577750310509
																																																	0.409976425664955
																																																	0.933097251752518
																																																	0.277199151921554
																																																	0.38389881386175
																																																	0.499453473290218
																																																	0.292796145206301
																																																	0.769046097117948
																																																	0.758991123415208
																																																	0.743713508356621
																																																	0.62824807711551
																																																	1.29684005598019
																																																	0.77590532321481
																																																	1.51561019668444
																																																	0.403279480657929
																																																	0.352436865342883
																																																	0.249372336676631
																																																	0.613282569678261
																																																	0.2189542670349
																																																	1.47504949828675
																																																	0.776138856713608
																																																	0.479300198979873
																																																	0.358318273988193
																																																	1.16417886812559
																																																	0.392656423696622
																																																	0.63058616475452
																																																	0.679035794122355
																																																	0.0525729803960818
																																																	1.68056846078827
																																																	0.830798219798415
																																																	0.57399878524337
																																																	1.6350936134915
																																																	0.193417410889432
																																																	0.545740318756709
																																																	0.913285864837156
																																																	0.299037717738736
																																																	0.401460799898635
																																																	0.361820241141489
																																																	0.603960943706551
																																																	0.428121093686467
																																																	1.44301819790081
																																																	0.161972927426406
																																																	1.33651677387984
																																																	0.897854337233472
																																																	0.875517140033921
																																																	1.04446318174126
																																																	0.41452030791245
																																																	0.697338865351192
																																																	0.614518921387185
																																																	0.22418199945331
																																																	0.582114532585535
																																																	0.70817038683203
																																																	1.39812839969501
																																																	0.696534425159777
																																																	1.1204750834855
																																																	0.760908766698296
																																																	0.537501218681023
																																																	0.718020174373595
																																																	1.35570730750733
																																																	0.926796818294671
																																																	0.676269126277684
																																																	1.39389006926835
																																																	1.39771787527005
																																																	0.228016553202347
																																																	0.0314409542694639
																																																	1.59733995902989
																																																	0.142792590869059
																																																	1.35761053507088
																																																	1.66083237968711
																																																	1.57645681538789
																																																	1.77927198996434
																																																	1.77332461035281
																																																	0.539415587454595
																																																	1.58126010419337
																																																	1.34414273113763
																																																	1.07418667431864
																																																	0.284349226591376
																																																	0.524193583468742
																																																	1.89415371797045
																																																	1.30331390419739
																																																	1.43317709554867
																																																	0.833031064640341
																																																	0.586634282628332
																																																	1.21082498299568
																																																	0.893579477349361
																																																	1.43367732044038
																																																	1.2371346054259
																																																	1.2094748402826
																																																	1.90696032762149
																																																	0.54589817300074
																																																	1.31411302745641
																																																	1.20107515943608
																																																	1.70853778453786
																																																	2.21075379208817
																																																	1.7378239087332
																																																	1.28403024596944
																																																	2.19392729356568
																																																	1.29970190401529
																																																	0.469039328414458
																																																	3.13693564410088
																																																	2.07481020948958
																																																	1.91014361358829
																																																	1.6538723355695
																																																	1.43558404617597
																																																	1.66721622639203
																																																	2.01828195470471
																																																	1.83251520241777
																																																	1.86590332784164
																																																	1.61484351211107
																																																	1.07726887604039
																																																	1.59193575765882
																																																	1.77945379168584
																																																	2.01604442619592
																																																	0.171909704790655
																																																	1.84705270526178
																																																	2.19441827917326
																																																	0.981062847385958
																																																	2.53818232942653
																																																	0.964000624228638
																																																	1.51552787853392
																																																	1.72250618906118
																																																	1.64930273978842
																																																	2.0143185549822
																																																	0.724565549018068
																																																	1.51149723450246
																																																	1.35480538768711
																																																	0.339986328466947
																																																	0.628834335653554
																																																	1.49436720518265
																																																	2.0482490193975
																																																	0.328212964837826
																																																	1.22369737144688
																																																	1.15821461662371
																																																	0.744148752776454
																																																	1.12904275207582
																																																	1.09015153584829
																																																	0.534514482214664
																																																	0.435565970206243
																																																	1.22512100398123
																																																	1.20853481384108
																																																	1.70803030824713
																																																	1.45451433027117
																																																	1.98817170615163
																																																	1.19479922815037
																																																	2.00002199592314
																																																	1.86860565456162
																																																	0.770728593271448
																																																	1.08493782238531
																																																	1.78949282783604
																																																	0.734182925199558
																																																	1.66119464726396
																																																	1.59019481055469
																																																	1.44149616170945
																																																	1.89912002185105
																																																	0.519332560759957
																																																	1.68216814234047
																																																	0.619427415268034
																																																	1.44607393013093
																																																	1.23248400542936
																																																	1.53993597121925
																																																	1.59940673385543
																																																	1.17814000415228
																																																	1.77140756232901
																																																	0.822443796991361
																																																	1.91667691534406
																																																	1.00208606873236
																																																	1.17647240923384
																																																	1.73357917549439
																																																	1.7378446971846
																																																	1.25807638690993
																																																	2.14790869931656
																																																	1.15593219703673
																																																	0.901077163257534
																																																	1.4170156063489
																																																	1.12555908032378
																																																	1.27103092798058
																																																	0.269353565262756
																																																	2.13570399912753
																																																	1.93775036586149
																																																	0.355842031748702
																																																	1.40814286643495
																																																	0.966175064244757
																																																	0.951570526097152
																																																	1.84978760581663
																																																	1.58792767648242
																																																	0.56686130855148
																																																	2.3513546741403
																																																	0.366684933101458
																																																	1.49577100264005
																																																	3.09286354476558
																																																	2.39602538546748
																																																	2.98857335814762
																																																	1.19955707326911
																																																	0.345167012736437
																																																	1.22769323709729
																																																	0.595900798098454
																																																	1.14193633290002
																																																	1.94235591867888
																																																	0.310312182912194
																																																	0.875090984750987
																																																	1.94939083281605
																																																	1.53593453351194
																																																	1.47612667591107
																																																	2.16656865567421
																																																	2.28956802511525
																																																	2.11247023001771
																																																	1.56677026122894
																																																	0.435781850035432
																																																	0.421720874484195
																																																	2.10087364773835
																																																	2.17024293956621
																																																	1.69607640543955
																																																	1.44868113081547
																																																	1.4652374134672
																																																	0.61050821741689
																																																	1.36854017482387
																																																	1.08076279625968
																																																	1.08551198366956
																																																	0.619837847447865
																																																	0.039703793642586
																																																	1.56475783070259
																																																	2.04921926456563
																																																	1.08485458217484
																																																	1.89543975974584
																																																	1.8519883199038
																																																	2.02235256031874
																																																	1.00027984951548
																																																	0.75443320921754
																																																	1.52745888345984
																																																	0.88754118522138
																																																	1.79615472237495
																																																	1.1184412233311
																																																	1.90040017775218
																																																	0.276858326884561
																																																	1.79575106283882
																																																	1.33070879803754
																																																	0.6986533889241
																																																	1.58013616850375
																																																	1.35118134492906
																																																	1.3831104982738
																																																	3.4898586527122
																																																	2.5271100034176
																																																	0.526235941407141
																																																	1.76378989024706
																																																	1.46885516865778
																																																	0.118076905316938
																																																	1.76803811604629
																																																	0.349387746959766
																																																	2.27012160322992
																																																	1.30694011889604
																																																	2.44700157187183
																																																	0.608062765976852
																																																	0.6005521992985
																																																	0.372357114899784
																																																	2.01312905617442
																																																	4.45066530881248
																																																	1.00149000569836
																																																	2.49987721055042
																																																	0.428100321033406
																																																	2.31735960319822
																																																	1.68074441966149
																																																	0.441050237981891
																																																	0.331178902181963
																																																	0.55003899603587
																																																	1.75196381191125
																																																	3.01786478499742
																																																	0.668695304082352
																																																	1.1887885163646
																																																	0.833584079921799
																																																	1.65546456870386
																																																	2.69961844227651
																																																	1.68671533692906
																																																	1.56403997013068
																																																	1.85041519915666
																																																	1.40622555293607
																																																	0.700397026984193
																																																	0.21880858894992
																																																	2.93584656853325
																																																	1.33744673508377
																																																	1.46468256027304
																																																	0.946370923696601
																																																	1.75939583180535
																																																	1.81597032925902
																																																	1.53543246155139
																																																	1.02699941715665
																																																	1.36451276757781
																																																	1.85098597131898
																																																	0.822071827248725
																																																	0.496226992258304
																																																	1.93213395669225
																																																	0.980997432367802
																																																	3.11391465388535
																																																	1.77829711505778
																																																	2.03207917635851
																																																	1.75355871311122
																																																	1.25224463931746
																																																	2.90324393226358
																																																	0.745619330686901
																																																	2.00779355315795
																																																	2.63822776107358
																																																	2.50514188741714
																																																	0.957077236603201
																																																	0.409712494790717
																																																	0.0775473293352163
																																																	2.32800208042418
																																																	1.17268783041072
																																																	1.2432498081309
																																																	2.50806286553545
																																																	2.80500867338788
																																																	2.09749427019426
																																																	0.848917000780048
																																																	0.997976608503101
																																																	2.03228598147158
																																																	2.84607394053964
																																																	0.82314989378966
																																																	1.88113866043493
																																																	0.615539854212012
																																																	0.785203287422155
																																																	1.75348201094529
																																																	0.662244554773152
																																																	0.595375062471222
																																																	3.96945854953807
																																																	0.741154293519679
																																																	1.00537163570936
																																																	2.54274420016934
																																																	1.37330873265676
																																																	1.88290377292462
																																																	1.29907645597901
																																																	0.500170202844853
																																																	3.89277460811625
																																																	0.227496133766185
																																																	1.94759496681999
																																																	1.6304801157635
																																																	3.03653348806114
																																																	2.67855885044389
																																																	1.51853986130422
																																																	2.67532392030497
																																																	1.30570375968631
																																																	2.03301678476042
																																																	0.821904835943283
																																																	2.62337844785575
																																																	1.05354193742293
																																																	2.79793038802893
																																																	0.957644613406114
																																																	1.51524944950242
																																																	1.36499227243673
																																																	1.66082418631495
																																																	3.11663358926897
																																																	2.66986545618286
																																																	1.94097275882421
																																																	0.250719978446336
																																																	0.21365788663633
																																																	1.39451109773559
																																																	1.70893912020438
																																																	1.90589294057205
																																																	1.1428227975878
																																																	1.16965982311813
																																																	1.00862756364871
																																																	1.23427623201839
																																																	2.43890344742461
																																																	2.43537713847256
																																																	1.64563253809172
																																																	1.16262724529126
																																																	1.72132026376087
																																																	1.64755224858071
																																																	1.8463752796059
																																																	0.846044093000821
																																																	0.86698329896302
																																																	1.11749245134319
																																																	1.08826379641563
																																																	0.858377337101866
																																																	1.05014851735433
																																																	1.85998096474966
																																																	2.44442123671839
																																																	1.18183370406666
																																																	0.159588408002661
																																																	1.6335541087693
																																																	2.02161349768408
																																																	0.908204273535636
																																																	1.0394048146404
																																																	1.11139273618204
																																																	1.94320474808486
																																																	1.09301991902719
																																																	0.904500821824595
																																																	0.858452470106351
																																																	0.692701315949379
																																																	1.04760608510956
																																																	0.66383972688849
																																																	1.19770580438439
																																																	1.50950624756954
																																																	0.632239190185345
																																																	1.34129364401916
																																																	0.362911581775537
																																																	2.04884079809118
																																																	1.79493856450427
																																																	1.71003198552225
																																																	1.48582599297735
																																																	1.72449615409913
																																																	0.355910310143098
																																																	1.24635523543942
																																																	1.07395078188401
																																																	1.54577036977846
																																																	0.205392875150774
																																																	0.133826350446428
																																																	0.385542702433699
																																																	0.207973584224493
																																																	0.450861616625967
																																																	0.827127207692043
																																																	0.36646783455293
																																																	0.507659480451734
																																																	2.03670799765644
																																																	0.170882093418411
																																																	0.511057454535697
																																																	1.36973017529171
																																																	0.274835277052006
																																																	0.162427280377747
																																																	0.170954472549582
																																																	1.94202427610993
																																																	1.91713150454555
																																																	1.00103790954522
																																																	1.42169164919069
																																																	1.94760445352807
																																																	2.32666263999783
																																																	1.43898358423591
																																																	0.377304548616869
																																																	0.770242435006721
																																																	2.00631080839737
																																																	0.919297712441104
																																																	1.62987060104973
																																																	1.82635432609961
																																																	1.38742231934586
																																																	0.532881242946042
																																																	2.28293834863676
																																																	1.26357340608938
																																																	1.90910045712692
																																																	0.139440795034335
																																																	2.05218955775364
																																																	2.03618229947287
																																																	3.41527410544015
																																																	1.00544239778386
																																																	0.638413965567722
																																																	0.0480449992189824
																																																	0.0545396599728728
																																																	0.488232608824095
																																																	1.21719757783286
																																																	0.339298776910418
																																																	1.03914068596083
																																																	0.561932806067066
																																																	0.842029978637681
																																																	0.224096035717486
																																																	0.0440618577704232
																																																	1.08908576525718
																																																	0.20451830203812
																																																	1.28957680379604
																																																	0.361784660836348
																																																	1.10733203753771
																																																	1.77061675251238
																																																	1.43646767086012
																																																	0.0216174918483933
																																																	0.0817179479821381
																																																	0.584804521427914
																																																	0.269159042425594
																																																	2.4293708216741
																																																	0.546630170968351
																																																	1.50752610080371
																																																	0.278945963609731
																																																	0.37465947004618
																																																	0.522321714266682
																																																	0.91368017266405
																																																	1.94096977361986
																																																	0.0674678795124891
																																																	0.570286209301282
																																																	0.769692405468927
																																																	1.04488162726307
																																																	1.8403141395238
																																																	0.70088844418166
																																																	2.49203615818511
																																																	0.988013908370305
																																																	1.2525206636516
																																																	0.863015573729014
																																																	0.313152920403093
																																																	0.356600227993502
																																																	1.35427512300971
																																																	0.931006599364362
																																																	1.64519430002246
																																																	0.557471176680435
																																																	2.15058582200205
																																																	1.23114243215512
																																																	1.22192644216785
																																																	0.163694843803493
																																																	1.73761047831764
																																																	0.169852854201012
																																																	1.44872171908982
																																																	0.0284782056969244
																																																	1.47352654158961
																																																	1.24000352797223
																																																	0.204131190033573
																																																	0.166239093358634
																																																	0.536907910658591
																																																	0.657702986782911
																																																	0.0182907431458058
																																																	0.146022396320561
																																																	0.660985475242474
																																																	0.619589060206777
																																																	2.50897782826702
																																																	1.5318110104317
																																																	1.98766008351737
																																																	0.0449302669244831
																																																	1.39047026485348
																																																	1.06602878421371
																																																	1.39307229892948
																																																	2.5243982584174
																																																	1.55837933130391
																																																	0.566271467067893
																																																	0.532387699323398
																																																	0.733770702286618
																																																	0.645162434962661
																																																	0.25004336367217
																																																	1.85860733665669
																																																	0.893889389175259
																																																	1.34403479092292
																																																	1.99987202480468
																																																	0.162145556733298
																																																	2.19977696362133
																																																	1.08641899851891
																																																	0.351179518002986
																																																	1.4797584382421
																																																	1.0652389047845
																																																	2.39553949927684
																																																	1.68463901975437
																																																	2.09936467287981
																																																	1.02898907287424
																																																	0.0141172756823393
																																																	1.44719816649922
																																																	0.452822910532279
																																																	1.34689932306379
																																																	1.5862352238126
																																																	2.03389594041935
																																																	1.00542748416254
																																																	1.71948386221036
																																																	1.81301643466063
																																																	1.7822569995278
																																																	1.45318908270927
																																																	1.08892919436834
																																																	0.0233964448770696
																																																	0.99064544795844
																																																	0.640976102715888
																																																	1.37659097573149
																																																	0.96214300327286
																																																	0.241601797621549
																																																	0.715569089562553
																																																	0.371029872285212
																																																	0.722778561610601
																																																	0.550720844579269
																																																	2.81833542326476
																																																	2.03036359067694
																																																	1.09666581417714
																																																	2.54459456684028
																																																	0.896801343498274
																																																	0.846755734773517
																																																	1.82199071565983
																																																	1.55040445074456
																																																	1.57547556482122
																																																	1.8100633963649
																																																	1.08180774730393
																																																	0.0928859281992607
																																																	1.6982405688963
																																																	0.295217926088755
																																																	1.25076951057244
																																																	1.7404099647688
																																																	1.23968955347925
																																																	2.17959537777072
																																																	0.713167429305592
																																																	0.878794375780894
																																																	0.0811740033804725
																																																	0.334129906293686
																																																	1.13317064321585
																																																	0.178632058329456
																																																	2.00984826733976
																																																	1.97791026008957
																																																	0.641593344922887
																																																	1.28643636771667
																																																	0.901746370362107
																																																	0.290595276028668
																																																	1.37427790212265
																																																	1.9564278552163
																																																	0.104112658384694
																																																	1.77356057812212
																																																	1.67591640522896
																																																	0.428944552683227
																																																	0.856659174420828
																																																	0.250459654694291
																																																	0.690226903834187
																																																	1.11960796504337
																																																	0.415931089382366
																																																	0.987540216245013
																																																	3.16421403040328
																																																	1.19312525994474
																																																	0.643901294745787
																																																	0.173775574060463
																																																	0.987853556689927
																																																	0.540148014559288
																																																	0.0866226433823261
																																																	0.614885362535143
																																																	1.17111673762865
																																																	1.26942792597041
																																																	1.57235036904948
																																																	0.335502845135656
																																																	0.334566155335671
																																																	0.403245199894256
																																																	0.696472441540588
																																																	2.71841151878641
																																																	1.32788236420972
																																																	0.03245415819439
																																																	1.59473520750131
																																																	0.824845331931047
																																																	0.577607629778542
																																																	0.642231820533734
																																																	0.329965713379864
																																																	0.657282801774297
																																																	0.633079332331236
																																																	0.833163810148666
																																																	0.725336805597506
																																																	0.763530717755783
																																																	0.144110823153483
																																																	1.23290299029318
																																																	0.0246665711653525
																																																	1.31337387864899
																																																	0.32987398488178
																																																	0.0883953036831066
																																																	1.62125267447053
																																																	1.05424512699505
																																																	1.48025330152528
																																																	1.35671425861355
																																																	1.80601185699114
																																																	0.840999045884328
																																																	0.0705395018070116
																																																	0.904410230235118
																																																	1.03126962281874
																																																	1.57105327570726
																																																	0.414134390212791
																																																	0.957766370221026
																																																	0.734735288027273
																																																	0.430824506518666
																																																	2.01822622777706
																																																	2.75385615627737
																																																	0.553832583621286
																																																	0.336580425303942
																																																	1.01517444956702
																																																	0.436661018220767
																																																	0.950195542763259
																																																	1.49298680054422
																																																	0.317704538557576
																																																	1.06853182774105
																																																	0.480972063368222
																																																	0.688515539215927
																																																	1.89681472503419
																																																	1.95290570081305
																																																	1.45124364025904
																																																	1.54888024053495
																																																	1.83374994852352
																																																	1.13072197489965
																																																	0.178609803270935
																																																	0.680809618930024
																																																	1.0621062862513
																																																	1.18325905638738
																																																	1.67635283283924
																																																	0.958443056108077
																																																	1.02902881786361
																																																	1.39101075144133
																																																	1.43446897760344
																																																	2.38232484097778
																																																	0.834270666370897
																																																	1.73147765918706
																																																	0.400575139646594
																																																	0.452188285700695
																																																	0.571366154163761
																																																	1.75672957301648
																																																	0.654861332033249
																																																	0.970239958166526
																																																	0.227259863592717
																																																	1.5205984256938
																																																	0.740131337272251
																																																	1.2517696818823
																																																	1.39291152488913
																																																	1.76203863825325
																																																	1.26531557538042
																																																	0.888406583525273
																																																	2.40379805622643
																																																	0.831260807497777
																																																	0.989176218655138
																																																	1.44839133281067
																																																	1.66237934233677
																																																	1.41742706000866
																																																	1.77654390926997
																																																	1.64059845708947
																																																	0.705844801622967
																																																	2.03124508146615
																																																	1.29200966481127
																																																	1.46409162070211
																																																	1.47772317039158
																																																	1.5629795205057
																																																	1.81956843067448
																																																	2.35047954995533
																																																	1.19579196736599
																																																	2.00943891264973
																																																	2.1354074504522
																																																	0.697906720540147
																																																	1.55616670354846
																																																	1.27705783171194
																																																	1.81047239923343
																																																	2.3694925857875
																																																	1.53188246211188
																																																	1.40637467270448
																																																	2.23704370963068
																																																	0.526856879624528
																																																	1.17501207115049
																																																	0.611480845042048
																																																	0.853675731281263
																																																	1.27727050119762
																																																	1.97027096934412
																																																	0.349588266419727
																																																	0.817824828043706
																																																	1.55519059300293
																																																	0.709698240667909
																																																	1.47578625165211
																																																	1.3638042591459
																																																	1.42198470200022
																																																	0.89535794837302
																																																	0.82841517907546
																																																	1.64582917074648
																																																	1.92830936800817
																																																	1.45675186099213
																																																	1.95680358164436
																																																	1.90997266119057
																																																	1.81676002867942
																																																	0.927286143761978
																																																	1.70660777849566
																																																	1.08031567996309
																																																	0.221846025399334
																																																	1.87997982844036
																																																	1.3706295433285
																																																	1.01899075987356
																																																	1.36112906663375
																																																	0.682148059290807
																																																	1.92389907663868
																																																	0.513113847500657
																																																	1.58057987449412
																																																	0.7494641925015
																																																	1.52925535568923
																																																	0.883884361436125
																																																	1.18146067164646
																																																	2.00544740762078
																																																	1.78545984759849
																																																	1.3387447447685
																																																	0.317618612793853
																																																	1.27895580457283
																																																	0.459766807371579
																																																	1.0416026649188
																																																	0.927810964300218
																																																	0.548044205755596
																																																	0.844967034777253
																																																	0.76143078353665
																																																	0.154844027248029
																																																	1.01426775368501
																																																	0.899469015170336
																																																	1.88834326968923
																																																	1.84656347056027
																																																	0.78513867140018
																																																	0.413689499553443
																																																	0.496806466947441
																																																	0.643253997325047
																																																	0.189296457528906

























































































































































































































































































































































































































































































































































































































































































[truncated: 70 more columns]

## Sheet: Figure S4
	Parameter measured	Figure S4A; FOXD3+ BRN3A+ cells in FOXD3+ population																									Parameter measured	Figure S4A; % of FOXD3+ BRN3A- cells in FOXD3+ population
	Condition	BMP												∅													Condition	BMP												∅
	Test	Mann-Whitney U test between WT and mutant lines																									Test	Mann-Whitney U test between WT and mutant lines
					0.6915			0.8814			**** p<0.0001						* p<0.05			** p<0.01			** p<0.01								0.6915			0.8814			**** p<0.0001						* p<0.05			** p<0.01			** p<0.01
	Genotype	WT-1	WT-2	WT-3	Pax7-/--1	Pax7-/--2	Pax7-/--3	Pax3-/--1	Pax3-/--2	Pax3-/--3	DKO-1	DKO-2	DKO-3	WT-1	WT-2	WT-3	Pax7-/--1	Pax7-/--2	Pax7-/--3	Pax3-/--1	Pax3-/--2	Pax3-/--3	DKO-1	DKO-2	DKO-3		Genotype	WT-1	WT-2	WT-3	Pax7-/--1	Pax7-/--2	Pax7-/--3	Pax3-/--1	Pax3-/--2	Pax3-/--3	DKO-1	DKO-2	DKO-3	WT-1	WT-2	WT-3	Pax7-/--1	Pax7-/--2	Pax7-/--3	Pax3-/--1	Pax3-/--2	Pax3-/--3	DKO-1
	Values	98.18181818	100	33.33333333	66.66666667	100	92.98245614	88.88888889	50	36.84210526	19.35483871	10	9.574468085	0	0	100	40.78431373	5.882352941	0	24.7311828	25.71428571	4	25.97402597	8.588957055	1.015228426		Values	1.818181818	0	66.66666667	33.33333333	0	7.01754386	11.11111111	50	63.15789474	80.64516129	90	90.42553191	100	100	0	59.21568627	94.11764706	100	75.2688172	74.28571429	96	74.02597403
		94.11764706	85.71428571	50	90	100	70.58823529	83.33333333	100	100	6.578947368	15.51724138	13.95348837	0	9.090909091	0	3.076923077	9.090909091	0	2.352941176	71.73913043	0	7.272727273	7.329842932	6.741573034			5.882352941	14.28571429	50	10	0	29.41176471	16.66666667	0	0	93.42105263	84.48275862	86.04651163	100	90.90909091	100	96.92307692	90.90909091	100	97.64705882	28.26086957	100	92.72727273
		100	84.375	100	80.76923077	41.66666667	100	50	100	65.51724138	8.823529412	8.333333333	8.064516129	0	0	0	3.571428571	24.09638554	2.631578947	12.82051282	40.14084507	1.315789474	6.578947368	2.298850575	10.20408163			0	15.625	0	19.23076923	58.33333333	0	50	0	34.48275862	91.17647059	91.66666667	91.93548387	100	100	100	96.42857143	75.90361446	97.36842105	87.17948718	59.85915493	98.68421053	93.42105263
		93.75	30	90.90909091	82.14285714	80	86.66666667	100	100	80	8.712121212	9.183673469	10.34482759	0	0	50	0	0.297619048	8.333333333	4.347826087	41.66666667	22.22222222	14.5	7.407407407	0			6.25	70	9.090909091	17.85714286	20	13.33333333	0	0	20	91.28787879	90.81632653	89.65517241	100	100	50	100	99.70238095	91.66666667	95.65217391	58.33333333	77.77777778	85.5
		100	0	100	67.85714286	100	87.5	86.66666667	100	86.44067797	13.79310345	8.196721311	4.812834225	8.333333333	0	0	7.5	0	0	21.42857143	5.263157895	7.692307692	6.060606061	15.2173913	3.333333333			0	100	0	32.14285714	0	12.5	13.33333333	0	13.55932203	86.20689655	91.80327869	95.18716578	91.66666667	100	100	92.5	100	100	78.57142857	94.73684211	92.30769231	93.93939394
		93.65079365	28.57142857	60	92	100	100	42.85714286		73.33333333	12.22222222	18.18181818	10.8974359	0	1.754385965	0	50	3.125	10.08403361	15.2173913	0	29.16666667	8.974358974	13.33333333	9.302325581			6.349206349	71.42857143	40	8	0	0	57.14285714		26.66666667	87.77777778	81.81818182	89.1025641	100	98.24561404	100	50	96.875	89.91596639	84.7826087	100	70.83333333	91.02564103
																	2.189781022																										97.81021898
																	11.66666667																										88.33333333
[truncated: 93 more columns]

## Sheet: Figure S7
	Parameter measured	Figure S7Biii; Turquoise/mCherry intensities along NT							Parameter measured	Figure S7Biv; Turquoise/mCherry intensities along NT									Parameter measured	Figure S7Bv; Turquoise/mCherry intensities along NT							Parameter measured	Figure S7Ciii; Turquoise/mCherry intensities along NT				Parameter measured	Figure S7Civ; Turquoise/mCherry intensities along NT						Parameter measured	Figure S7Cv; Turquoise/mCherry intensities along NT
	Construction	EP: Msx1CRM3::MLP::Turquoise							Construction	EP: Msx1CRM3s::MLP::Turquoise									Construction	EP: Msx1CRM3sm::MLP::Turquoise							Construction	EP: Slit1CRM1::MLP::Turquoise				Construction	EP: Slit1CRM1s::MLP::Turquoise						Construction	EP: Slit1CRM1sm::MLP::Turquoise
	Embryo	Embryo-1	Embryo-2	Embryo-3	Embryo-4	Embryo-5	Embryo-6		Embryo	Embryo-1	Embryo-2	Embryo-3	Embryo-4	Embryo-5	Embryo-6	Embryo-7	Embryo-8		Embryo	Embryo-1	Embryo-2	Embryo-3	Embryo-4	Embryo-5	Embryo-6		Embryo	Embryo-1	Embryo-2	Embryo-3		Embryo	Embryo-1	Embryo-2	Embryo-3	Embryo-4	Embryo-5		Embryo	Embryo-1	Embryo-2	Embryo-3	Embryo-4
	Values	0.752403627	1.656844299	0.823594449	0.927183096	4.222834775	1.409275322		Values	0.351604311	0.151049089	0.168044914	0.117692216	0.531242423	0.192339657	0.166302242	0.438796162		Values	0	0.063899555	0	0.032662838	0.045282475	0		Values	0.281946583	0.761424705	1.593040103		Values	2.360036626	0.959873489	1.04512834	0.485627845	0.18900166		Values	0	0	0	0
		6.631195299	2.098090404	0.887032632	2.5289664	4.796741055	0.456965096			0.390325046	0.116471875	0.080686201	0.189351672	0.354398912	0.278188368	0.303818002	0.470378324			0.015984028	0.073212807	0.000904107	0.022132437	0.046089054	0			0.109989389	1.255166704	1.36667112			1.648376684	1.018434917	0.670748825	0.354437755	0.252242813			0.028098797	0	0	0
		2.478771725	2.479925155	1.657863399	0.810260103	5.011851461	0.964913622			0.360879083	0.116074356	0.182258456	0.338179928	0.324072942	0.315193179	0.252379246	0.476520283			0.015367078	0.127094936	0.041009223	0.045217379	0.11660409	0			0.103233499	1.609432798	0.993678509			1.577817845	1.480676491	1.034338512	0.440210836	0.469837978			0.072176225	0.05625904	0	0
		2.269409279	1.878802897	2.725500885	4.259828615	4.034760128	1.180408656			0.287618859	0.164766441	0.243017753	0.311332818	0.25833669	0.541378209	0.162298814	0.60237204			0.012388881	0.278218981	0.074963159	0.042672632	0.1373632	0			0.134912351	1.55958964	1.732712867			2.757401236	1.477805358	1.168759902	0.49621226	0.484537189			0.074049858	0.108963485	0	0
		1.584300601	1.024283059	3.278032701	2.947757362	3.165467067	1.127123825			0.332808929	0.195350811	0.418127043	0.364342295	0.1670061	0.484113439	0.141447655	0.706840606			0.024929376	0.373813309	0.059866429	0.057828435	0.106760404	0			0.15019521	1.278449985	1.764179858			2.290002276	1.217393062	1.454221162	0.491940862	0.325375093			0.0999691	0.137688984	0	0
		2.047631835	1.135215942	3.343522202	3.729176669	5.98120961	1.266695971			0.370189122	0.220319785	0.778238281	0.184110899	0.206260217	0.339549666	0.137622571	0.804117666			0.02558429	0.362926227	0.066577243	0.072639005	0.115086712	0			0.127702783	1.03766494	0.97314043			2.343269081	1.042477758	1.873479856	0.686958544	0.136337111			0.135505041	0.173176368	0	0
		2.012550594	1.28862253	3.10838424	4.548587296	5.818502222	1.583633454			0.38274554	0.305991531	0.805757821	0.166499312	0.359097621	0.302668241	0.222317662	0.771784001			0.017231153	0.308735354	0.049942319	0.118970867	0.125402047	0			0.105689942	0.776092809	0.76294778			1.58102629	0.84661164	1.049554476	1.277150204	0.251665921			0.065699955	0.222694687	0	0
		1.792307729	1.164134092	2.545643044	5.090120904	6.871013912	0.676437355			0.313933663	0.261653866	0.370416378	0.376411698	0.286822553	0.296119205	0.346428272	0.608759643			0.008434841	0.262099542	0	0.091005434	0.123054218	0			0.095305617	0.932947387	0.839657169			1.405015942	0.801798903	1.001319331	1.049048083	0.355457824			0.098003832	0.247710302	0	0
		1.34192264	1.071549566	1.479650487	6.243982169	6.862470117	1.121046603			0.497559378	0.213847343	0.42931082	0.163891957	0.155753645	0.347649506	0.316905	0.71624986			0.022012699	0.347644928	0	0.145640058	0.15243237	0			0.097607979	0.994885282	0.637170025			1.445463983	0.686866998	1.214448922	0.476496797	0.135251503			0.123668456	0.177002778	0	0
		1.505891453	0.933771517	1.289517867	2.300874477	6.638169489	1.81285609			0.467179529	0.380896895	0.558491968	0.200706646	0.229526253	0.371217276	0.207653835	0.740051191			0.026296786	0.322191634	0.011878653	0.138861793	0.198038186	0			0.280330091	0.943057287	0.612017399			1.371759447	0.691765106	0.730135272	0.552993038	0.120128558			0.049239025	0.033370175	0	0
		1.344002328	1.164469622	1.395815897	2.197559315	5.497852795	1.478272646			0.301732955	0.328732033	0.553929814	0.406932482	0.427261295	0.391698187	0.157473972	0.804812575			0.054326366	0.429040051	0.052103655	0.185803665	0.099081785	0.018014899			0.56769918	0.832935777	0.430430915			1.106804623	0.828477743	0.546368924	0.577671784	0.141730603			0.018836412	0.030371671	0	0.004963724
		0.739469412	1.039841993	1.593613288	1.717653816	4.056418866	2.084835774			0.39348347	0.381674543	0.410539962	0.358952159	0.641182166	0.412761315	0.153940971	0.89450987			0.065905231	0.422358939	0.052195982	0.178098007	0.178430636	0.005024957			0.728398344	0.651723492	0.644616739			1.143458863	0.855639197	0.498050918	0.382915089	0.146071462			0.01713621	0.147588854	0	0.015440669
		1.272315876	0.663736711	1.443146354	1.986689938	1.854748434	0.083737953			0.416549348	0.280912383	0.465469755	0.412970105	0.903225893	0.400824936	0.224919643	0.73230636			0.038609003	0.331423587	0.035828741	0.21431352	0.327649541	0			0.465616456	0.76360682	0.528336125			0.963119657	0.779830393	0.364820127	0.20032973	0.142551748			0.088820057	0.209033536	0	0
		1.583489531	1.043875581	0.962079039	1.495796215	2.509536439	0.393683535			0.363052589	0.2211635	0.857783686	0.341291653	0.544202012	0.480944005	0.322850208	0.657577992			0.029814321	0.344730981	0.031568278	0.209504597	0.357492425	0.032894121			0.212303846	0.734833011	0.253360199			0.67853039	0.694961998	0.244449357	0.907088737	0.092537624			0.097313789	0.207670939	0	0
		1.463317327	1.163279621	0.9039277	0.529490878	2.410150114	1.850844922			0.464153945	0.355973767	0.343785731	0.127204214	0.431200439	0.4514199	0.381957793	0.576496904			0.044824824	0.4167769	0.039107994	0.071383882	0.302917959	0			0.141633263	0.339891872	0.086006548			0.803716947	0.559202904	0.296243587	2.065755835	0.075131559			0.105569935	0.201160999	0	0
		0.980974275	0.757961209	1.037322546	0.591659267	1.685346057	1.468940563			0.372002048	0.456627154	0.255079351	0.088729586	0.450146598	0.424806252	0.325272738	0.432446066			0.048461626	0.352932521	0.036191845	0.094250988	0.150741154	0			0.095314968	0.254370614	0.024009511			0.827466157	0.529650556	0.379605444	2.164319096	0.091848465			0.13534879	0.198280336	0	0
		0.932394739	0.773478638	0.879374264	0.312013263	1.80287816	0.648793637			0.336877798	0.48875289	0.294929102	0.338071529	0.435002378	0.437600534	0.200222158	0.542848132			0.042497396	0.266048124	0.023286177	0.165028995	0.175062691	0			0.145118635	0.177805556	0.050186709			0.765330261	0.484872076	0.249760585	1.831916085	0.077739194			0.11330528	0.253375435	0	0
		0.622210929	0.616133701	0.956401545	0.934263952	1.44411898	1.158155012			0.266927578	0.319194323	0.174777335	0.648205462	0.530501354	0.464901135	0.132750958	0.604332514			0.063127937	0.348024593	0.006657845	0.123323136	0.19008869	0			0.318724279	0.160688656	0.097654178			0.656789421	0.563930425	0.209263994	1.427743172	0.110301159			0.100320391	0.269462248	0.059977509	0
		0.520572363	0.502463598	1.231256455	0.790196829	2.569646748	1.034201697			0.15031444	0.219091632	0.296477686	0.626469316	1.184686474	0.458010279	0.152404764	0.653945543			0.068222139	0.325244916	0.002228622	0.075602384	0.172954218	0			0.374118688	0.264654384	0.087053478			0.673706498	0.614380335	0.212026901	0.994782795	0.083204966			0.179521823	0.241134622	0.067661901	0
		0.485403681	0.514034544	0.985881633	1.616850928	2.198049077	1.05315688			0.185959425	0.194496171	0.519093302	0.159396422	0.957284835	0.2365224	0.190430483	0.51583252			0.066876115	0.262971107	0.008860956	0.111978919	0.249596049	0			0.274314737	0.169713195	0.140190292			0.612049616	0.492040854	0.162721712	0.536915469	0.033645723			0.094780013	0.124864957	0.013139721	0
		0.23105946	0.587510744	0.634024644	1.823781007	1.307732621	0.800982546			0.270270652	0.181543902	0.517769152	0.098150627	0.803576051	0.291122546	0.219751049	0.503954189			0.05125507	0.364628311	0.082125951	0.278418461	0.193676405	0			0.091137536	0.111221815	0.184569605			0.571067694	0.44800075	0.088976964	1.277674706	0.06183806			0.032297965	0.097033412	0	0
		0.265422434	0.546996454	1.074552904	0.754013169	1.213178591	0.611129455			0.216977906	0.227348842	0.348592223	0.12711306	0.497325346	0.600147198	0.235053393	0.544401321			0.035701505	0.255150767	0.086586767	0.245018282	0.114625371	0			0.097886848	0.104519942	0.098108979			0.702899247	0.34205137	0.002448512	2.186869024	0.105738796			0.019017275	0.148963419	0	0
		0.281425038	0.731660735	1.292636494	1.109668653	1.761550396	0.520781702			0.153304509	0.25350139	0.448409272	0.176633781	0.790833767	0.542051424	0.170725916	0.457546249			0.077193913	0.176091489	0.0878784	0.182231486	0.057817427	0			0.153697739	0.064324279	0.053530974			0.559966412	0.295340208	0	1.856406671	0.137117227			0.002938872	0.236410879	0	0
		0.319760421	1.042412856	1.374273408	0.742979848	1.569521551	0.302715543			0.178039343	0.191286319	0.36797627	0.190167719	0.794442021	0.399669606	0.177300829	0.427932679			0.139349497	0.230223309	0.074865829	0.099974517	0.058432172	0			0.084189621	0.010431271	0.125647761			0.576329447	0.286733175	0.010108701	1.577650289	0.13681443			0	0.22084488	0	0
		0.25186623	0.799135894	1.515514094	0.642828911	1.006130807	0.314871649			0.185218656	0.16804963	0.380848205	0.213357535	0.181121025	0.422032101	0.148930008	0.415725545			0.126311131	0.238488923	0.035278001	0.023433211	0.128722691	0			0.072675006	0.000371626	0.058652187			0.452007153	0.224747293	0.028107592	0.709745761	0.109327889			0	0.250002859	0.008805056	0
		0.257595339	0.415357019	1.997480963	0.490793959	1.009689934	0.198068604			0.380309629	0.122325822	0.391033963	0.226666048	0.278579519	0.4462532	0.189476005	0.342607801			0.054976477	0.289068477	0.091431294	0.028495082	0.223589682	0			0.069380689	0.013640009	0			0.482203092	0.257756005	0.120027365	0.993206482	0.067093237			0	0.258318791	0.022967757	0
		0.245940811	0.383857261	1.949561217	0.626629893	0.979625056	0.29810318			0.454659318	0.186445106	0.233058054	0.082738144	0.303523971	0.341536082	0.18438117	0.405066054			0.056371564	0.243294892	0.084822084	0.05540751	0.264211802	0			0.056886897	0.017951811	0			0.465495411	0.252349832	0.022019401	4.076192998	0.043124886			0.05071833	0.106830889	0.061312525	0
		0.106798461	0.427074699	1.030821508	0.44778965	0.773624429	0.20372121			0.360663888	0.205627594	0.236567833	0.052794424	0.229296273	0.326063738	0.200805608	0.475952203			0.046582609	0.219775162	0.056923996	0.058542653	0.200296936	0			0.065906688	0.020835514	0			0.372998036	0.243818107	0.031643502	0.66842977	0.024806197			0.034205802	0.073309049	0.059553705	0
		0.077717067	0.458742238	0.48047705	0.302213715	0.665617492	0.240163751			0.283841419	0.202669288	0.508095501	0.077749358	0.054330093	0.334532561	0.165856757	0.404381732			0.030075493	0.195938162	0.045464903	0.00090342	0.085578901	0			0.059000074	0.00865878	0.029484378			0.323502992	0.181891904	0.072823682	0.283604908	0.059386245			0.066205919	0.148950071	0.015987646	0
		0.072883604	0.3733178	0.396398728	0.30191606	0.471505352	0.171757376			0.265635472	0.132589051	0.42836539	0.024247852	0.252996209	0.28703767	0.149900769	0.339877196			0.039071294	0.122416788	0.06955454	0.046412369	0.157575845	0			0.052257044	0.056137735	0.040212528			0.277357452	0.175616671	0.08243376	0.212255774	0.086365522			0.137777983	0.238667418	0	0
		0.07428512	0.351618658	0.385961822	0.419912499	0.496823177	0.12154059			0.286973465	0.109787667	0.302406049	0	0.558697548	0.325254443	0.103355264	0.369801401			0.034156797	0.248213937	0.110392905	0.007443466	0.167151356	0			0.111897373	0.055584777	0.002622467			0.271209112	0.168524025	0.065761826	0.146142052	0.101210635			0.086358975	0.185172022	0	0
		0.206765218	0.311693556	0.323732343	0.318032014	0.321467031	0.120912666			0.337527953	0.150306743	0.260340727	0	0.6198488	0.35823662	0.094430007	0.291963006			0.055963377	0.392635202	0.156136056	0.041951088	0.189725912	0			0.17841455	0.013913441	0			0.238135872	0.200598472	0.048438235	0.207312922	0.071253566			0.043085469	0.189739983	0	0
		0.196282979	0.278089538	0.354645416	0.417530091	0.098497321	0.114447873			0.311794613	0.155577241	0.196425128	0	0.37967506	0.293714635	0.070496493	0.17970758			0.062094236	0.343520128	0.141769415	0.005869357	0.166512925	0			0.074748149	0.005178064	0.002768366			0.227877052	0.261768845	0.038795219	0.221812591	0.066302859			0.031690825	0.115849195	0	0
		0.116019968	0.361121447	0.378795357	0.369629754	0.214559544	0.165784646			0.302483829	0.142746471	0.165871619	0	0.254957449	0.22032694	0.024019518	0.0176482			0.073488086	0.292763278	0.113447484	0.097844541	0.083735817	0			0.068111432	0.000255459	0.006345635			0.289375432	0.257941447	0.074112891	0.211987121	0.02421878			0.076796911	0.025795242	0	0
		0.109388873	0.404324737	0.339578214	0.556387333	0.340496811	0.149199922			0.236571307	0.124806633	0.103115769	0	0.285785641	0.204006983	0.012341956	0.143753871			0.154775071	0.2295613	0.055446248	0.107940605	0.120321101	0			0.059934638	0.027448144	0.012237773			0.489493863	0.245028009	0.083613243	0.154504911	0.012488919			0.063388935	0.117642169	0.023241823	0
		0.11019575	0.484390485	0.434768006	0.410897479	0.357809536	0.088957482			0.168466486	0.135495935	0.145719802	0	0.317272922	0.135279243	0.006738214	0.228908779			0.092855871	0.148672786	0.013714815	0.048334184	0.079291598	0			0.08824073	0.033098592	0.012881041			0.499302134	0.18130808	0.045163573	0.206693058	0.055785647			0.056545197	0.02657548	0.013198704	0
		0.172617464	0.471520874	0.464906841	0.220990649	0.195692392	0.082778968			0.238062137	0.151798175	0.13145351	0	0.271089501	0.074897043	0.026963368	0.2179185			0.024025517	0.192952727	0.041858563	0.020454173	0.090058537	0			0.089203308	0.040070412	0.012549368			0.39257501	0.141908264	0.057851891	0.374337163	0.061373648			0.068746891	0.033477733	0.003737806	0
		0.126091877	0.579622782	0.513346781	0.20103961	0.085017757	0.086585697			0.250431517	0.120927414	0.039807025	0	0	0.087241847	0.055072082	0.33295075			0.010328472	0.217437935	0.061458619	0.030338543	0.153313174	0			0.066789251	0.045822858	0.008817614			0.245035263	0.174814417	0.105508706	0.189704589	0.044904442			0.07562886	0.183896484	0	0
		0.061883063	0.480947566	0.622140887	0.174004522	0.042175718	0.087937918			0.295021757	0.092959713	0.08365397	0.00451458	0.13788665	0.137115433	0.059260176	0.328223026			0.015215406	0.099877645	0.07449451	0.040127817	0.245421738	0			0.055836768	0.026686061	0.000789446			0.271693146	0.190132062	0.060464103	0.364807542	0.026149989			0.044115881	0.228801865	0	0
		0.039118827	0.711159654	0.400025248	0.128911425	0.346886168	0.079866484			0.273874322	0.062562976	0.094970149	0.010096715	0.308712574	0.182333315	0.063832053	0.187574889			0.024437255	0.02858836	0.086725611	0.003589855	0.154389464	0			0.057495349	0.006322502	0			0.316423224	0.206761149	0.02683558	0.252301444	0.040874915			0.102799038	0.234342155	0.013063331	0
		0.055141124	0.68258234	0.312898945	0.125971259	0.48094166	0.072766698			0.213165101	0.039088842	0.069676636	0.013784692	0.36924225	0.103178034	0.070796594	0.222789838			0.030603942	0.043595321	0.108966214	0.038377935	0.09951797	0			0.076580432	0.000147966	0			0.3619101	0.185867841	0.056655862	0.177314682	0.032699593			0.049408041	0.233432429	0.018602904	0
		0.082532632	0.558695255	0.38296344	0.209911819	0.278323608	0.057621494			0.21037823	0.110593319	0.077773391	0	0.271546906	0.029551953	0.047442092	0.280149502			0.041776762	0.045938352	0.07932782	0.049638896	0.124756649	0			0.144268046	0.002017902	0			0.417554135	0.102948137	0.075409079	0.154991822	0.016861609			0.000453841	0.263219973	0.020908621	0
		0.116824023	0.50103807	0.36484953	0.255829537	0.27672319	0.058844847			0.203637143	0.099446345	0.062592145	0	0.29565275	0.023449689	0.038265636	0.259544612			0.024579771	0.184022238	0.062896631	0	0.060100696	0			0.146025211	0.001818927	0			0.283296742	0.179559421	0.081611683	0.202416897	0.025386792			0.057418655	0.256290781	0	0
		0.13140196	0.440851392	0.253406248	0.114034987	0.354713485	0.070540318			0.114401052	0.063722239	0.059409709	0	0.298855409	0.056145668	0.073744208	0.166056105			0.015738481	0.266011837	0.064019924	0	0.038506721	0			0.150950018	0.006727413	0			0.209512814	0.225643456	0.078587369	0.13553243	0.079136216			0.045869244	0.21989943	0	0
		0.127531291	0.413749253	0.183521006	0.080541494	0.159940596	0.08825187			0.112467469	0.053491212	0.079173079	0	0.25328833	0.001608776	0.043456779	0.115358157			0.024630433	0.224048474	0.064471012	0	0.064619704	0			0.157686897	0.010671071	0			0.208009719	0.148031473	0.049772762	0.17744036	0.086303255			0.05483213	0.263258687	0.007411697	0
		0.122773461	0.384487265	0.177877254	0.090604772	0.106554046	0.069945441			0.086803	0.076458555	0.057136222	0	0.200594378	0.001915493	0.030369517	0.085103299			0.028291315	0.221653316	0.04995846	0	0.091360318	0			0.124411332	0.003775721	0			0.309093236	0.119491599	0.075341521	0.21771036	0.062048483			0.023378623	0.214909005	0.019556055	0
		0.134653998	0.390256358	0.178643264	0.040516125	0.034907515	0.06284275			0.037274139	0.074763548	0.022450899	0	0.15001188	0.062996182	0.036797784	0.062273182			0.014669615	0.260445892	0.055463052	0	0.065263058	0			0.073631479	0.000503236	0			0.367094348	0.155441855	0.086078808	0.184076181	0.020414661			0.006917059	0.222219665	0.018745855	0
		0.12161202	0.25083686	0.155005831	0.036193927	0.007663008	0.058974558			0.033095308	0.054105965	0.02157804	0	0.054052624	0.165178006	0.029674551	0.045501933			0.021926315	0.096687357	0.054347266	0.000022777	0.08382722	0			0.064754366	0.000962809	0			0.440530672	0.140709058	0.094208468	0.229905217	0.00574321			0	0.234255322	0	0
		0.095924002	0.148136765	0.179912285	0.025857368	0.021285802	0.054597584			0.034662741	0.038704555	0.001258529	0	0.003316623	0.163458099	0.020808224	0.057496323			0.023829943	0.132378787	0.061403802	0.009369483	0.106263802	0			0.060769585	0.010697052	0			0.525181135	0.117194705	0.044785038	0.269820557	0.013075044			0	0.222812464	0.013085393	0
		0.10922953	0.111309462	0.20887551	0.043785495	0.038177136	0.065416102			0.055410534	0.020159709	0.009443431	0	0.017081016	0.179265897	0.06026543	0.06068286			0.029340273	0.291489355	0.057000877	0.032953334	0.099664589	0			0.049419076	0.01400194	0			0.620273365	0.123445902	0.054600381	0.319055858	0.022484424			0	0.23160376	0.006751036	0
		0.105053559	0.067373267	0.200563561	0.041990016	0.023263024	0.084965108			0.065022063	0.030906664	0.02559459	0	0.011653603	0.050213862	0.065939991	0.09298141			0.016722628	0.242420525	0.043381718	0	0.101327816	0			0.042605002	0.002838241	0			0.593394702	0.133280078	0.046183895	0.294307704	0.009236198			0	0.22314342	0	0
		0.108366998	0.068935561	0.20587204	0.010260693	0.032950284	0.09529131			0.081603623	0.040163192	0.023026091	0	0.015814448	0.000372228	0.033489328	0.110354811			0.007884718	0.082556753	0.060121556	0.066822145	0.080798945	0			0.067248773	0.003083682	0			0.516769817	0.150664728	0.020226353	0.279948439	0.011212515			0.005830572	0.221403105	0	0
		0.105866111	0.07562356	0.176603331	0.118642528	0.031887869	0.110982616			0.086361002	0.027731232	0.02494284	0	0	0	0.023201825	0.093573695			0.00681872	0.082280048	0.02301018	0.13945751	0.046114567	0			0.064423367	0.001804217	0.000169301			0.332726434	0.143129479	0.034036406	0.260031965	0.008208854			0.007418899	0.258817783	0	0
		0.115438782	0.085367077	0.148276266	0.136477401	0.025317639	0.122315211			0.072574329	0.032071052	0.024946486	0	0	0	0.043221447	0.05191659			0.0079888	0.197053249	0.062819457	0.062087573	0.063479506	0			0.064967127	0.003675948	0.007915983			0.337873492	0.122945292	0.010749298	0.274363162	0.003821173			0	0.254895723	0	0
		0.129699729	0.087427736	0.103647964	0.098351086	0.041832207	0.12349025			0.111087775	0.033593064	0.016963492	0	0	0	0.04038111	0.00751864			0.011915303	0.209774226	0.049676029	0.002224673	0.065540674	0			0.055217321	0.006079127	0.000226446			0.311502635	0.087274006	0.040207273	0.20367167	0.007002211			0	0.215786196	0	0
		0.12225487	0.097654782	0.109549917	0.057873461	0.029364234	0.148717744			0.109722642	0.042347469	0.017511838	0	0.003183999	0	0.000461323	0.001372548			0.01370647	0.157372891	0.023523328	0.018585223	0.113521259	0			0.031973455	0.001716381	0			0.383707831	0.067402335	0.049311926	0.157493379	0.012120222			0	0.197457258	0	0
		0.100520681	0.080178336	0.124352716	0.089671024	0.002476377	0.165815215			0.073132889	0.039223221	0.013860056	0	0.068032239	0.008782412	0	0.000509242			0.007551849	0.072464167	0.056663078	0.029711791	0.058664099	0			0.050334701	0.010625143	0			0.322119026	0.047516687	0.023581313	0.151791434	0.012776669			0	0.201157089	0.017573499	0
		0.085794089	0.061459926	0.109977968	0.114245083	0.005240053	0.143504897			0.071812792	0.034306552	0.009835639	0	0.07477599	0.035267278	0.001471479	0.001456586			0.006330776	0.002216641	0.071511924	0.02859441	0.058311407	0			0.067233015	0.006120657	0			0.384691739	0.032505513	0.002766472	0.066743846	0.02217165			0	0.265967557	0.025604381	0
		0.084583348	0.057945618	0.092281665	0.118682485	0.005287087	0.112863069			0.088297581	0.069258715	0.012711103	0	0.038404282	0.004135297	0.000613064	0.032843481			0.005644299	0.088525969	0.06444751	0	0.060984549	0			0.069013916	0	0			0.537962482	0.07904682	0.005647021	0.082805782	0.031874697			0	0.182641956	0	0
		0.075441693	0.032086992	0.086676559	0.088279245	0.020130958	0.084185722			0.065824046	0.03283708	0.012249942	0	0	0	0.001263968	0.056637719			0.009777608	0.140987035	0.022173089	0.003736588	0.049077311	0			0.090480259	0.00038056	0			0.640415471	0.077804892	0.011181639	0.132725978	0.028170575			0	0.156188805	0	0
		0.084189769	0.039178858	0.086288517	0.010784793	0.015295684	0.085686146			0.054044081	0.023348426	0.008980964	0	0	0	0.001020928	0.055413048			0.014409282	0.147444205	0.002566429	0.014562685	0.026470297	0			0.046345672	0.001679853	0			0.709648749	0.056277927	0.028580604	0.158503523	0.017292493			0	0.220712047	0	0
		0.111575983	0.060507891	0.072471167	0.005613797	0.018224051	0.096545753			0.059248233	0.028964449	0.005329246	0	0	0	0	0.031409968			0.014074397	0.129195396	0.063221335	0.067283321	0.035560318	0			0.029735808	0.002182162	0			0.733803922	0.034149965	0.033635893	0.202656665	0.020480595			0	0.257689602	0.00929204	0
		0.112663619	0.068404693	0.0473304	0.003964476	0.006633025	0.086457606			0.056484406	0.019963603	0.004060213	0	0	0	0	0.021461567			0.007680438	0.245840664	0.053799096	0.005534114	0.007468111	0			0.027274355	0.009993639	0			0.872170502	0.026257841	0.011200524	0.20592116	0.008160601			0	0.255029524	0.033502431	0
		0.09891174	0.067873987	0.035246449	0.003922688	0	0.147031092			0.083614648	0.109419949	0.009593172	0	0	0	0	0.013432155			0	0.187417712	0.034009529	0	0.017771954	0			0.02972921	0.006329862	0			0.631959092	0.062459306	0.035833781	0.28552608	0.020032508			0	0.218615343	0.031083351	0
		0.103987445	0.071765104	0.026657979	0	0	0.127224918			0.094915063	0.087344505	0.012524644	0	0.000651086	0	0.0000363372	0.003821064			0	0.104277595	0.055738248	0	0.048285271	0			0.044727279	0.003665826	0			0.500359747	0.0824669	0.057059646	0.292030213	0.021300149			0	0.141294667	0.033208564	0
		0.106924863	0.064296983	0.036360846	0.000951821	0	0.113845408			0.034098046	0.024033772	0.00254422	0	0	0	0	0.00826519			0	0.122416691	0.066635393	0	0.041857281	0			0.047436148	0	0			0.585818208	0.103370669	0.058419295	0.209881952	0.013390693			0	0.128364652	0.033873259	0
		0.098258238	0.080187994	0.035257282	0.003565097	0	0.115256593			0.015788188	0.016001597	0	0	0	0	0	0.011451859			0.006897149	0.137651406	0.048459421	0	0.005559572	0			0.037367014	0.002505711	0			0.531915527	0.127772	0.026764234	0.132284589	0.015221583			0	0.162049919	0.019127251	0
		0.039823312	0.11743563	0.032950803	0	0.001411547	0.09778433			0.01325852	0.012850729	0	0	0	0	0	0.00258937			0.008993118	0.054935464	0.046492774	0.009816971	0.015148929	0			0.020275291	0.007035436	0			0.428462171	0.085683039	0.047997633	0.120660785	0.013397882			0	0.091234333	0	0
		0.032596667	0.111355917	0.052295749	0.002907766	0.000129395	0.087782188			0.018427885	0.006864056	0	0	0	0	0	0.020647018			0.002494675	0.053416147	0.041493114	0	0.013976448	0			0.000401584	0.007854654	0			0.406119136	0.043973551	0.036968704	0.162379747	0.010867917			0	0.03775605	0.006019691	0
		0.041893406	0.104298465	0.054729861	0.031732247	0	0.113586187			0.043866911	0.010240301	0.005064509	0	0	0	0	0.031886496			0.010395749	0.027111462	0.015583991	0.001682679	0.002300973	0			0	0.010594194	0.000535805			0.428547478	0.016142787	0.015705498	0.139888112	0.017956319			0	0	0.018312736	0
		0.047648812	0.116916359	0.047456746	0.05846391	0	0.059702785			0.036427412	0.012519417	0.008496591	0	0	0	0	0.039987939			0.009215152	0.052518146	0.012583839	0.007197496	0	0			0	0.015171429	0			0.428580242	0.0193396	0.073166762	0.140824512	0.02216711			0	0	0.045026605	0
		0.0295348	0.083558838	0.036131747	0.005583188	0	0.051998402			0.021029302	0.009983834	0	0	0.055499487	0	0	0.038145585			0.006485523	0.152737802	0.040849555	0.003559685	0.001068446	0			0	0.020677252	0			0.383962048	0.010068258	0.064638161	0.118293717	0.034461975			0	0.07904944	0	0
		0.015768727	0.066603111	0.024809471	0.024096969	0	0.055777848			0.025452556	0.006483271	0	0	0.06006556	0	0	0.059394228			0.005797914	0.085269962	0.054497998	0	0.000339925	0			0	0.008262696	0			0.324042498	0.011237996	0.006761316	0.085158324	0.036915847			0	0.16141289	0	0
		0.020150424	0.077360299	0.01612044	0.04415225	0	0.063127551			0.0307902	0.002130478	0.002638927	0	0.030654634	0	0	0.075587637			0.007603076	0.014324878	0.063649157	0	0	0			0	0	0.001516403			0.356847819	0.0190045	0	0.1494559	0.013036828			0	0.18999136	0	0
		0.018538261	0.057943729	0.027202992	0.014458107	0	0.077923247			0.026769127	0.009489372	0	0	0	0	0	0.024042647			0.00120464	0.068607645	0.063521753	0	0	0			0	0	0.001657184			0.393530304	0.043781178	0	0.132446851	0.000424245			0.002720167	0.213267017	0	0
		0.016590481	0.051319006	0.119598394	0.002629172	0	0.095579949			0.012608933	0.0085982	0	0	0	0	0	0			0.00698387	0.078815987	0.058943431	0	0	0			0.001130253	0	0.000133336			0.412095191	0.061235832	0	0.042529319	0.001243332			0	0.179125916	0	0
		0.014177692	0.044614772	0.144687664	0.007183578	0	0.113846388			0.00631084	0.004336161	0	0	0	0	0	0			0.005148508	0.083824145	0.059757991	0	0	0			0.017896001	0	0			0.559631509	0.083636085	0	0.17645873	0.001648497			0	0.191066293	0	0
		0.01382552	0.020839618	0.127103101	0.000598453	0	0.16823971			0.00764558	0.003865546	0	0	0	0	0	0.000324374			0.004430014	0.093446807	0.069515323	0.001484671	0.001786193	0			0.024186154	0	0			0.805269728	0.089719576	0	0.151828621	0.012692881			0.004745423	0.124989209	0	0
		0.01274947	0.028516707	0.10804837	0	0	0.290790335			0.005757116	0.007579468	0	0	0	0	0	0.008129152			0.000189995	0.075954759	0.046686296	0	0	0			0.027335042	0	0			0.45539292	0.085837484	0	0.191939007	0.012314025			0.015350668	0.189418805	0	0
		0.012828812	0.036123884	0.075326678	0.000245719	0	0.257915638			0.002796165	0.01897494	0	0	0	0	0	0.044465032			0.0000396225	0.051408208	0	0	0	0			0.023008931	0.014681298	0			0.636818463	0.040887006	0	0.279285735	0.00693046			0.031659981	0.197221883	0	0
		0.010847992	0.042935374	0.036625555	0.00017533	0	0.249993107			0.002139984	0.025799025	0	0	0	0	0	0.067018743			0.001072778	0.019295688	0	0	0	0			0.02672225	0.018829664	0			1.151111791	0.069261538	0	0.171213064	0.021315682			0.046051861	0.094053497	0	0
		0.013551375	0.043606976	0.04919054	0.001874882	0	0.155668544			0.002284932	0.016168015	0	0	0	0	0	0.060540948			0.003535444	0.016432114	0	0	0	0			0.025556668	0.00749323	0			0.652264168	0.081506002	0.003306885	0.058815375	0.014029218			0.046849623	0.044562892	0	0
		0.03079379	0.024265622	0.077212325	0.001687303	0	0.151683426			0	0.001101041	0	0	0	0	0	0.015868288			0.006769292	0.011122562	0	0.002770836	0	0			0.013527799	0.001528482	0.002440906			1.104527143	0.122792153	0.059611643	0.071479744	0.012202787			0.012402761	0.055350457	0	0
		0.02921567	0.032709541	0.070978337	0	0	0.306777925			0.003554657	0	0	0	0	0	0	0			0.002671391	0.044090349	0	0.0030419	0	0			0.001917525	0	0.008777398			0.221012152	0.172198508	0	0.115217613	0.02068555			0.001406095	0.03928391	0	0
		0.027826328	0.053691536	0.061951657	0	0	0.268245811			0.000684607	0.003801641	0	0	0	0	0	0			0.001789343	0.097087001	0	0.038746061	0	0			0	0	0.00979938			0.996517817	0.175317589	0	0.107444334	0.018077729			0.000646771	0.004879216	0	0
		0.027658993	0.057310815	0.076035497	0	0	0.144933534			0.003038503	0.009673855	0	0	0	0	0	0			0.000475642	0.037640693	0	0.055797563	0	0			0	0	0.009700295			0.507132232	0.154034844	0	0.101868691	0.007472132			0.0049332	0	0	0
		0.023433912	0.057840924	0.056311707	0	0	0.103666626			0.008321761	0.011455017	0	0	0	0	0	0			0.000649808	0.047159711	0	0	0	0			0	0	0			0	0.145577225	0	0.030277839	0			0	0	0	0
		0.018922076	0.049296844	0.063533209	0	0	0.107821482			0.006114531	0.001882439	0	0	0	0	0	0			0	0.025059786	0	0.000187609	0	0			0	0.002823906	0			0.130575134	0.124062606	0	0	0			0	0.001725324	0	0
		0.031871472	0.031894172	0.044374436	0	0.000540425	0.105031481			0	0	0	0	0	0	0	0			0	0.001249955	0	0	0	0			0.002060193	0.000220596	0			0.199677869	0.044042368	0.132708743	0	0			0	0.011951309	0	0
		0.030205235	0.02225981	0.014756127	0	0.001770346	0.13601365			0	0	0.002190898	0	0	0	0	0			0	0	0	0.020220013	0	0			0.007182842	0	0			0.123330247	0.058565576	0.068479706	0	0			0	0.044774757	0	0
		0.030012451	0.016431709	0.005355447	0	0.002897933	0.186259572			0	0.000403328	0.002171502	0	0	0	0	0			0	0	0	0.062276556	0	0			0.026121586	0	0			0	0.050101675	0.059733947	0	0			0	0.086790314	0	0
		0.033537141	0.022501	0	0	0.005000584	0.658922164			0	0.003097647	0	0	0	0	0	0			0	0	0	0	0.000899763	0			0.032822852	0	0			0	0.023968079	0.000106478	0	0			0	0.029453271	0	0
		0.034368522	0.039974152	0.010005277	0	0	1.120190857			0	0.000452527	0	0	0	0	0	0			0	0.003574401	0	0	0.002756399	0			0.033024276	0	0			0	0.041911433	0.002032798	0.085506414	0			0	0	0	0
		0.026608966	0.04245635	0	0	0	0.779244205			0	0.001283511	0	0	0	0	0	0			0	0	0	0	0.017580496	0			0.022027604	0	0			0	0.008912262	0	0.18721536	0			0	0	0.005888091	0
		0.014921275	0.040427437	0	0	0	0.491583931			0	0.002268794	0	0	0	0	0	0			0.000410918	0	0	0	0.031666176	0			0.014791614	0	0			0	0.013829123	0.009418905	0.009085522	0			0	0	0	0
		0.012657168	0.037686788	0	0	0	0.25233102			0	0.023667377	0	0	0	0	0	0			0	0	0	0	0.024969445	0			0.008904571	0	0			0	0.013578184	0	0	0			0	0	0	0
		0.015634309	0.027867869	0	0	0	0.125552846			0	0.018729605	0	0	0	0	0	0			0	0	0	0.009679644	0.003092161	0			0.011335802	0	0			0	0.012624705	0	0	0			0	0.044015257	0.005385408	0
		0.018535328	0.023023057	0	0	0	0.091518743			0	0	0	0	0	0	0	0			0	0	0	0.010129628	0	0			0.0000495514	0	0			0	0.024111149	0	0	0			0	0.0708982	0	0
		0.016145803	0.027894457	0	0	0	0.105694162			0	0	0	0	0	0	0	0			0	0	0	0	0	0			0	0	0			0	0.031159506	0	0	0			0	0.045167605	0	0
		0.017832617	0.03444458	0	0	0	0.239155124			0	0	0	0	0	0	0	0			0	0	0	0	0	0			0	0	0			0	0.022486544	0	0	0			0	0.010418826	0	0
